# Supplementary material for: Application of LogitBoost Classifier for Traceability Using SNP Chip Data
Source: PLoS One. 2015 Oct 5;10(10):e0139685. doi: 10.1371/journal.pone.0139685 (PMC4593556; doi:10.1371/journal.pone.0139685)
Supplement: S1 Dataset — The first column contains individual identification data that includes farm information as “farm ID-individual ID”. (XLSX) [file pone.0139685.s001.xlsx]

## Sheet: Dataset S1
D10-01	AA	TC	GG	AG	AG	AG	AG	AG	No Call	CC	AG	GG	TC	AG	TC	AG	CC	GG	AG	AA	GG	CC	AG	TT	AA	AG	AG	AA	GG	GG	AA	TC	GG	TT	AC	AC	GG	GG	AG	GG	AG	AG	AG	CC	AG	TT	CC	GG	AC
D10-02	AG	TC	GG	AG	AG	AA	AG	GG	No Call	TC	AG	AG	TC	GG	TC	GG	CC	AA	AG	AG	AG	TT	AG	TG	AG	AG	GG	AG	GG	AG	No Call	TC	GG	TC	CC	AA	GG	TG	AG	GG	AA	AA	GG	CT	AG	CC	CT	AG	CC
D10-03	AA	TC	TG	AG	AG	AG	GG	GG	No Call	TC	AG	AG	TC	AG	CC	GG	CC	AA	AG	AG	AG	CC	AA	TG	AG	AG	GG	AG	GG	AG	GG	TC	AG	TC	AA	AA	AG	TG	AG	GG	AA	AA	GG	CT	AG	CC	No Call	AG	CC
D10-04	AG	TT	TG	AG	AG	AG	GG	AG	No Call	TC	AG	GG	TC	GG	TC	GG	CG	GG	AG	AG	GG	TC	AG	TT	GG	AG	AA	AG	GG	GG	AG	TT	AG	TC	No Call	AC	AG	TT	AG	AG	GG	AG	GG	CC	GG	No Call	CC	GG	CC
D10-05	AG	CC	TG	AA	AA	GG	GG	AA	No Call	TT	AG	AG	TC	AG	CC	AA	CC	AA	AG	AG	AG	TC	AG	TT	GG	GG	AG	AG	AA	AA	GG	TC	GG	TC	AA	AC	AG	GG	AG	GG	GG	AA	AG	CC	GG	CT	CT	AG	AC
D10-06	AA	TT	TG	GG	GG	AA	AA	AG	No Call	TC	AG	AG	TT	GG	TC	AA	CC	AG	AA	AA	GG	TT	AG	TT	AG	AG	AA	AA	AA	AA	AA	TT	GG	TC	AC	AA	GG	GG	AG	GG	GG	AG	GG	TT	AG	TT	No Call	AG	AC
D10-07	AA	CC	TG	AG	AG	AG	AG	AG	No Call	CC	AG	GG	TT	GG	TC	AA	CC	AG	AA	AG	AG	CC	GG	TT	AG	GG	GG	AG	AG	AG	AG	TT	GG	TC	CC	AC	GG	TG	AG	AG	AG	AA	AG	CT	AA	CT	CT	AG	CC
D10-08	AA	CC	TG	AG	AA	AG	GG	AA	No Call	TC	AG	GG	CC	GG	TC	AG	CC	AG	AA	AA	GG	TC	AA	TT	AG	AA	AG	AG	AG	AG	GG	TC	GG	TC	AC	AC	AA	TT	AG	GG	GG	AG	GG	CC	GG	CC	TT	GG	CC
D10-09	AG	TC	TG	AA	AG	AA	AG	AG	No Call	TC	AG	AA	TT	GG	TC	AG	CG	AG	AA	AA	AG	TC	AA	TT	GG	AG	GG	AA	AG	AG	AA	TC	AG	CC	CC	AA	GG	GG	AA	AA	AG	AA	AG	CT	AG	CT	CC	AA	CC
D1-01	AG	CC	TG	GG	AG	GG	AG	AA	No Call	TT	AG	GG	CC	GG	CC	AG	CC	AA	AG	AA	GG	CC	AA	TG	AA	GG	AG	AG	AG	GG	AA	TT	AG	CC	AC	AA	GG	GG	AG	GG	AA	AA	AG	CT	AA	CT	TT	AG	AC
D10-10	AA	CC	TG	GG	GG	AG	AG	AA	No Call	CC	AG	AG	TC	AG	CC	GG	CC	AG	AG	AG	AG	TT	AG	TG	AG	AA	AG	AG	AA	AA	AG	TT	GG	TC	AC	AA	AG	GG	GG	GG	AG	AG	GG	CT	AG	CT	No Call	AG	AC
D10-11	AG	TC	TT	AG	GG	AG	AG	AG	No Call	TC	GG	AG	TC	GG	TT	AG	CG	GG	AG	GG	AG	TT	GG	TT	AA	AG	AG	AA	AA	AG	AG	TC	AA	TC	AA	AC	AG	GG	AG	GG	GG	AG	GG	CT	AG	CT	CC	AG	AC
D10-12	AG	TC	TG	AG	GG	AG	AG	AA	No Call	CC	AG	AG	TC	AG	CC	GG	CG	AG	AA	AA	AG	CC	GG	TT	AA	AG	AG	AA	AG	AG	AA	CC	AG	TC	AC	AA	AG	GG	AG	AG	AG	AG	GG	No Call	GG	CT	CC	AG	AC
D10-13	AA	TC	TG	AG	AG	AG	AA	AG	No Call	TC	AA	AG	TC	AG	TT	AG	CG	AG	AA	AA	AG	TC	AG	TG	AG	AA	AG	AA	GG	GG	GG	TT	GG	TT	AA	AC	GG	GG	GG	AG	GG	GG	AG	CC	AA	CT	CC	AG	AC
D10-14	AG	TC	TG	AG	GG	AG	AA	AA	No Call	TT	AG	AG	TT	AG	TC	AA	CG	AG	AA	AG	GG	CC	AA	TT	GG	AG	AG	GG	GG	GG	AG	TC	GG	TC	AC	AA	AA	TG	GG	AG	GG	AA	AG	CT	AA	No Call	TT	AG	AA
D10-15	AG	TC	TG	GG	AA	AA	AG	AG	No Call	CC	AA	AG	TC	GG	TC	AG	GG	GG	GG	AA	GG	TT	GG	TG	GG	AG	AA	AA	AA	AG	AG	TT	AG	CC	AC	AC	AA	TT	GG	AA	AG	AG	GG	CC	GG	TT	CC	AG	AC
D10-16	AA	TC	TG	AG	AG	AA	GG	AA	No Call	TC	AA	AG	CC	AG	CC	AG	GG	AA	GG	AG	GG	TT	GG	GG	GG	AG	AG	No Call	AG	AG	GG	TC	AG	TC	CC	AA	AA	TG	GG	AG	GG	AG	AG	CC	AG	No Call	CC	AA	CC
D10-17	AA	TC	TT	AG	AG	AA	AG	AA	No Call	TC	AG	AG	TT	GG	CC	AA	CC	GG	AA	GG	GG	TC	AG	TT	AG	AA	AA	AA	GG	AG	AA	TC	AG	TC	AC	AA	GG	GG	GG	GG	GG	AG	AA	TT	AG	TT	CC	AA	CC
D10-18	AG	TC	GG	AA	AG	GG	AG	AG	No Call	TT	AA	GG	TC	AA	TT	AA	CG	AG	AA	AA	GG	TC	GG	TG	GG	AA	AA	AG	AG	AG	AG	TT	AG	TC	CC	CC	AG	TG	GG	GG	AG	AG	GG	CT	AA	CT	CT	GG	AC
D10-19	AG	TC	TT	AA	GG	AA	AG	AG	No Call	CC	AG	AG	TT	AG	TT	AA	CC	AA	AG	AA	AG	TC	AA	TT	GG	GG	AA	AA	AG	GG	AA	CC	GG	CC	CC	AA	AG	TG	AG	AG	GG	GG	GG	CT	AA	CT	CC	AG	CC
D1-02	AA	TC	GG	GG	AG	GG	AG	AG	No Call	TC	AG	GG	TT	GG	CC	AA	CC	GG	AA	GG	GG	CC	AG	TT	AG	AG	AG	AG	AG	AG	AG	TC	AG	TC	AC	AC	AA	GG	AG	AG	AA	AA	AG	TT	AA	CT	CT	GG	AC
D10-20	AA	CC	GG	GG	AG	AA	AG	AA	No Call	TT	AA	GG	TT	AA	TC	AA	CC	GG	AA	AG	AG	TC	AG	GG	GG	AG	AA	AG	GG	AA	AG	TT	AG	TC	AA	CC	AA	TT	AG	GG	AG	AA	AG	CC	AG	TT	No Call	GG	AC
D10-21	AG	TC	TG	GG	AG	AG	AG	AG	No Call	TC	AG	GG	CC	GG	TT	AG	CG	AG	AA	AG	GG	TT	GG	TT	AG	AG	AG	AG	AG	AG	GG	TT	GG	TT	AA	CC	AA	TG	AG	AG	AG	GG	GG	CT	AA	TT	TT	GG	CC
D10-22	No Call	No Call	No Call	No Call	No Call	No Call	No Call	No Call	No Call	CC	No Call	No Call	No Call	No Call	No Call	No Call	No Call	No Call	No Call	No Call	No Call	No Call	No Call	No Call	No Call	AA	No Call	GG	No Call	No Call	AA	No Call	No Call	TT	No Call	AA	AG	No Call	No Call	No Call	No Call	No Call	No Call	CT	No Call	No Call	No Call	No Call	No Call
D10-23	AG	CC	TG	AA	AA	AG	AA	AG	No Call	No Call	AA	AG	TC	AG	TC	GG	CG	AG	AG	AA	AG	TC	AG	TG	AG	GG	GG	AA	AG	AG	GG	TC	AG	TT	AA	AC	AG	TT	AA	AG	AG	AA	AG	CC	GG	CT	No Call	AG	CC
D10-24	AA	TT	TG	AG	GG	AG	AA	AA	No Call	CC	AG	GG	TC	AG	CC	GG	CG	AG	AG	AA	AA	TT	AG	TT	AA	AA	AG	AA	GG	AG	GG	TC	AG	TT	AC	AC	AG	TG	AG	AG	AG	GG	AG	CC	GG	CT	CC	GG	CC
D10-25	AA	TC	TG	GG	AG	AA	AG	AA	No Call	TC	AG	GG	TC	GG	TC	AG	CC	AG	AG	AA	AG	TT	AG	TT	AG	AG	AG	AG	AA	AG	AG	TC	AG	TC	AC	AC	AG	GG	AG	GG	AG	AA	AA	CC	AG	CT	CC	GG	CC
D10-26	AG	TC	GG	GG	AG	AG	AG	GG	No Call	TC	GG	GG	CC	GG	TC	GG	CC	AA	AA	AG	AG	TT	AG	TG	GG	GG	GG	AG	GG	AG	AG	TC	GG	CC	AC	AC	AA	TT	GG	GG	AA	AA	GG	TT	AG	CC	CC	GG	AA
D10-27	AA	TC	TG	AG	GG	AA	AA	AA	No Call	TC	AG	AG	TC	GG	TC	AA	CC	AG	AA	AG	AG	TT	AG	TT	GG	AG	AA	AA	AG	AA	AA	TC	AG	TT	AC	AA	AG	GG	AG	GG	GG	AG	AG	CT	AG	TT	CC	AG	CC
D10-28	AG	TC	GG	GG	AG	GG	AA	AG	No Call	TC	AG	GG	CC	AG	TT	AG	CC	AG	AG	AA	GG	TC	AG	TT	GG	AG	AG	AA	GG	GG	GG	TC	AG	TT	AC	CC	AA	TG	AA	AG	GG	GG	GG	CC	AG	TT	No Call	GG	CC
D10-29	GG	TC	TG	GG	AG	AG	AG	AA	No Call	TC	GG	GG	TC	GG	TC	GG	GG	GG	AG	GG	AG	CC	AG	TT	AG	AG	AA	AA	AA	AG	GG	CC	AG	TC	AA	CC	AG	TG	AG	AG	GG	AA	GG	CC	AG	CT	CT	GG	CC
D1-03	AA	CC	TG	GG	AG	AG	AG	AG	No Call	TT	GG	GG	CC	AG	TC	GG	CC	AG	AG	AG	AG	CC	AA	GG	GG	AG	AG	AG	AG	GG	AA	TT	AG	TC	CC	AA	AG	TT	GG	GG	AG	AA	AG	CT	AG	CC	TT	GG	AC
D10-30	AG	CC	TG	AG	AG	AG	AG	AG	No Call	TC	GG	AG	TC	GG	TC	AA	GG	AG	AG	AG	GG	TC	AG	TG	AG	AG	AA	AA	AG	AG	GG	TT	AG	TC	AC	AA	GG	GG	AG	AA	AG	AG	AG	CT	AG	CC	CC	AG	AC
D10-31	AG	CC	TG	AA	AG	AA	AG	GG	No Call	TC	GG	AG	TC	GG	CC	GG	CC	AG	AG	AG	GG	TC	AA	TG	GG	AA	AG	AG	AG	AG	AG	TC	GG	TC	AA	AA	AG	TT	GG	AG	GG	AG	AA	CT	AG	CT	CC	AG	AA
D10-32	AA	TT	GG	AG	AG	AG	AG	AG	No Call	TC	AG	AG	TT	AG	CC	GG	CC	AA	GG	AG	AG	TC	AA	TT	GG	GG	AG	AG	AG	AG	AG	CC	GG	TT	CC	AA	AG	GG	AA	AG	GG	AG	AG	CC	AG	CT	TT	AG	CC
D10-33	AA	CC	TG	AG	AA	AG	GG	AA	No Call	CC	AG	AG	TC	AG	TT	AG	CC	AG	AA	AG	GG	TC	AG	TT	AA	AA	AA	AG	GG	GG	GG	TC	AA	CC	AC	AA	GG	TG	AA	AG	GG	AG	AG	CC	AG	CT	CT	AG	CC
D10-34	AG	TT	TG	AA	AG	AG	GG	AA	No Call	TT	AG	AG	TC	AG	TC	AA	CG	AA	AG	AG	AG	TT	AA	TT	GG	AG	AG	AG	AG	GG	AG	TC	AG	TC	CC	AA	AA	TT	AG	AA	GG	AA	AG	CT	AA	TT	CT	AG	AC
D10-35	AA	TC	TG	AG	AG	AA	AA	AG	No Call	TC	AA	GG	TC	AG	TT	AG	CC	AG	AA	AA	AG	CC	AA	TT	AG	AG	AG	AA	AG	AG	GG	TT	AG	TC	CC	CC	AG	GG	GG	AG	AG	AG	GG	CC	AG	TT	TT	GG	AA
D10-36	AA	TC	TG	AG	AG	AG	AG	GG	No Call	TC	AG	AA	TC	GG	CC	GG	CG	AA	GG	AG	AG	CC	AG	TT	AG	AG	AG	AG	AG	AG	AG	CC	GG	TC	AA	AA	AA	TT	AG	AG	AG	AG	GG	CT	AG	CT	CC	AA	CC
D10-37	AA	TC	GG	GG	AG	AG	AA	GG	No Call	CC	AG	AG	TC	GG	CC	AA	CC	AG	AA	AG	AG	TT	AG	TG	AG	AA	GG	AG	AG	AG	AG	TC	GG	TC	CC	AA	AG	TG	GG	GG	GG	AG	AG	CT	AG	CT	CC	AG	AC
D10-38	AA	TC	TG	GG	GG	AA	AG	AA	No Call	TC	AG	AG	TC	GG	TC	AA	CC	AG	AG	AG	GG	TC	GG	TT	GG	AG	AG	AA	AA	AA	AG	TC	AG	TT	AC	AA	GG	GG	GG	GG	GG	AG	AA	CT	AG	TT	CC	AA	AA
D10-39	GG	CC	TG	AG	AG	AG	GG	GG	No Call	CC	AG	AG	CC	GG	TC	GG	CG	AG	GG	AG	AG	TT	AA	GG	GG	GG	AG	AG	AG	AG	AG	CC	AG	TT	AC	AA	GG	GG	AA	AG	AG	GG	AG	CT	AG	CC	No Call	AA	CC
D1-04	AA	CC	TT	AG	GG	AG	GG	AA	No Call	TT	GG	AG	TT	AG	TC	AG	CC	AG	AG	GG	GG	TC	AG	TG	AG	AG	AG	AA	AA	AG	AG	TT	GG	TT	AC	AA	GG	TG	GG	AA	AG	AG	AA	CC	AA	CC	TT	AG	CC
D10-40	AG	TC	GG	AG	AG	AG	GG	AG	No Call	TC	GG	AA	TT	AG	TC	AG	CG	AG	AG	AG	AG	TT	AA	TT	AG	AG	AA	AG	GG	AG	AG	TT	AG	TT	AA	AA	GG	TG	GG	AG	AA	AA	AG	TT	AA	CT	CC	AA	CC
D10-41	AA	CC	GG	GG	AG	AG	AA	AG	No Call	TT	AA	GG	TC	AG	TC	AA	CC	AA	AA	AA	GG	TT	GG	TT	AG	AA	AA	AG	AG	AG	GG	TT	AG	TT	CC	CC	AA	TG	AG	GG	AG	AG	GG	CT	GG	TT	CT	GG	AC
D10-42	AG	TC	TG	AA	AG	AA	GG	AG	No Call	TC	AA	AG	TT	AG	CC	GG	GG	AG	AG	AG	AG	CC	AA	TT	GG	AG	AG	AA	GG	AG	AG	TC	GG	TC	AA	AA	AA	TG	AA	GG	AG	GG	AG	CT	AG	TT	CC	AG	CC
D10-43	AA	CC	TG	AA	AG	AA	AG	AA	No Call	CC	AG	AG	TC	AG	CC	AG	CC	AG	AG	AA	AG	CC	AA	TT	GG	AA	AA	GG	GG	GG	AG	TC	AG	CC	AA	AC	GG	TT	GG	AG	GG	AA	AG	CC	AA	CT	CC	AG	AC
D10-44	AA	CC	TT	AA	AG	GG	GG	AA	No Call	TT	GG	AG	TT	GG	CC	AA	CG	GG	AG	AG	AG	TC	AA	TG	AG	GG	GG	AA	AG	AG	AG	TC	GG	TC	CC	AC	AA	GG	AG	GG	GG	AA	AG	CC	GG	CC	No Call	AG	AC
D10-45	AA	TC	GG	AG	AG	GG	GG	AG	No Call	CC	GG	GG	TC	GG	CC	GG	CG	AG	AG	AG	GG	CC	AA	TG	GG	GG	AG	AG	AG	AG	AA	TC	GG	TC	AA	CC	GG	TG	GG	AG	GG	AG	AA	TT	GG	CT	CT	GG	AC
D10-46	AA	CC	TG	AG	GG	AA	AA	AG	No Call	TC	AG	GG	TC	GG	TC	AA	CC	AG	AA	AG	GG	TC	AA	TT	AG	AG	AG	AA	AG	AA	AA	TT	AG	TC	AC	AC	GG	GG	AG	GG	GG	GG	AG	TT	AG	CT	No Call	AG	AC
D10-47	AG	TC	TG	AG	AG	AG	AA	GG	No Call	TC	AG	AG	TC	AG	TC	AG	CC	AA	GG	AG	AG	TC	AG	TG	GG	AG	AG	AG	AG	AG	AG	TC	GG	TC	AA	AC	AG	TG	AG	GG	AG	AG	GG	CT	AG	CC	CT	AG	AC
D10-48	AG	TC	TG	GG	AA	AA	AG	AG	No Call	TC	AG	AA	TC	AG	TC	AG	CC	AG	AG	AA	AG	CC	GG	GG	GG	AG	AA	AG	AG	AG	GG	TT	GG	TC	AA	AA	AG	TG	GG	GG	AG	AG	GG	TT	AG	CC	No Call	AA	AA
D10-49	AG	TC	TG	AG	AG	AA	GG	AA	No Call	CC	AG	AG	TC	GG	TC	AA	CC	AG	AA	AG	AG	TC	AA	TT	AG	AG	AA	AA	GG	AG	AG	TT	GG	TT	CC	AC	AG	GG	AG	GG	AG	AG	AG	CT	AA	CC	CC	AG	AC
D1-05	No Call	No Call	No Call	No Call	No Call	No Call	No Call	No Call	No Call	TC	No Call	No Call	TC	No Call	CC	No Call	No Call	No Call	No Call	AG	No Call	TC	AA	GG	No Call	AG	No Call	No Call	No Call	No Call	AA	CC	No Call	TC	AC	No Call	No Call	No Call	No Call	No Call	No Call	AA	No Call	CT	No Call	No Call	No Call	No Call	AC
D10-50	AG	CC	TT	AG	GG	AA	AA	AA	No Call	CC	AG	GG	CC	AG	TC	GG	CC	AG	AG	AG	AG	TC	AG	TT	GG	AA	AA	AA	AG	AA	AG	TC	GG	TT	AC	CC	AG	GG	GG	AG	AG	AG	AA	CC	AG	TT	CC	GG	AC
D1-06	GG	TC	TG	GG	AG	AG	GG	AA	No Call	TC	AG	AG	TC	AG	TC	AG	CC	AA	AG	AG	AG	TC	AG	TT	AG	GG	AA	AA	AG	AG	AG	TT	GG	TT	AA	AA	AA	TT	AG	AA	AG	AG	GG	CC	AA	CT	TT	AG	AC
D1-07	AG	CC	TT	AG	GG	AA	AG	AA	No Call	TC	AG	GG	TC	AG	TC	GG	CC	AG	AG	AG	AG	CC	AG	TT	GG	AG	GG	AG	AG	GG	AG	TT	AA	TC	CC	AA	AG	TT	AG	GG	AG	AG	AG	CT	AG	CT	No Call	GG	AC
D1-08	AA	CC	TT	GG	AA	AG	AA	AG	No Call	TC	AG	AG	TC	GG	CC	GG	CG	GG	AG	AG	GG	TT	AA	TT	AG	GG	AA	GG	GG	GG	AA	CC	GG	TC	AC	AC	AG	TT	GG	AG	GG	AG	AG	CC	AG	TT	TT	AG	CC
D1-09	AA	TC	TG	AA	GG	AA	GG	AA	No Call	TC	GG	AG	TT	AG	CC	AG	GG	AG	AA	AG	AG	TC	AG	TT	GG	AG	AA	AG	AA	GG	AA	TC	GG	TT	AA	AA	AG	TT	AG	AA	AG	AG	AA	CT	AG	CC	No Call	AG	AC
D1-10	AA	TC	TT	GG	AG	AG	AG	AG	No Call	CC	AG	AG	CC	GG	CC	AG	CC	AG	AA	AG	AA	CC	AA	TT	AG	AA	AG	GG	AG	GG	AA	CC	AG	TC	CC	AC	GG	TG	GG	AG	GG	AG	AG	CT	AG	CT	TT	AG	AC
D11-01	AA	TT	TG	GG	GG	AA	AG	AA	No Call	CC	AG	AG	TC	AG	TC	GG	CG	AG	AG	AA	AG	TC	AA	TT	AG	AG	AA	AG	AG	AG	GG	TC	AG	TC	AC	AA	GG	TG	AG	GG	AG	AG	AG	CC	AA	CT	No Call	AG	CC
D11-02	AA	CC	GG	GG	AG	AA	AG	GG	No Call	TC	AG	GG	TC	GG	TC	GG	CG	AG	AA	AG	AG	CC	AG	TT	AG	AA	GG	AA	AG	AG	AA	TC	GG	TC	CC	AC	AG	TT	AG	AA	AG	AG	AG	CT	AG	TT	TT	GG	AC
D11-03	AA	TC	TT	GG	AA	AA	AG	AA	No Call	CC	AG	AA	TC	AG	CC	AG	CC	AG	AA	AA	AG	TC	AG	TT	AA	AG	AA	AG	AG	GG	AG	TT	GG	CC	CC	AA	AG	TG	AA	AG	GG	AG	AG	CC	AA	CT	TT	AA	CC
D11-04	AA	CC	TG	GG	GG	AA	AG	AG	No Call	TC	GG	AA	TC	AA	CC	AA	CG	AA	AA	AA	AG	CC	AA	TT	AG	AG	AG	AG	AG	GG	AG	TC	GG	TC	AC	AA	GG	TG	AG	AG	AG	AA	AG	CT	AA	CT	TT	AA	AA
D11-05	AA	CC	TG	AG	AA	AG	AG	AA	No Call	TC	GG	AA	TT	AG	CC	AG	CC	GG	AG	AA	GG	TT	AG	TT	AG	GG	GG	AG	AG	AG	GG	CC	AA	TC	AA	AA	GG	TT	AG	AG	AA	AG	AG	CC	AG	TT	TT	AA	AC
D11-06	AA	CC	TT	GG	AG	AA	AG	AA	No Call	CC	GG	AG	TT	AG	CC	AA	CG	AA	AA	AG	AG	TC	AA	TT	GG	AA	AA	GG	AG	GG	GG	TT	GG	TT	No Call	AA	AG	TG	AG	AG	AG	AG	AG	CT	AA	CT	TT	AG	CC
D11-07	AA	CC	TG	GG	AG	AG	GG	AG	No Call	CC	AG	AG	TC	AA	TC	AG	CG	AG	AA	AA	AG	TC	AA	TT	AG	AG	AA	AG	AG	AG	GG	TC	GG	TC	CC	AA	AG	TG	AA	AG	AG	AG	GG	CC	AG	CT	CC	AG	CC
D11-08	AG	CC	TG	GG	GG	AA	AG	AA	No Call	CC	AG	AA	CC	AG	CC	AG	CG	AA	AG	AA	AG	CC	AA	TT	AG	AG	AA	GG	AG	AG	GG	TT	AG	TT	AC	AA	GG	TT	GG	AG	GG	AG	GG	CT	AG	CT	CC	AA	AA
D11-09	AA	TC	TG	GG	GG	AA	AG	AA	No Call	TC	AA	AA	TC	AA	CC	GG	CG	AA	AG	AA	AG	CC	AA	TT	AG	AG	AG	AA	AG	AG	GG	TC	GG	CC	AC	AA	AG	GG	AG	AG	GG	AA	AG	CT	AA	CT	CT	AA	CC
D1-11	AG	CC	TT	GG	AG	AA	AA	AA	No Call	CC	GG	GG	TC	AG	CC	GG	CC	AG	GG	AG	AG	CC	AA	TG	No Call	AG	AG	GG	AG	AG	AG	TT	AA	TC	CC	AA	AG	TG	AG	AG	AA	AA	AG	CT	AG	TT	CC	GG	AC
D11-10	AA	CC	TT	GG	GG	AA	AA	AA	No Call	TC	AG	AA	TC	AA	TC	GG	GG	AG	AG	AA	AG	TC	AA	TT	AG	AA	AG	AA	GG	AG	GG	TC	GG	CC	CC	AA	AG	GG	GG	AG	GG	AA	AG	CT	AA	CT	CT	AA	AC
D11-11	AA	TC	GG	GG	AA	AA	AG	AA	No Call	CC	AG	AG	TC	GG	CC	AG	CC	AA	AA	AA	AG	CC	AA	TT	AG	AA	AA	AG	GG	AG	GG	TT	GG	CC	CC	AA	AG	TG	AG	AG	GG	AA	AG	TT	AA	CT	TT	AG	AC
D11-12	AA	CC	GG	AG	AG	AA	AA	AG	No Call	CC	AG	AG	TC	AG	CC	AA	CG	AG	AA	AG	AG	TC	AA	TG	AG	AG	AA	AA	GG	AG	GG	TT	GG	CC	AC	AC	AG	TG	AA	AG	AA	GG	AG	CC	AG	TT	TT	AG	CC
D11-13	AA	TC	TT	AG	AG	AG	AG	AA	No Call	TC	GG	AA	TC	AG	CC	GG	CG	AA	AG	AA	AG	CC	AG	TT	AG	AA	AG	GG	AG	AG	GG	TC	GG	CC	AC	AA	GG	TG	AG	GG	AG	AG	AG	CC	AG	CT	TT	AA	AC
D11-14	AA	TT	GG	AG	AG	AG	GG	AA	No Call	TC	AG	AG	TC	GG	CC	AG	CC	AG	GG	AA	GG	TC	AG	TG	AG	GG	AG	AA	AG	AA	GG	CC	AA	TC	AC	AA	GG	TT	AG	AA	AG	AG	AG	CT	AG	TT	CT	AA	CC
D11-15	AA	CC	TT	GG	AG	AG	AG	AA	No Call	TC	AG	AG	TC	AA	CC	GG	GG	AA	AG	AA	AG	CC	AA	TT	AG	AA	AA	GG	AG	AG	GG	TC	GG	CC	AC	AC	GG	TG	GG	GG	AG	AA	GG	CT	AG	CT	No Call	AG	AA
D11-16	AA	CC	TG	GG	AA	AG	AG	AA	No Call	TC	AG	AA	TC	AA	TC	GG	CC	AG	AG	AA	AG	CC	AG	TT	AG	AG	AG	AG	AA	GG	GG	TC	GG	TC	AC	AA	GG	TG	AA	GG	GG	AA	GG	TT	AG	TT	TT	AA	CC
D11-17	AA	TC	TG	GG	GG	AG	AA	AG	No Call	TC	GG	AG	TT	GG	CC	AG	CC	AA	AA	AA	AG	TC	AG	TT	AG	AA	AG	AG	AG	AG	GG	TT	GG	CC	CC	AA	AG	TG	AA	AG	GG	AG	AG	CC	AA	TT	CT	AG	AC
D11-18	AA	CC	TG	GG	AG	AA	AG	AA	No Call	TC	AA	AG	TC	GG	CC	GG	CG	AG	AA	AA	AG	TC	AG	TG	AA	AG	AA	AG	AG	GG	GG	TT	AG	CC	AC	AA	AG	TG	AG	GG	AG	AG	AG	TT	AG	CT	CC	AG	AC
D11-19	AA	CC	GG	GG	AG	AG	AA	AG	No Call	TC	AA	AG	TT	AA	TC	AG	CG	AG	AG	AA	AG	TC	AA	TT	GG	AG	GG	AA	AA	AG	AG	TT	GG	TC	CC	AC	AG	TT	AG	AA	AG	GG	AG	CC	AG	TT	TT	AG	AC
D1-12	AG	TC	TG	AG	GG	AA	GG	AG	No Call	TC	AG	GG	CC	AG	TT	GG	CC	AG	AG	AG	GG	TC	AG	TT	GG	AG	AG	AG	GG	AA	AG	CC	AG	TC	CC	AA	AA	GG	GG	AG	AG	AG	GG	TT	AA	CT	TT	GG	AC
D11-20	AA	TC	TG	GG	AG	AA	AG	AG	No Call	TC	AG	AA	TC	AG	TC	AG	CG	AG	AG	AA	AG	TC	AA	TT	AA	AA	AG	AG	AG	AG	GG	TC	GG	TC	AC	AA	AG	TG	AG	AG	GG	AA	AG	TT	AA	CT	CT	AA	CC
D11-21	AA	TC	TG	GG	AG	AG	GG	AA	No Call	TC	AG	AA	TT	AG	TC	AG	CC	AG	AG	AA	AG	No Call	AA	TG	GG	AG	AG	AG	AA	GG	AG	TT	AG	TT	CC	AA	GG	GG	AA	AG	AA	AG	GG	CT	No Call	CT	No Call	AA	CC
D11-22	AG	TT	TG	GG	AG	AA	AG	AA	No Call	CC	AG	AG	TC	AA	No Call	AA	CG	AA	AG	AA	AG	CC	GG	TG	No Call	AG	AG	AG	GG	GG	AG	TT	AG	TC	AC	AC	GG	TT	AG	AG	AG	AG	GG	CC	GG	TT	TT	AG	AC
D11-23	AG	TC	TG	AG	GG	AG	AA	AG	No Call	CC	GG	GG	TC	GG	TC	AG	CG	AG	AA	AA	AG	TC	AG	TT	GG	AA	AG	AG	AA	GG	GG	TT	GG	CC	AC	AC	AG	GG	AG	AA	AG	AG	AG	CT	AG	CT	TT	GG	AC
D11-24	AA	TC	TT	GG	AG	AG	GG	AA	No Call	TC	GG	AG	TT	AG	CC	GG	GG	AA	AG	AA	AG	TC	AA	TT	AG	AG	AA	GG	AG	AG	GG	TC	GG	TC	AC	AC	GG	GG	GG	GG	AA	AA	AG	CC	AG	TT	CC	AG	AA
D11-25	AA	TC	TG	AG	AG	AG	AG	AG	No Call	CC	AG	AA	TC	AG	CC	AG	CC	AG	GG	AA	GG	TT	GG	TG	AG	AG	GG	GG	AG	AG	AG	TC	GG	TT	AA	AA	GG	TT	AA	AA	AA	AG	AA	CC	AG	CT	TT	AA	CC
D11-26	AA	CC	TG	AG	AG	AG	AG	AA	No Call	TC	GG	AG	TT	AG	TC	GG	CC	AA	AG	AA	AG	TC	AG	TT	AG	AA	AG	AG	AG	AG	GG	TT	AG	CC	CC	AA	AG	TG	AG	AG	AG	AG	AG	CT	AA	TT	No Call	AG	AC
D11-27	AG	TC	GG	AG	AG	AA	AG	AA	No Call	TC	GG	AG	TT	GG	CC	AA	CC	AA	GG	AA	GG	TT	AG	TG	AG	GG	GG	AG	AG	AG	GG	CC	AG	TT	AC	AA	AA	TG	AA	AA	AG	AA	AG	CC	AG	TT	TT	AA	CC
D11-28	AA	TC	TG	GG	GG	AG	AG	AG	No Call	TC	AG	AA	TC	AG	TC	AG	GG	AG	AA	AA	AG	TC	AA	TT	AA	AA	AG	GG	AA	AG	AG	TT	GG	TC	AC	AA	GG	TG	AA	AG	GG	AG	GG	CT	AG	CT	TT	AA	CC
D11-29	AA	TC	GG	AG	GG	AA	AG	AG	No Call	TC	No Call	AG	TC	AG	TC	GG	CG	AG	AA	AA	AG	TC	AG	TT	AG	AA	AG	AA	AG	AG	GG	TT	GG	TC	CC	AA	AG	TG	AG	AG	GG	AG	AG	CT	AA	TT	TT	AG	AA
D1-13	AA	TC	TT	AG	AG	AA	GG	AG	No Call	TC	AG	AG	TT	GG	CC	AG	CG	AG	AA	AA	GG	CC	AA	TT	AG	AG	AA	AA	AG	GG	AG	TT	GG	TT	AA	AA	AG	TT	AA	AA	AG	AA	AA	TT	AA	TT	TT	AG	CC
D11-30	AA	CC	TG	GG	GG	AA	AG	AA	No Call	TC	AG	AG	TT	AA	TC	GG	CG	AG	AA	AA	AG	TC	AA	TT	AG	AA	AG	AA	AG	AG	AG	TT	GG	TC	CC	AA	AG	TG	AG	AG	AG	AG	AG	CC	AA	CT	TT	AG	AA
D11-31	AA	TC	TG	GG	GG	AG	GG	AA	No Call	TC	AG	AA	TT	AG	TC	GG	CC	AG	AG	AG	AG	CC	AG	TT	AA	AG	AG	GG	AG	AG	AG	TT	AG	TT	CC	AA	AG	GG	AA	AG	GG	AG	GG	CC	AG	CT	CT	AA	CC
D11-32	AA	TC	GG	AG	AG	AA	GG	GG	No Call	TC	AG	AG	CC	GG	TC	AA	CC	GG	AA	AA	GG	TC	AG	GG	AA	AA	AG	AG	GG	GG	AG	TC	AG	TC	AA	AA	GG	TT	GG	AA	AA	AG	AA	CT	AG	TT	TT	AA	AA
D11-33	AA	TC	TT	AG	AG	AG	AG	AG	No Call	TC	AG	AA	TC	AA	CC	AG	CC	AA	AG	AA	AG	TC	AA	TT	AA	AA	AG	AG	AA	AG	GG	TT	AG	TC	CC	AA	AG	TG	GG	AG	AG	AG	AG	CT	AA	CC	TT	AA	AA
D11-34	AA	CC	TT	AG	AG	GG	AG	AA	No Call	CC	AG	AA	TC	AG	TC	AA	CC	AG	AG	AA	AG	TC	AA	TG	GG	AA	AG	GG	GG	AG	AG	TC	GG	CC	AC	AA	AG	TG	AG	AG	AG	AG	AA	TT	GG	CT	CC	AA	AC
D11-35	AA	TT	TT	GG	AG	AG	GG	AA	No Call	CC	GG	AG	TC	AA	TC	GG	CG	AA	AG	AA	AG	CC	AG	TT	GG	AA	AA	GG	AG	AG	GG	TC	GG	TC	AC	AC	AA	GG	AG	GG	GG	AA	AG	CT	AG	CT	TT	AG	AC
D11-36	AA	CC	TG	AG	AA	AG	GG	AA	No Call	TC	GG	AG	TC	AA	CC	AG	CG	AA	AG	AA	AG	CC	AG	TT	GG	AA	AA	AG	GG	AG	GG	TC	GG	TC	AC	AC	GG	GG	GG	GG	AG	AG	AG	CC	AG	No Call	TT	AG	AA
D11-37	AG	TC	GG	GG	AG	AA	No Call	AG	No Call	CC	AG	AA	TC	GG	CC	AG	CC	AG	AG	AA	AG	CC	AG	TT	AG	AA	AA	GG	AG	GG	AG	TT	GG	TC	AC	AA	GG	TG	AG	GG	GG	AG	AG	TT	AG	CT	No Call	AA	AC
D11-38	AG	TC	TT	GG	AG	AG	AG	AG	No Call	CC	AG	AA	CC	AA	TT	GG	CC	AG	AG	AA	AG	CC	AG	TT	GG	AA	AA	GG	AG	GG	AG	TT	GG	TC	CC	AA	GG	TG	AG	AG	AA	AG	AG	TT	AA	TT	TT	AA	AC
D11-39	AA	TC	TG	GG	GG	AG	AA	AG	No Call	TC	GG	AA	TC	AA	CC	AA	CG	AA	AA	AA	AG	TC	AA	TT	AA	AA	AG	AA	AG	AG	GG	TT	GG	CC	CC	AA	AG	TG	AG	AG	GG	AA	AG	CC	AA	TT	CC	AA	AA
D1-14	AA	TC	TG	GG	AG	AG	GG	AA	No Call	TC	GG	AG	CC	AG	CC	GG	CG	GG	AG	AG	AG	CC	AG	TT	AA	AA	AA	AG	GG	AA	AG	TC	AG	TC	AA	AA	AG	TT	GG	AA	GG	GG	GG	TT	AG	CT	No Call	AG	CC
D11-40	AG	CC	TT	AG	GG	AG	AA	AA	No Call	CC	GG	GG	TT	AG	TT	AA	CG	AG	AG	AA	AG	CC	AG	TT	AG	AG	AA	AG	AA	GG	GG	TT	GG	CC	CC	AC	AG	GG	AA	AA	AG	AG	AG	CC	AG	CT	TT	GG	CC
D11-41	AG	TC	TG	AA	AG	AA	GG	GG	No Call	TT	GG	GG	TT	AG	CC	AG	CC	AG	GG	AA	GG	TC	AA	TT	AA	AG	AG	AA	AG	AG	GG	TC	AG	TC	AC	AA	AG	TT	AA	AA	AA	AA	AA	CT	AG	TT	TT	AG	AC
D11-42	AA	CC	TG	AA	AA	AG	GG	AG	No Call	CC	GG	AG	TC	AG	TT	AG	CC	AG	AA	AG	AG	TT	AG	TG	AG	GG	GG	AA	GG	AG	GG	TC	GG	TT	AA	AA	AG	TG	GG	AG	AG	AA	AG	CC	AG	TT	TT	AA	AA
D1-15	AA	TT	TG	AA	GG	AG	AG	AG	No Call	CC	GG	AG	TC	AG	CC	AG	CG	AG	AG	AG	GG	TC	AG	TG	GG	AG	AG	GG	AA	GG	AG	TT	AG	TC	CC	AA	GG	TG	AG	GG	AG	AG	AA	TT	AG	CT	TT	AG	AC
D1-16	GG	CC	GG	AG	AG	GG	GG	AA	No Call	TT	GG	AA	TC	AA	TC	AA	CC	AG	AG	AG	GG	TT	GG	TG	AG	AG	AA	AA	AG	AA	GG	TC	GG	TT	AA	AA	AG	TG	GG	AA	GG	AG	AG	CT	AG	CT	CC	AA	AC
D1-17	AG	CC	GG	GG	AA	AG	GG	AG	No Call	TC	AG	AG	TC	AG	CC	AG	GG	AG	AG	AA	GG	TC	AG	TG	GG	AA	AG	AG	GG	AG	AG	TC	AG	CC	CC	AC	AA	TG	GG	GG	GG	AA	AG	CC	AG	TT	CC	AG	AC
D1-18	AG	CC	TG	GG	AG	GG	AG	AA	No Call	TT	GG	AG	TC	AG	TC	GG	CC	AG	AG	AA	AG	CC	AA	GG	GG	AG	AA	AG	AG	AG	AA	TT	AG	TT	AC	AA	AG	TG	GG	AA	GG	AA	AG	TT	AG	CT	TT	AG	AC
D1-19	AG	TT	TG	AG	GG	AA	AG	AA	No Call	TT	GG	GG	TT	AG	CC	GG	CC	GG	AG	AG	AG	TC	AG	TT	GG	AG	GG	GG	AG	GG	AG	TT	AG	TT	AC	AC	AA	TT	GG	GG	GG	AG	AG	CT	GG	CT	CC	GG	AC
D1-20	AA	TT	GG	AG	AG	AG	GG	AA	No Call	TC	AG	AG	CC	AG	TT	AG	CC	AA	GG	AA	AG	TC	AG	TT	AG	AG	GG	AG	GG	GG	AG	TC	AG	TT	CC	AC	AG	TG	AG	AG	AG	AG	AG	TT	AG	CC	CT	AG	AC
D12-01	AG	TT	TT	GG	AG	AG	AG	AA	No Call	CC	AG	AA	TC	AG	CC	AG	CC	AG	AG	GG	AG	TC	AA	TG	AG	AG	AG	GG	GG	AG	AA	CC	AG	CC	AC	AA	AG	GG	GG	AA	GG	AA	AG	CT	AA	TT	CC	AA	CC
D12-02	AG	TC	TT	AG	AG	AA	AG	AG	No Call	CC	GG	AG	TC	AG	CC	AA	CC	AG	AG	AA	GG	TC	AA	GG	GG	AG	AA	GG	AA	GG	AA	TC	GG	CC	AC	AC	GG	TG	AA	AA	GG	AA	GG	CC	AA	TT	No Call	AG	CC
D12-03	AG	CC	GG	AA	AG	AG	AA	AA	No Call	CC	GG	AG	TT	GG	CC	AG	CC	GG	AG	AA	GG	TT	GG	TT	AG	AG	AG	GG	GG	GG	AG	TT	GG	TT	AA	AC	GG	GG	GG	AG	GG	GG	AA	CT	AA	CT	TT	AG	AC
D12-04	AG	TC	TG	AG	GG	AA	GG	AA	No Call	TC	AG	AG	TT	GG	CC	GG	GG	GG	AG	AA	AA	TT	GG	TG	AG	AA	GG	AA	AG	GG	AG	TT	GG	TT	AA	AC	AG	TG	AG	AG	AG	AA	GG	CC	AA	TT	CC	AG	AC
D12-05	GG	TC	GG	GG	AG	AA	AG	AG	No Call	CC	AG	AG	TC	GG	TC	AG	CC	AG	AA	AG	No Call	TC	AG	TG	AA	GG	AG	AA	No Call	AG	AG	TT	GG	CC	AA	AA	AG	TG	GG	GG	AA	AG	AA	TT	AA	CC	CC	AG	AC
D12-06	AA	TC	TT	GG	AG	AA	GG	AG	No Call	CC	GG	GG	TT	AG	CC	GG	CC	GG	GG	AG	GG	TC	AG	TG	AG	AG	AG	AG	AG	GG	AG	TC	GG	TC	AA	AC	AG	TG	GG	GG	GG	AG	AA	CT	AA	CT	TT	GG	AC
D12-07	AG	TT	TT	AG	AG	AG	AG	AA	No Call	TC	AA	AA	TT	GG	TC	GG	CC	AG	AG	AG	AG	TC	GG	GG	GG	AA	GG	GG	AG	AA	AG	TC	GG	TC	AA	AA	GG	TG	AG	GG	AG	GG	GG	CC	AG	TT	CT	AA	CC
D12-08	AA	TC	No Call	GG	GG	AA	GG	AA	No Call	TC	AA	GG	TT	GG	CC	AG	CG	GG	AA	AG	AG	TT	AA	TG	AA	AA	AG	AG	GG	GG	AA	TC	AG	TC	CC	CC	AG	TG	GG	GG	AG	AG	AG	CC	AA	CT	CC	GG	AA
D12-09	AA	CC	TG	AA	AG	AA	AG	AA	No Call	TC	AG	AG	TT	AA	TC	AG	CC	AA	AG	AG	AG	CC	AG	TG	AG	AG	AA	GG	AA	AG	AG	TC	AG	TC	AC	AA	GG	GG	AA	AA	AG	GG	AG	CT	AA	CC	CC	AG	CC
D1-21	AG	TC	GG	AG	GG	AG	AG	AA	No Call	TT	GG	GG	TC	GG	CC	GG	CC	AG	AG	AA	AG	TC	AG	TT	AG	AG	GG	GG	AG	AG	AG	TC	AG	TT	AA	AC	AA	TT	GG	AG	GG	AA	AG	CT	GG	CC	CC	GG	AC
D12-10	AA	TT	TT	GG	AA	AG	AG	AA	No Call	CC	AG	AA	TC	AA	CC	GG	CC	AG	AA	AG	No Call	TC	No Call	GG	AA	AA	AG	AG	AG	AA	GG	TC	GG	CC	AA	AA	GG	TG	No Call	AG	GG	AG	GG	CC	AA	TT	CC	AG	CC
D12-11	AA	CC	No Call	GG	GG	GG	GG	AA	No Call	TC	AG	AG	TC	GG	TT	AG	CC	AG	GG	AG	GG	TC	GG	TT	AA	GG	AG	AG	AA	AG	AG	TT	AA	TC	CC	AA	GG	TG	AG	AG	AA	AG	AG	CT	AG	CC	CC	AG	CC
D12-12	AG	CC	TT	GG	AG	GG	AA	AA	No Call	CC	GG	GG	TC	AG	CC	GG	CG	GG	AA	AG	GG	TC	GG	TT	AG	AG	AG	AG	AG	GG	AG	TT	GG	CC	AA	AC	AG	GG	AG	AG	GG	AA	AA	CC	AA	CC	TT	GG	AC
D12-13	AG	TC	TG	GG	AG	AG	AG	AG	No Call	CC	AG	AA	TC	AG	CC	AG	CC	AA	AG	GG	AG	TC	GG	TG	AG	GG	AA	AA	AG	GG	AG	TC	GG	TT	CC	AA	AG	TT	GG	GG	AG	AG	AA	TT	AG	CC	CC	AA	AA
D12-14	AG	TT	TG	AG	GG	AG	AG	AG	No Call	TC	AG	GG	CC	AA	TC	GG	No Call	AG	AG	AG	AG	TC	AA	TG	AG	AA	GG	AG	AG	GG	AA	TC	GG	TT	AA	AC	AA	TG	GG	AG	AG	AG	GG	CT	AA	TT	CC	GG	AA
D12-15	AG	TC	TG	No Call	AG	AA	GG	AA	No Call	TT	AG	AG	CC	AG	TC	AG	No Call	GG	GG	AA	AG	TC	GG	TT	GG	GG	AG	AA	GG	AA	AG	TC	GG	TT	AA	AA	AG	TG	GG	GG	AG	AA	AA	CC	GG	No Call	CC	AG	AA
D12-16	AG	TC	TT	AG	AA	AG	AG	AA	No Call	TC	GG	AA	TC	AG	TC	AG	CC	GG	AA	AG	AG	TC	GG	TT	GG	AG	AG	GG	GG	AA	GG	TC	GG	CC	AC	AA	AG	TG	AA	AG	GG	AA	AG	CC	AA	CT	CC	AA	CC
D12-17	AA	TC	GG	AG	AG	AA	AG	AA	No Call	CC	AG	AG	TT	AG	CC	GG	CG	AG	AG	AA	GG	TT	GG	TT	AA	AG	GG	GG	GG	AG	GG	TT	GG	TC	AC	AC	AG	TG	GG	GG	AG	GG	AG	CC	AA	CC	CC	AG	AC
D12-18	AG	TC	TT	GG	AG	AA	AG	AG	No Call	TC	AG	AG	TT	AG	TC	GG	CC	AA	AA	AA	AG	CC	GG	TT	GG	GG	AG	AA	GG	AG	GG	TT	GG	TT	AA	AA	AG	TG	GG	GG	AA	AA	AA	CC	No Call	CT	CC	AG	AC
D12-19	AG	TC	GG	AG	GG	GG	GG	AG	No Call	CC	GG	AG	CC	GG	TC	AG	CC	AA	GG	AG	GG	TC	AA	TT	AG	GG	AG	GG	GG	AG	GG	TC	GG	TT	CC	AC	AG	TT	AG	AA	GG	AA	AG	CT	AG	CC	TT	AG	AA
D1-22	AA	TC	TG	AG	AA	AA	GG	AG	No Call	CC	AG	GG	TC	AG	TC	GG	CG	AA	AG	AA	GG	TT	GG	TT	GG	AG	AA	AG	AG	AG	AG	TC	GG	TC	AC	AC	AG	TG	GG	GG	AG	AG	AG	CT	AG	TT	CC	GG	AC
D12-20	AG	TC	GG	AA	AG	AG	AG	AA	No Call	CC	AG	AA	TC	GG	CC	GG	CC	AA	AG	AG	AG	TC	AG	GG	GG	AG	AG	AG	GG	GG	AG	TT	AG	TT	AA	AA	GG	TG	GG	GG	AG	GG	AA	CT	AG	CT	CC	AA	AA
D12-21	AG	CC	GG	GG	GG	AG	AA	AG	No Call	TC	AG	AG	TC	AA	TC	GG	CC	AG	AG	AG	AG	TC	AG	GG	AG	AA	GG	AG	AA	AG	AG	TC	GG	TC	AA	AC	AA	TG	GG	AG	AG	AA	GG	CC	AA	CT	CC	AG	AA
D12-22	AA	TC	TT	AA	AG	AA	AG	AA	No Call	CC	GG	AA	TT	GG	CC	AG	CG	GG	AG	AG	AG	No Call	AA	TG	AG	GG	AG	GG	AA	AA	GG	TC	AG	CC	CC	AA	GG	GG	AG	AA	GG	AG	AG	TT	AA	No Call	CC	AA	AC
D12-23	AG	CC	TG	GG	AA	AG	GG	AA	No Call	TC	AG	GG	TC	AG	TC	AA	CC	GG	AA	AA	GG	TT	GG	TG	AG	AG	AA	GG	AG	GG	AG	TT	AG	CC	AA	CC	AG	GG	GG	GG	AG	GG	AG	CC	AA	CC	CC	GG	AC
D12-24	AA	TT	TT	AG	AG	AG	AG	AG	No Call	TC	AG	AG	TT	AA	CC	AA	CC	AG	AA	AA	AA	TC	AA	TG	AG	GG	AG	AG	AG	AG	AA	TC	AG	TC	AC	AA	GG	TG	AA	AG	GG	AG	AG	CC	AG	CT	CT	AG	CC
D12-25	AG	TC	TG	AG	AG	AA	AA	AG	No Call	TC	AA	AG	TC	AG	CC	AG	CG	AG	AA	AA	AG	TT	AG	TT	AG	AA	AG	AA	GG	GG	AA	TC	GG	TT	CC	AA	AG	GG	AG	GG	AA	GG	No Call	CC	AG	TT	CC	AG	CC
D12-26	AG	CC	TG	AA	AG	AG	AA	AA	No Call	TC	AG	AA	TT	AG	CC	AG	CC	AA	AA	AA	AG	CC	GG	TG	AG	AG	AG	GG	AG	AG	AG	TC	AG	TC	CC	AA	GG	GG	AG	AA	AG	GG	GG	CC	AG	CT	CT	AA	CC
D12-27	AG	TC	TG	GG	GG	AA	GG	AG	No Call	TC	GG	GG	TC	AG	TC	GG	CC	AG	AA	AA	AG	TC	AA	TT	GG	AG	AG	AG	AG	GG	AG	TC	AG	TT	AA	CC	AG	TT	GG	AG	GG	AA	GG	CC	AG	CT	CC	GG	AA
D12-28	AG	TT	TG	AG	AA	AA	AG	AG	No Call	CC	GG	AA	TC	AG	CC	AG	CC	AG	AA	AA	AG	TC	AG	TG	No Call	AA	AG	AG	AG	AG	AG	TC	AG	TC	AA	AA	GG	No Call	AA	AA	AG	AA	GG	CC	AG	TT	CC	AA	CC
D12-29	AG	CC	TT	AA	AG	AA	AG	AA	No Call	CC	AG	AG	TC	GG	TC	AA	CG	AA	AA	AA	AG	TC	AA	No Call	GG	AG	AG	GG	GG	GG	AA	TC	GG	CC	AA	AA	AG	GG	GG	No Call	GG	AG	AG	CC	No Call	No Call	CC	AG	CC
D1-23	AG	TC	TG	AG	AG	AA	GG	GG	No Call	TC	AG	GG	TC	AA	CC	GG	CG	GG	AG	AG	AG	TT	GG	TG	AG	AG	AG	AA	AG	GG	AG	TC	AG	TT	AC	AC	AG	TG	AG	AG	GG	AA	AG	CT	AA	CT	No Call	GG	AC
D12-30	AA	TT	TG	AG	GG	AA	AG	AG	No Call	CC	AA	AA	TC	AG	CC	AG	CC	AG	AA	AG	AG	TC	AA	TG	GG	AG	AG	AG	AG	AG	AG	TC	AG	TC	AA	AA	AG	GG	AG	No Call	AA	AG	GG	CC	AA	TT	No Call	AA	CC
D12-31	AA	TC	TT	GG	No Call	AA	No Call	AA	No Call	TC	AG	AG	TT	AG	CC	GG	CC	GG	GG	AG	AG	TT	AA	TG	AG	GG	GG	GG	AG	AG	AG	CC	GG	TC	AA	AC	AG	TG	AG	GG	AG	AG	No Call	CT	AG	No Call	CT	AG	CC
D12-32	AG	CC	TT	AG	AG	AA	No Call	AA	No Call	CC	GG	GG	TT	GG	CC	AG	CC	GG	GG	AA	GG	TT	AG	TG	AG	AA	AG	GG	AG	GG	AG	TC	GG	TT	AA	CC	AG	GG	AG	AG	GG	GG	AA	CT	AA	CT	CT	GG	CC
D12-33	AG	CC	TT	AG	AG	AG	GG	AG	No Call	TT	AG	AG	TT	AG	TC	GG	CC	GG	AG	GG	GG	TC	AG	TG	AG	GG	GG	AG	AG	AG	AG	TC	AG	TC	CC	AA	AA	TT	AG	AG	GG	AA	AG	CT	AG	No Call	CC	AA	AC
D12-34	AA	TC	TG	AG	AA	AG	AG	AG	No Call	TC	AG	AG	TT	GG	TC	AA	CG	AA	AG	AG	AG	TC	AG	TG	GG	GG	AA	GG	AG	AA	GG	TC	GG	CC	AA	AC	GG	TG	AA	AG	GG	AG	GG	CC	GG	CT	CC	AG	AC
D12-35	AG	TC	GG	AG	AG	AG	AG	AG	No Call	TC	AG	No Call	TC	AG	TC	GG	CC	AG	AG	AG	AG	CC	AG	TT	GG	GG	AG	AA	AG	AG	GG	CC	AG	TC	AA	AA	AG	TG	GG	GG	AA	AG	AA	CT	AA	TT	CT	AG	AA
D12-36	AA	CC	TT	GG	AG	AA	AG	AA	No Call	CC	AG	AA	TT	AG	CC	AG	CC	AG	AG	AA	AG	CC	AG	TG	GG	AA	AA	AG	GG	GG	AG	CC	GG	TC	AA	AA	GG	TG	AA	AG	GG	AA	AG	CT	AA	CT	CT	AA	CC
D12-37	AG	CC	TT	AA	AA	AA	AG	AA	No Call	CC	GG	AG	TC	AA	TC	GG	CC	AA	AA	AG	AG	TC	No Call	TG	AG	AG	AG	AG	AG	AA	GG	TC	AG	CC	CC	AA	GG	GG	AA	AA	GG	AG	GG	CC	AA	No Call	No Call	AG	AC
D12-38	GG	CC	GG	GG	AA	AA	GG	GG	No Call	CC	AG	AA	CC	AG	No Call	AA	CC	AA	GG	GG	AG	CC	AA	TG	AA	AA	AA	AA	GG	GG	AG	CC	GG	TT	AA	AA	AA	TT	GG	GG	AG	GG	AA	TT	AA	CC	CC	AA	AA
D12-39	AA	TC	TT	AG	AG	AA	GG	AG	No Call	TT	AG	GG	TC	GG	CC	AG	CG	GG	AG	GG	GG	TC	AA	TG	AG	GG	AG	AG	GG	AA	GG	TT	GG	TC	AC	AA	AG	GG	AG	GG	GG	AG	AG	CC	AG	CT	TT	GG	AC
D1-24	AA	CC	TG	AG	GG	AG	GG	AG	No Call	CC	AG	GG	TC	AG	TC	AG	CG	AG	AA	GG	GG	TT	GG	TT	AG	AG	GG	AA	AG	GG	AG	TC	AA	CC	AA	AC	GG	TT	GG	GG	AG	AG	AG	CT	AG	TT	TT	GG	CC
D12-40	AG	TC	TG	AG	AA	AG	AG	AA	No Call	CC	GG	GG	TC	AG	CC	AG	CC	GG	AG	AG	GG	TC	AG	TT	No Call	AG	AA	AG	GG	GG	AG	TC	AA	CC	AA	AC	GG	TG	GG	GG	GG	AG	AA	CT	AA	CC	TT	GG	AC
D12-41	AG	CC	TG	GG	AG	AG	AG	AA	No Call	TC	GG	AA	TC	AG	TC	GG	CG	AG	AG	AG	AG	CC	AG	TT	No Call	AG	GG	GG	AG	GG	AG	TC	GG	CC	AA	AA	AG	GG	AG	AG	AG	GG	AG	CT	AA	CT	CC	AA	CC
D1-25	GG	TC	TG	GG	AG	AA	GG	AG	No Call	CC	AG	GG	TC	AG	TC	AA	CG	AG	AG	AG	GG	TC	AG	TT	GG	AG	GG	GG	AG	AG	GG	TC	GG	TC	AA	AC	GG	TG	AA	GG	GG	AA	AG	TT	AG	CT	CT	GG	AA
D1-26	AA	TC	TT	AG	AA	AA	AG	AG	No Call	CC	AG	AA	TC	GG	TC	AG	CC	AG	AA	AA	GG	CC	AG	TT	AG	GG	AG	AA	GG	GG	AG	TC	GG	TC	CC	AA	AG	TG	GG	GG	AG	AG	AG	CT	AG	TT	TT	AA	AC
D13-01	AA	TC	TG	AG	AG	No Call	AG	AG	No Call	TC	AG	AG	TC	AG	TC	AA	CG	AG	AG	AG	AG	TC	GG	TG	GG	AG	AG	AG	AG	GG	AA	TC	AG	CC	AA	AC	AG	TG	GG	GG	GG	AA	AG	CC	GG	CC	TT	AA	AC
D13-02	AG	TC	GG	AG	GG	AG	GG	GG	No Call	CC	GG	AG	TC	GG	TC	GG	CG	GG	AG	AA	GG	TC	AG	TG	GG	GG	AG	AA	AG	AG	AG	TT	GG	CC	CC	AA	GG	TG	GG	AG	GG	AG	AG	TT	AG	CT	TT	AA	AC
D13-03	GG	CC	TG	GG	GG	AA	GG	GG	No Call	CC	GG	AG	TC	AG	TC	No Call	CG	AG	AA	AG	GG	TC	No Call	TG	AG	AG	GG	AA	AA	AG	AG	TC	AG	CC	AA	AA	GG	GG	GG	GG	AA	No Call	AG	CT	GG	TT	TT	AG	AA
D13-04	AA	CC	TT	AG	AG	AA	GG	GG	No Call	CC	GG	AG	TT	AA	TT	AG	CC	AG	GG	AG	GG	TC	AA	TT	AG	AG	AA	AA	AA	AA	GG	TC	GG	CC	AC	AA	AG	GG	AG	AG	GG	GG	AA	CT	AA	CC	CC	AA	CC
D13-05	AG	TC	TG	AA	AG	AA	GG	GG	No Call	CC	AG	AG	TC	No Call	No Call	GG	CG	AG	AG	AA	GG	TC	GG	TG	AG	GG	AG	AG	AG	AG	AG	TC	GG	CC	No Call	AA	GG	TG	AG	AG	AG	AG	AG	CC	AA	TT	TT	AG	AC
D13-06	AA	CC	TG	AG	AG	AA	GG	AA	No Call	TC	GG	GG	TC	AG	TT	AG	CC	GG	AG	AG	GG	TC	AG	TG	AG	AG	AG	AA	GG	AA	AG	TC	GG	CC	CC	CC	AG	TG	GG	GG	AG	AG	AA	CC	AA	TT	CT	GG	AA
D13-07	AG	TC	GG	AA	AG	AG	GG	AG	No Call	TC	AA	AA	TC	GG	CC	AG	CC	AG	AG	AG	GG	TT	AG	GG	No Call	AG	AG	AA	AG	AG	AG	TC	GG	CC	CC	AA	GG	TT	AG	AG	No Call	AG	AG	TT	AG	CT	TT	AA	AC
D13-08	AG	TT	GG	AG	AG	GG	AG	GG	No Call	TC	GG	AA	TC	No Call	TC	AG	CG	AG	AG	AA	AG	CC	AA	TG	GG	AG	AA	AG	AA	AG	AG	TC	AG	CC	AA	AA	AA	GG	AA	AG	AG	AA	GG	TT	AA	TT	CT	AA	CC
D13-09	AG	TC	No Call	AA	GG	AG	GG	AG	No Call	CC	AA	AA	TT	GG	CC	AA	CC	AG	GG	AA	AG	TC	AG	TT	AG	GG	AG	GG	AG	AG	GG	TT	GG	TC	AA	AA	AG	TT	AG	AG	GG	AG	AG	CT	AG	CT	CT	AA	CC
D13-10	AA	CC	TG	AA	GG	AG	No Call	AG	No Call	CC	GG	AA	TC	AG	TC	AG	CG	AG	AG	AG	GG	TC	AG	TG	GG	GG	AG	AG	AG	AG	AG	TT	AG	CC	AA	AA	GG	GG	AG	GG	AG	AG	AG	CC	AG	TT	TT	AA	AA
D13-11	GG	TT	GG	AA	GG	AA	AG	GG	No Call	CC	AG	AA	TC	GG	TC	AG	GG	GG	AA	AG	GG	TC	GG	TG	GG	GG	AG	AG	AA	AG	AG	TC	AG	TC	CC	AA	GG	GG	GG	GG	AA	AA	AG	CT	AA	TT	TT	AA	AA
D13-12	AG	TC	TT	AG	GG	AG	GG	GG	No Call	CC	AG	AA	TC	AG	CC	AG	CG	GG	AG	AA	GG	TC	GG	TT	GG	GG	AG	AG	AA	AG	AG	TT	GG	CC	AA	AA	GG	TG	GG	AG	AG	AG	No Call	CT	AA	CT	TT	AA	AC
D13-13	AG	TC	TG	No Call	GG	AA	AG	GG	No Call	CC	GG	AG	TC	AG	TC	AG	CG	GG	AG	AA	GG	No Call	AG	TT	GG	GG	AG	AG	AG	AG	AA	TC	GG	CC	No Call	AA	GG	TT	GG	GG	AG	AG	AG	TT	GG	TT	TT	AG	AC
D13-14	AG	CC	TG	GG	AG	AA	AG	AA	No Call	CC	GG	AG	TT	AG	CC	AA	CC	AA	GG	AA	GG	CC	GG	TG	AG	AG	AA	AA	AG	AG	GG	TC	AG	CC	CC	AC	AG	GG	GG	AG	AG	GG	AA	CT	AG	CT	TT	AG	CC
D13-15	AA	CC	TG	AG	GG	AA	GG	AG	No Call	TC	AA	AA	TT	GG	TC	GG	No Call	AG	AA	AG	AG	CC	AG	TT	AG	GG	AG	AG	AA	AG	AG	TC	GG	CC	AA	AA	AG	TG	GG	GG	AG	AA	GG	CT	AG	CT	TT	AA	AA
D13-16	AG	TT	TG	AA	AG	AG	No Call	AG	No Call	TT	AG	AG	TT	GG	TC	AA	GG	AG	AA	AG	AG	CC	AA	TG	AG	AA	GG	GG	AA	GG	AG	TT	AA	TC	CC	AA	AA	GG	GG	AG	AA	AA	GG	TT	GG	CT	CC	AG	AA
D13-17	AA	TC	TG	AA	AA	AG	No Call	GG	No Call	CC	GG	GG	TT	AG	TC	AG	CC	GG	AG	AG	AG	TT	AA	TT	AG	AG	GG	AA	AG	AG	GG	TC	GG	CC	CC	AA	AG	TG	GG	AG	AA	AG	AG	CC	AG	CC	CC	GG	AA
D13-18	AA	TC	GG	GG	AA	AA	AG	GG	No Call	TC	AG	GG	TC	GG	TT	AA	CG	AG	AG	AG	GG	CC	GG	TG	GG	AA	AA	AG	GG	AG	AG	TT	AA	CC	CC	CC	AG	GG	GG	AG	GG	AA	AG	CC	AA	No Call	CT	GG	AA
D13-19	AG	TC	TT	GG	AG	AA	AG	AG	No Call	TC	AG	GG	TC	AG	TT	AA	CG	AA	GG	AG	GG	TC	AG	TG	AG	GG	GG	AG	GG	AG	GG	TC	GG	CC	CC	AC	AG	TG	AG	AG	AA	AG	AG	CT	AG	CC	CT	GG	AC
D13-20	GG	CC	TG	GG	GG	AG	GG	AG	No Call	TC	AA	AA	TC	AG	CC	AG	CG	AG	AA	AA	GG	TC	AG	TG	GG	GG	AG	AG	AG	AG	AG	TT	AG	TC	AA	AA	AG	TT	GG	AG	GG	AG	AG	CT	GG	CC	TT	AA	AC
D13-21	AA	TC	TG	AG	GG	AG	GG	AG	No Call	CC	AG	AA	TC	GG	TC	GG	CC	AG	AG	AG	GG	TC	AG	TT	AG	GG	AG	AG	AA	AG	AG	TT	GG	CC	AA	AA	GG	GG	AG	AG	AA	AG	AG	CC	AG	TT	CT	AA	AA
D13-22	AA	CC	TT	AG	GG	AG	GG	AG	No Call	CC	GG	AA	TT	AA	TT	AA	CC	AA	GG	AA	GG	CC	AA	TT	AG	GG	AA	AA	GG	AG	AG	TT	GG	CC	CC	AA	AG	GG	AA	AA	GG	AG	AA	CT	AA	CT	TT	AA	AA
D13-23	AG	TC	TG	GG	AG	AG	GG	AG	No Call	TC	AG	AG	TC	AG	TC	AG	GG	GG	AA	AG	GG	CC	AG	TG	AG	GG	GG	AG	AG	AG	AG	TC	GG	CC	AA	AA	AG	TT	AG	GG	AA	AG	AG	TT	GG	TT	TT	AA	AC
D13-24	AG	CC	TG	AG	AG	AA	GG	AG	No Call	TC	GG	AA	TC	AG	CC	AG	CC	GG	AA	AA	GG	TT	AG	TG	AG	GG	AG	AA	AG	AG	AG	TT	GG	TC	AA	AA	AG	TT	AG	GG	AG	AA	AG	CT	AG	No Call	TT	AA	AC
D13-25	AA	TC	TG	AA	AG	AA	GG	GG	No Call	CC	AG	AA	TC	AG	TC	GG	CC	AG	AG	AA	AA	TC	GG	TG	GG	GG	AG	AA	AG	AG	AG	TT	GG	CC	AA	AA	GG	TG	GG	GG	GG	AG	AG	TT	AA	TT	TT	AA	AC
D13-26	AA	TC	TG	AG	GG	AA	GG	GG	No Call	CC	AG	AA	TT	AG	CC	AG	CG	GG	AG	AA	AG	TC	AG	TT	AG	GG	AG	AA	AG	AG	AG	TT	AG	TC	No Call	AA	GG	TG	AG	GG	AA	AG	GG	CT	AA	CT	TT	AA	AA
D13-27	AA	CC	TT	AG	AA	AG	AG	GG	No Call	CC	GG	AG	TC	AG	TT	AG	CC	AG	GG	AG	GG	TT	GG	GG	AG	AG	AA	AA	AG	AG	GG	TC	GG	TC	CC	AC	GG	GG	GG	AG	GG	AA	AA	CC	AA	CT	TT	AG	AC
D13-28	AA	CC	TG	GG	GG	AG	AG	AG	No Call	TC	AG	AA	TT	AA	TC	GG	CC	AG	AG	AG	AG	TC	AA	GG	AG	GG	AG	AA	GG	AA	GG	TC	GG	CC	AA	AA	AG	TG	AG	AG	AA	AA	AA	CC	AA	CT	No Call	AA	AA
D13-29	AA	TC	TG	AG	AA	AA	AG	GG	No Call	TC	AG	AG	TC	GG	CC	AG	CG	AG	AA	AG	GG	TC	AG	TT	GG	AG	AG	AG	AG	GG	AA	TT	AG	TC	AA	AC	AG	GG	AG	AG	AG	AA	GG	CT	GG	CT	TT	AG	AC
D13-30	AG	CC	TG	AG	GG	AG	GG	GG	No Call	CC	AG	AG	TC	AG	CC	AA	CG	AG	AG	AA	GG	TC	AG	TG	AG	GG	GG	AG	AA	AG	AG	TC	GG	TC	AA	AA	AG	TT	GG	AG	GG	AA	AG	CT	GG	CT	TT	AG	AC
D13-31	GG	TC	TT	AG	GG	AA	GG	AG	No Call	CC	AG	AG	TC	AG	TT	AA	GG	AG	GG	AG	GG	TC	AG	TT	GG	GG	AG	AG	GG	GG	AG	CC	AG	CC	AA	AC	AG	TT	GG	AA	AA	AG	AG	CT	GG	CC	CC	AG	AA
D13-32	GG	TC	TT	AA	AG	AA	AG	AG	No Call	CC	AG	AG	CC	AG	TT	AG	CG	GG	GG	AG	GG	TC	AG	TT	GG	GG	AG	AG	GG	AA	AG	CC	GG	TT	AA	AC	GG	TG	AG	AG	AA	AG	AG	CT	GG	TT	No Call	AG	AA
D13-33	AG	TT	TG	AA	AG	AA	AG	AG	No Call	CC	GG	GG	TC	AG	TC	AG	CG	GG	GG	AA	AG	TC	AG	TT	GG	GG	AG	AA	GG	AG	AG	TC	AG	CC	CC	AA	AA	TG	GG	AG	AG	AG	AA	CT	GG	TT	CC	GG	AA
D13-34	AA	TC	TG	AG	AA	GG	AA	GG	No Call	TC	GG	GG	TT	GG	TT	AG	CG	AG	AG	AG	AG	TT	AG	TT	GG	AG	AG	GG	AG	AG	AG	TC	GG	TC	CC	AA	AG	TG	AG	GG	AG	AA	AG	CC	GG	CT	CC	GG	AA
D13-35	AG	TC	TT	AA	GG	AA	AA	AG	No Call	CC	AG	GG	TT	AG	TC	AA	CG	AG	GG	AG	AA	TC	AG	TT	GG	GG	AG	GG	AG	AG	AG	CC	AG	TT	CC	AA	AG	TT	AG	AA	AG	AG	AA	CT	GG	CT	CC	GG	AA
D13-36	AG	TC	TG	GG	AG	AA	AG	AG	No Call	CC	AG	AG	TC	GG	TC	AG	CG	GG	AG	AA	AG	TC	GG	TT	GG	GG	GG	AG	AA	AG	AG	TC	GG	CC	AA	AA	AG	TG	AG	GG	AG	AA	GG	CT	GG	TT	CT	AG	AC
D13-37	AA	TC	GG	AG	GG	AA	GG	AG	No Call	CC	AG	AG	TT	AG	CC	GG	GG	GG	AG	AA	AG	No Call	AG	TG	GG	GG	AG	AG	AA	AG	AA	TC	AG	CC	CC	AC	GG	TG	AG	GG	AA	AG	GG	CC	GG	TT	TT	AG	AC
D13-38	AG	TC	TG	AA	AG	AA	AG	AG	No Call	CC	AG	AG	TT	GG	CC	AG	GG	GG	AA	AA	AG	TC	GG	TT	AG	AG	AA	AG	AG	GG	AA	TC	GG	CC	No Call	AC	GG	TG	AG	AG	GG	AG	GG	CT	GG	CT	No Call	AG	AC
D13-39	AA	TC	TT	GG	AG	AA	AG	AG	No Call	CC	GG	GG	TC	AG	TT	AA	CC	GG	AG	AG	GG	TC	GG	TG	AG	AG	AG	GG	GG	AG	AG	TC	GG	TC	AA	CC	GG	TG	GG	GG	AG	AG	AA	CC	AA	CT	CT	GG	AA
D13-40	AG	TT	TG	GG	AA	AG	AG	GG	No Call	CC	AG	GG	CC	GG	TC	AG	CG	AG	AG	AA	AG	TC	AG	TG	GG	AG	GG	GG	GG	GG	AG	CC	GG	TC	CC	AC	GG	TT	AG	AG	AG	AA	AG	CT	AG	TT	CC	GG	AA
D13-41	AA	TC	TG	AG	AG	AA	AG	GG	No Call	CC	GG	AA	TT	AG	TC	AG	CC	AG	AA	AA	AA	CC	AG	TT	AG	GG	AG	AA	AG	AG	AG	TT	GG	CC	CC	AA	GG	GG	GG	AG	GG	AG	AG	CC	AA	CT	TT	AA	AC
D13-42	AG	TC	TG	GG	GG	AA	GG	GG	No Call	CC	AA	AA	TC	AG	CC	GG	GG	GG	AG	AA	GG	CC	GG	TT	GG	GG	AG	AG	AA	AG	AG	TC	AG	CC	CC	AA	GG	TG	AG	GG	AG	AG	GG	CT	AA	TT	CT	AA	AC
D13-43	AG	TC	TG	GG	GG	AA	GG	GG	No Call	CC	GG	AG	TC	AG	CC	GG	CC	GG	AG	AA	GG	TC	GG	TT	GG	GG	AG	GG	AA	AG	AG	TT	GG	CC	CC	AC	GG	GG	AG	GG	AA	AG	GG	CC	GG	CT	CC	AG	AC
D13-44	AG	CC	TT	AG	AA	AA	AA	AA	No Call	CC	GG	GG	CC	AG	TT	AA	CC	AG	AG	AA	GG	CC	GG	GG	GG	AA	GG	AG	GG	AG	AG	TC	AG	TC	CC	AC	AG	GG	AG	AG	GG	AA	AA	CT	AG	TT	TT	GG	AA
D13-45	AA	CC	TG	AA	GG	AA	GG	GG	No Call	CC	AG	AG	TC	AG	TC	AG	CG	AG	AG	AA	GG	TC	GG	TT	AG	GG	GG	AA	AA	AG	AG	TC	GG	TC	AA	AA	AG	TG	AG	AG	AG	AA	AG	CT	AG	CT	TT	AG	AA
D13-46	AA	CC	TG	AG	AG	AG	GG	GG	No Call	CC	GG	AA	TT	AA	TC	AG	CC	AA	GG	AA	GG	CC	AA	GG	AG	AG	AA	AA	GG	AA	GG	TC	GG	CC	AC	AA	AG	GG	AG	AG	AA	GG	AA	CT	AA	CC	TT	AA	AC
D13-47	AA	CC	TG	GG	AA	AA	AG	AA	No Call	TC	GG	GG	TT	AG	TC	AA	CC	AG	AG	AA	GG	TC	GG	GG	AG	AG	AG	AG	AG	AA	GG	TC	AG	CC	CC	AC	AG	GG	AG	AG	GG	AG	AA	CT	AA	TT	TT	GG	AA
D13-48	AA	TC	TT	AG	AG	AG	No Call	AG	No Call	CC	AG	AG	TC	No Call	TT	AA	CC	No Call	GG	AG	AG	TC	AG	No Call	AG	No Call	AG	AG	GG	AA	GG	TT	GG	TC	CC	AC	AG	TG	AG	AG	AG	AG	AG	CT	GG	CC	CC	AG	AA
D13-49	No Call	TC	TT	AG	No Call	AG	AG	AA	No Call	CC	AG	GG	TC	GG	TT	AG	CG	AG	GG	AA	AG	TT	AG	TT	AG	GG	GG	AG	GG	AA	GG	TC	GG	TC	CC	AC	AG	TT	AG	GG	GG	AG	AG	CT	GG	CT	CC	GG	AA
D13-50	GG	TT	TG	AA	AA	GG	GG	AG	No Call	CC	GG	GG	CC	GG	TT	AG	CC	GG	GG	AA	GG	TC	AA	TT	GG	GG	AG	GG	GG	GG	AG	CC	GG	CC	CC	AA	AA	TG	GG	AG	GG	AA	AG	CT	GG	CT	CC	GG	AA
D13-51	AA	TC	TG	No Call	AA	AG	AG	AA	No Call	CC	GG	GG	TT	GG	TC	AG	CG	AA	GG	AA	AG	TC	AA	TT	AG	AG	AG	AG	GG	AG	AG	TT	GG	TC	AC	AC	GG	TG	GG	GG	AG	AA	AG	CT	GG	CT	No Call	GG	AC
D13-52	AG	CC	TG	AG	GG	AA	GG	AG	No Call	TC	GG	AG	TT	AG	CC	AG	CC	AG	AG	AG	AA	TC	AG	GG	GG	GG	AG	AG	AG	GG	AG	TT	GG	TC	AA	AC	AG	TG	GG	GG	AA	AA	GG	CT	AG	CT	CT	AG	AC
D13-53	AA	TC	TG	AA	AG	AG	AG	GG	No Call	CC	AG	AG	TC	GG	TC	GG	CG	AG	AG	AA	AG	CC	GG	TT	AG	AG	AG	AA	AG	AG	AG	TT	GG	CC	AA	AA	GG	TG	GG	AG	AG	AG	AG	CT	AA	CT	TT	AG	AC
D13-54	AA	TC	TT	No Call	No Call	GG	GG	GG	No Call	CC	No Call	GG	TC	GG	TT	AG	CG	AG	AG	AG	AG	TT	AG	TT	AG	AG	GG	AA	AG	GG	GG	TC	GG	TC	CC	AC	GG	TG	AG	AG	AA	AG	AG	CT	AG	CT	CT	GG	AC
D13-55	AA	TC	TT	AA	AG	GG	AA	GG	No Call	CC	AG	GG	TT	GG	TT	AG	CG	AA	AG	AG	AG	TC	AG	TT	GG	GG	GG	AG	GG	GG	AG	TC	AG	TC	CC	CC	AG	TT	AG	AG	AG	AG	AG	CC	GG	CT	CC	GG	AA
D13-56	AG	TC	TG	AG	No Call	AG	GG	AG	No Call	CC	AG	AA	TC	GG	CC	AG	CG	AG	AG	AA	GG	CC	AG	TG	AG	GG	AG	AA	AA	AG	AG	TT	AG	CC	AC	AA	GG	TG	AG	AG	AA	AA	AG	CC	AG	CT	CT	AA	No Call
D13-57	AG	CC	TG	AG	AG	AA	AG	AG	No Call	CC	AG	AG	TT	AG	TT	AG	CG	GG	GG	AA	AG	TC	AG	TT	GG	GG	GG	AA	GG	AG	AG	CC	AG	TT	CC	AC	GG	TG	GG	AG	AA	AA	GG	CT	GG	CT	CC	AG	AA
D13-58	AG	TC	TG	AG	AG	AG	AA	AG	No Call	TC	AG	AG	TT	GG	CC	AA	GG	GG	AA	AG	AG	TC	AG	TT	AG	AA	AG	AG	AG	AG	AG	TT	AG	CC	AA	AA	AG	TG	AG	AG	AG	AA	GG	TT	AG	CT	CC	AG	AA
D13-59	AA	CC	TT	AG	AG	AG	GG	AA	No Call	TC	GG	AG	TT	AA	TC	AG	CC	AG	GG	AG	AG	TC	AG	GG	AG	AG	AG	AG	GG	AA	GG	TT	GG	TC	AC	AA	AG	TG	GG	AA	AG	AG	AA	CT	AG	CC	CT	AG	AC
D13-60	AA	TT	TG	AG	AG	GG	AG	AG	No Call	CC	GG	AG	TC	AG	TT	AG	CC	GG	AG	AA	AA	TT	AG	TT	GG	AG	AG	AA	GG	GG	AG	TC	GG	TC	CC	AC	AA	TG	AG	AA	AA	AA	AA	CT	GG	CT	CC	AG	AA
D13-61	GG	TT	TG	GG	AG	GG	GG	AG	No Call	TC	GG	GG	TC	GG	TC	AA	CC	AG	AG	AA	GG	TC	AG	TG	AG	GG	AG	AA	GG	GG	GG	CC	AG	TC	CC	AC	AG	TG	AG	GG	AG	AG	AA	CC	GG	CC	CC	GG	AC
D13-62	GG	CC	TT	AG	AG	AA	AG	GG	No Call	CC	AG	AG	TC	AG	TT	AA	GG	GG	GG	AA	AG	CC	AG	TT	GG	GG	GG	GG	GG	AG	AG	CC	GG	TT	AA	AC	AG	TG	AG	AG	AA	AA	AG	CT	GG	CT	CC	AG	AA
D13-63	AA	TC	TT	GG	AG	AG	GG	GG	No Call	CC	GG	AA	TT	AA	TC	GG	CC	AA	GG	AA	GG	CC	GG	TG	AG	AG	AA	AA	AA	AA	GG	CC	GG	CC	AC	AA	AG	GG	GG	AA	GG	AG	AA	TT	AA	CC	TT	AA	CC
D13-64	AA	TC	TT	AG	GG	AG	AG	AA	No Call	CC	AG	GG	TC	GG	TT	AG	CC	GG	AG	AA	AG	TC	AA	TG	GG	AG	GG	AG	AG	AG	AG	TC	GG	TC	AA	AC	GG	TT	AG	AG	AG	GG	AG	CT	GG	CC	CC	GG	No Call
D13-65	AA	TC	GG	AA	GG	AG	AG	AA	No Call	TC	GG	GG	TC	AG	TT	AA	CG	GG	GG	AG	AG	TC	AG	TT	GG	GG	AG	AG	GG	AG	GG	No Call	AG	TT	CC	AC	AG	TT	AG	GG	No Call	AG	No Call	CT	AG	CT	No Call	GG	AA
D13-66	AG	CC	TT	AG	AA	AG	AG	AA	No Call	CC	AG	GG	CC	AA	CC	GG	CC	AA	AG	AG	GG	TC	AG	TG	GG	AG	AG	GG	AG	AG	GG	TT	AG	TC	AC	AC	GG	TT	GG	AA	AG	GG	AG	CT	AA	CT	TT	GG	CC
D14-01	AG	CC	TG	GG	GG	AA	AG	AG	No Call	TC	GG	GG	TT	No Call	CC	AG	CG	AG	AG	AA	AG	TC	GG	TT	No Call	AA	AA	AA	AG	GG	AA	TT	GG	CC	CC	AC	GG	GG	AG	GG	GG	AG	GG	CT	AG	CC	CC	AG	CC
D14-02	AG	CC	TG	AG	AG	AA	GG	AG	No Call	CC	AG	GG	TC	AG	TC	AG	CC	AG	AG	AG	GG	CC	AG	TT	AA	AG	AG	AG	GG	GG	AA	TC	GG	TC	AA	AC	GG	No Call	AG	GG	GG	AG	AG	CT	AG	CT	TT	GG	AC
D14-03	AA	TC	GG	GG	AG	AA	AA	GG	No Call	TC	AA	AG	TC	GG	TC	GG	CG	AA	AG	AG	AG	CC	AA	GG	AG	AA	AA	AG	AG	GG	AG	TT	GG	TC	AA	AA	GG	TT	GG	GG	GG	AG	AG	TT	AA	CT	No Call	AG	AA
D14-04	AG	TC	GG	GG	AA	AA	AA	AA	No Call	CC	AG	GG	TT	AG	TC	GG	CG	AA	GG	AA	AA	CC	GG	TG	No Call	AG	AG	AA	AG	GG	AA	TC	GG	TC	AC	AA	AA	No Call	GG	AG	No Call	AG	GG	TT	GG	CC	No Call	GG	AC
D14-05	AG	CC	GG	AA	AG	AA	AG	No Call	No Call	TC	AG	GG	CC	AA	TC	AG	CC	AG	AA	AA	AG	TC	AA	No Call	AG	AG	AA	AG	GG	GG	AG	TC	GG	TC	AC	AC	GG	TG	GG	AG	AG	AG	AG	TT	AA	No Call	TT	GG	No Call
D14-06	AA	CC	No Call	GG	GG	AG	GG	AG	No Call	CC	AG	AA	TC	GG	CC	AA	CC	AA	AA	AA	AG	No Call	GG	TG	AG	GG	GG	AG	AA	GG	AA	TC	AG	CC	AA	AA	No Call	GG	AG	No Call	AA	AG	GG	CT	GG	CC	No Call	AG	CC
D14-07	AA	TC	GG	AA	GG	AA	AG	AA	No Call	TC	AG	GG	TC	No Call	TC	GG	GG	AA	AG	AG	GG	CC	AA	TT	AG	AG	GG	AG	AG	GG	AA	CC	GG	TC	AA	AC	AA	TT	GG	AA	AG	AA	AG	CC	AA	CC	CC	GG	AA
D14-08	AG	TC	GG	AG	AG	AG	AG	AG	No Call	CC	AA	AG	TC	AG	CC	GG	CC	GG	AA	AG	AG	TC	No Call	TG	GG	AA	AG	AG	GG	AA	AG	TC	GG	CC	AA	AA	GG	TT	AG	AG	GG	AG	AG	CC	AG	TT	TT	AG	AC
D14-09	GG	CC	GG	AA	No Call	GG	GG	AG	No Call	CC	AG	GG	TT	AG	TC	GG	CG	AG	AG	AG	AG	TC	AA	TT	AA	AG	AG	AG	AG	GG	AG	TC	AG	TC	AA	CC	GG	TG	GG	AG	GG	AG	AA	CC	AG	CC	CC	GG	AA
D14-10	AA	CC	GG	AG	AG	AG	GG	AG	No Call	TT	AG	AG	TC	AG	TT	AG	CG	AA	GG	AA	GG	TC	AG	TT	AA	AG	AA	AA	AA	AG	AG	TC	AA	CC	No Call	No Call	No Call	TT	No Call	AG	No Call	No Call	AG	No Call	AG	CT	CT	AG	No Call
D14-11	AA	TC	GG	AA	AG	AA	AG	AA	No Call	TC	AG	GG	TC	AA	TC	AG	CC	GG	AG	AA	AG	CC	GG	TT	AA	AG	AA	GG	GG	GG	AG	TT	AG	CC	No Call	AC	GG	TG	GG	GG	AG	AA	AG	CC	AA	CT	TT	GG	AA
D14-12	GG	TT	GG	AG	AA	AA	AG	AA	No Call	TC	AG	AG	TT	GG	TC	GG	GG	AA	GG	AG	GG	CC	AA	TT	GG	AG	AG	GG	GG	AA	AG	TC	AG	TC	No Call	AC	AG	TG	AA	AA	GG	GG	GG	CT	GG	CT	TT	AG	AC
D14-13	GG	TT	TG	AG	AG	GG	AG	AA	No Call	CC	GG	AG	TT	AA	CC	GG	CG	AA	AG	AG	GG	TC	AG	TT	AG	GG	AG	AG	GG	GG	AA	CC	AA	TT	AA	AA	GG	GG	AG	AG	GG	GG	GG	TT	GG	TT	TT	AG	AC
D14-14	AG	CC	TG	AG	GG	AG	AA	AG	No Call	CC	AG	AG	CC	GG	CC	GG	CG	AG	GG	AG	GG	CC	AG	TT	No Call	AA	AG	AA	AG	GG	AA	TC	AG	No Call	CC	AA	AG	TG	AG	AA	AG	AG	GG	CC	No Call	CC	TT	AA	AC
D14-15	AA	TC	TT	AG	GG	AG	AG	AA	No Call	CC	GG	GG	TT	AA	TC	GG	CC	AG	GG	AA	AG	TT	GG	TT	No Call	AG	AA	AG	AG	GG	AG	TC	GG	TC	AC	AA	AG	No Call	AG	AA	AG	AG	GG	CT	GG	No Call	TT	GG	No Call
D14-16	AG	TC	TG	AG	GG	AG	GG	AG	No Call	CC	AG	No Call	No Call	AA	TT	AG	CC	AG	GG	AA	AG	CC	GG	TT	AA	GG	AG	AG	GG	GG	AG	CC	AG	TC	No Call	AA	AA	TG	AA	GG	GG	AG	AG	TT	AG	No Call	TT	AG	CC
D14-17	AA	TC	TG	GG	GG	AA	AG	AA	No Call	TC	AG	AG	TC	AG	TC	GG	GG	AA	AG	AA	GG	TC	AA	TT	AG	AG	GG	AG	AG	GG	AG	CC	GG	CC	AC	AC	GG	TG	GG	AA	AA	AG	GG	CC	AA	TT	CC	AG	AA
D14-18	AG	CC	GG	GG	AA	AG	GG	GG	No Call	CC	AG	GG	TT	GG	TT	GG	CC	AA	AG	AG	GG	TC	AG	TT	GG	AG	AA	AG	GG	AG	AG	TT	AG	No Call	AA	AC	GG	GG	AG	No Call	GG	AG	GG	TT	AG	CC	TT	AG	CC
D14-19	AG	TC	TG	AA	AA	AA	AG	AA	No Call	TC	GG	AA	TT	AG	TC	AG	CC	AA	AA	AG	GG	TT	AG	TT	AG	AG	AA	GG	AG	AA	GG	TC	AG	CC	AC	AA	AA	No Call	GG	AA	AG	AA	GG	TT	AG	CT	CC	AA	AA
D14-20	AG	TC	TG	AA	AG	AA	AA	AA	No Call	TC	AG	AG	TT	AG	TC	GG	CG	AA	AG	AG	GG	TC	AG	TT	AG	AA	AG	AG	GG	AG	AG	TC	AG	TC	CC	AA	AG	TG	AG	AG	AG	AG	GG	CC	GG	CT	CT	AG	AC
D14-21	No Call	No Call	No Call	AG	GG	AG	AG	AA	No Call	TC	AA	GG	TT	No Call	CC	No Call	No Call	No Call	AG	AG	AG	TC	AG	TG	AA	AG	AG	AG	AG	AG	AG	TC	AG	TC	AC	AC	AG	TG	AG	AG	AG	AG	AG	CT	AG	CT	CT	AG	AC
D14-22	AG	TC	GG	GG	AG	AG	AG	AG	No Call	TC	AG	AG	TT	AG	TC	GG	CC	AG	GG	AG	GG	CC	GG	TT	GG	GG	AG	AA	AG	AG	AG	TC	AG	CC	CC	AA	AG	TG	AG	GG	AG	AA	AG	CT	GG	CT	CC	AG	CC
D14-23	AG	TC	GG	AG	AG	AG	AA	AA	No Call	TC	GG	AA	TT	AA	TC	AA	CC	AA	AA	AG	GG	No Call	AG	TT	GG	AG	AA	AG	AG	GG	AG	TC	GG	CC	AC	AA	AA	GG	GG	GG	AG	AA	GG	TT	GG	CT	TT	AA	AA
D14-24	GG	TC	TG	AA	AG	AG	GG	AA	No Call	CC	GG	AA	CC	GG	TC	AG	CG	AG	GG	AG	GG	TC	AA	TG	AA	GG	AG	AG	AA	AA	GG	TT	GG	TT	AA	AA	AG	TT	AG	AA	AG	AA	AA	TT	AA	CT	TT	AA	AC
D14-25	AA	CC	TT	No Call	GG	AG	AG	GG	No Call	CC	AG	AA	TT	GG	TC	AA	CC	AG	AG	AA	AG	CC	GG	TG	AA	AG	AA	AG	GG	GG	GG	TT	GG	TT	AC	AA	GG	TT	AG	AG	AA	AG	GG	CC	AG	CC	CC	AA	AA
D14-26	AG	CC	TG	GG	AG	AG	AG	AG	No Call	TC	AG	AG	TC	AG	TC	GG	CG	AG	AG	No Call	GG	CC	AG	TG	AG	GG	GG	AG	AG	AG	GG	TT	GG	TC	AC	AC	AG	TG	AG	AG	AG	AG	GG	CT	GG	CT	No Call	GG	AC
D14-27	GG	CC	GG	AA	GG	AA	AG	AG	No Call	TC	AA	AA	TC	AG	CC	GG	CG	AG	AG	AA	GG	TT	AG	TG	AA	AG	AG	AG	GG	AG	GG	TC	AG	TC	CC	AA	AG	TG	GG	AA	AG	AA	GG	CT	AG	TT	TT	AA	AC
D14-28	GG	CC	TT	AG	AG	AA	AG	AG	No Call	TT	AG	AG	TC	AG	TT	AG	CG	AG	AG	AA	AG	TC	AA	TG	AG	AG	AA	AG	AG	AG	GG	TC	GG	TC	CC	AC	AG	TT	AG	AG	GG	AA	AG	CC	GG	TT	TT	AG	CC
D14-29	AG	TC	TG	AG	AG	AG	GG	AA	No Call	TC	AG	GG	TC	AG	CC	AG	CG	AG	AG	AA	AG	TC	AG	TT	AA	AA	AG	AG	AG	AG	GG	TT	GG	TT	CC	CC	AA	TG	No Call	GG	AG	AG	AG	CC	AG	CC	CC	GG	AA
D14-30	AG	CC	TG	AG	AG	AG	AA	AG	No Call	CC	AG	AA	TC	AA	TC	GG	CC	AG	AG	AG	AG	TC	GG	TT	AA	AG	AG	AG	GG	GG	AG	TC	GG	TC	AA	AA	AA	TT	AG	AG	AA	AA	GG	TT	AG	CC	CC	AA	CC
D15-01	GG	TC	GG	AG	AG	AG	AG	AA	No Call	CC	GG	GG	TT	GG	CC	AG	CG	GG	AG	AA	AG	TT	AG	TG	AG	AG	GG	GG	GG	GG	AA	TC	GG	TC	AC	AA	AG	TG	AG	AG	AA	AA	AA	CT	AG	CC	CC	GG	AA
D15-02	AG	TC	TG	GG	AA	AA	GG	AG	No Call	TC	AA	GG	TC	AA	TT	GG	CG	AA	AA	AG	AG	TT	AA	TG	GG	AA	AG	AA	AA	AG	AG	TC	AA	TC	AC	No Call	AG	TG	AG	AG	AG	AG	AG	No Call	AG	CT	CT	AG	AC
D15-03	AG	TT	GG	AG	GG	AG	GG	AA	No Call	CC	GG	AG	TC	GG	CC	AA	CG	AG	AG	AG	GG	TT	AG	GG	AG	AA	GG	AG	GG	AA	GG	TC	GG	TC	AC	AA	AA	TT	AG	AG	AA	AG	AG	CT	AA	CT	CC	AG	AA
D15-04	GG	CC	GG	AA	GG	AG	AG	AG	No Call	TC	AA	AG	TT	AG	TC	AG	CG	AG	GG	AG	AG	TC	AG	TT	AG	AG	AG	AA	AG	AG	AG	TT	GG	TC	CC	AA	AG	TT	AG	AG	AG	AA	GG	CC	AG	CC	TT	AG	CC
D15-05	AA	TC	TG	AA	AG	AG	GG	AA	No Call	CC	AG	GG	CC	GG	TC	GG	CG	GG	AG	GG	AG	TC	AG	TG	GG	AG	GG	GG	AG	AG	GG	TC	AG	CC	AA	AA	AG	TT	AG	AA	AG	AA	No Call	CT	AG	CT	CC	GG	AA
D15-06	AG	TC	TG	AA	AG	AA	GG	AA	No Call	CC	AG	GG	TT	AA	TC	AG	CC	AG	AG	GG	AG	TC	AG	GG	AA	AG	AG	GG	AG	AA	GG	TT	AG	TC	AA	AA	AG	TT	AG	AG	GG	AG	AA	CC	AA	CT	CT	GG	AA
D15-07	AA	CC	TT	AA	AG	AA	GG	AG	No Call	TC	GG	GG	TT	AG	TC	AG	CG	GG	AA	GG	GG	CC	AG	TG	AG	AG	AG	AG	AG	AG	AG	TT	GG	TC	AA	AC	AG	TG	AG	AG	AG	AG	AA	CC	AA	CT	TT	GG	AA
D15-08	GG	CC	No Call	AG	AG	AG	AG	AG	No Call	TC	AA	AG	TT	GG	TC	AG	CG	AA	GG	AA	GG	CC	AG	TT	AG	AG	AG	AG	AG	GG	AG	TT	GG	TC	CC	AA	AG	TG	AG	AG	AG	AG	AA	CT	AG	TT	TT	AG	CC
D15-09	AG	TC	TT	AA	GG	AG	GG	AG	No Call	CC	GG	GG	TT	AG	TC	GG	CG	GG	AA	GG	AG	TT	AG	TT	AG	GG	AG	AG	AG	AG	AG	TT	GG	TC	AA	AC	GG	TG	AG	AG	GG	AG	AA	CC	AA	CT	TT	GG	AC
D15-10	AA	CC	GG	AA	GG	AA	GG	GG	No Call	TT	GG	GG	TT	GG	CC	AA	CC	GG	No Call	GG	GG	CC	No Call	TG	GG	GG	AA	GG	AG	AA	AG	TC	AA	No Call	CC	AA	AA	TT	AA	AG	AG	AA	AG	TT	AA	TT	TT	GG	AA
D15-11	AG	TT	GG	GG	No Call	AG	AG	AA	No Call	CC	AG	AG	TT	AA	TC	AG	CC	AG	AA	GG	AG	TC	AA	TG	AA	AG	GG	AG	GG	GG	AG	No Call	GG	CC	AC	AA	AG	GG	GG	GG	GG	AA	AA	CC	GG	CC	CC	AG	AA
D15-12	AA	TC	TT	AA	AG	AG	AA	AA	No Call	TC	GG	AG	CC	GG	CC	AA	CC	GG	AA	AG	GG	TC	AG	TT	No Call	GG	AG	AA	AG	AA	AG	TC	GG	TC	CC	AA	AA	TG	AG	AG	GG	AA	GG	CT	AG	CC	CC	AG	AC
D15-13	AG	CC	TG	GG	AG	AG	AG	GG	No Call	CC	AG	AA	TC	AG	TC	GG	CC	AA	AG	AG	AG	TC	AG	TT	GG	AA	AA	AA	AG	AG	AG	TT	AG	TC	CC	AA	AA	TT	GG	AA	AG	AA	AG	CC	AG	CC	CC	AA	AC
D15-14	No Call	TC	TG	AG	AG	AG	AG	AG	No Call	TC	AG	AA	TC	AG	No Call	AG	CG	AA	AG	AG	AG	TC	GG	TG	AA	AG	AG	AG	No Call	AG	AG	TC	AG	TT	CC	AA	AG	GG	AG	AG	AG	AG	AG	CT	AG	CT	CC	AG	AA
D15-15	AA	TT	GG	AA	AA	AA	AG	AG	No Call	TC	AG	GG	TT	AA	TC	AA	CC	AG	AG	AG	GG	TT	AG	TG	AA	AG	AG	GG	AA	AG	AG	TT	AG	TT	AC	AA	AG	TG	AA	AA	AA	GG	AA	CC	AA	TT	TT	GG	AC
D15-16	AA	No Call	TT	AG	AG	AG	AA	AG	No Call	TC	AA	AG	CC	AG	CC	AG	CC	AG	GG	AA	GG	TC	GG	TG	AA	AG	AG	GG	GG	AG	AG	TC	AG	CC	AA	AA	AA	TG	GG	AG	AG	AA	AG	CT	GG	CC	CT	AG	AC
D15-17	AA	CC	TG	AG	AA	GG	AG	GG	No Call	TT	GG	AA	CC	GG	TC	GG	CC	AG	AG	AG	GG	CC	GG	TT	AA	AG	GG	AA	AG	AA	GG	TC	GG	TC	AA	AA	AG	TG	AA	AG	AG	AG	GG	TT	GG	CC	CC	AA	CC
D15-18	AA	CC	GG	AA	AA	AA	AA	AG	No Call	TC	GG	AA	CC	GG	TC	AA	CG	AG	AA	AA	AG	TT	AA	TG	GG	GG	GG	AG	GG	GG	AG	TC	AG	TT	AA	AA	AG	TG	GG	GG	GG	AG	GG	CT	AA	CT	CC	AA	AA
D15-19	GG	TC	TG	AG	GG	AG	GG	AA	No Call	TT	GG	AG	CC	AA	TC	AG	GG	AA	AG	AG	GG	TT	AA	TG	AG	AG	GG	AG	AG	AG	AG	TT	GG	CC	AC	AA	GG	TT	AG	AG	AA	AA	AG	CT	AA	CT	CC	AG	AC
D15-20	AA	TC	GG	AA	AG	AA	GG	AA	No Call	TC	AG	GG	TT	AA	TC	AG	CC	AG	AG	GG	GG	TT	GG	TG	AA	AA	GG	GG	GG	AA	GG	TT	AG	TT	AA	AA	AG	TT	AG	AA	GG	GG	AA	CC	AG	CC	TT	AG	AA
D15-21	AA	CC	GG	AA	AA	AA	AG	AA	No Call	CC	AG	AA	CC	AG	TC	AA	CG	GG	AG	AG	GG	TT	AA	TT	GG	AG	GG	AA	GG	GG	AA	TC	GG	CC	AA	AA	GG	GG	AG	AG	AA	AG	GG	CT	AG	No Call	CC	AA	AA
D15-22	AA	TC	TG	AA	AG	AG	GG	AG	No Call	CC	GG	GG	TT	AA	CC	GG	CG	GG	AA	GG	GG	TT	AG	TT	AG	AG	GG	AG	AG	AG	AG	TT	AG	CC	AA	AA	GG	TT	AA	GG	GG	GG	AA	CC	AA	TT	TT	GG	AC
D15-23	AG	TT	TG	AG	GG	AG	GG	GG	No Call	CC	AG	AG	TT	GG	No Call	AG	GG	GG	AG	AA	AG	TT	AA	GG	AG	AG	GG	AA	AG	AG	AG	TT	GG	CC	CC	AA	GG	TG	AG	GG	AA	AA	No Call	TT	AA	CC	CC	AG	AA
D15-24	AG	CC	TG	GG	AG	AG	AG	AG	No Call	TT	AG	AA	TT	AA	TC	AG	CG	GG	GG	GG	AA	CC	AA	TG	No Call	GG	AA	AG	AG	AG	AA	TC	GG	CC	AA	AA	GG	TT	AA	AG	AG	AA	AG	CT	AG	TT	CC	AA	CC
D15-25	AG	TT	GG	No Call	GG	AG	AA	AG	No Call	CC	GG	GG	TC	GG	TC	AA	CC	AG	AA	GG	GG	TC	GG	TT	AA	AG	GG	GG	GG	AA	AG	TT	AG	TC	CC	AA	AG	GG	AG	AG	AG	AG	AA	TT	AA	CT	CC	AG	AA
D15-26	AA	TC	TG	AA	GG	AA	AG	No Call	No Call	No Call	AG	AG	TC	AG	TC	GG	CG	AG	AG	AG	GG	TC	AA	GG	AA	GG	AG	AG	AG	AA	GG	TT	GG	TC	CC	AA	GG	GG	GG	GG	AG	AG	No Call	CT	AG	CT	CC	AG	AC
D15-27	GG	CC	No Call	AA	AA	GG	GG	No Call	No Call	TC	GG	AG	TC	AG	No Call	No Call	GG	GG	GG	GG	GG	CC	GG	TT	AA	No Call	AA	AA	GG	AG	AG	CC	GG	TT	CC	AA	AA	TT	AA	AA	AA	AG	GG	CT	GG	CC	No Call	AG	CC
D15-28	GG	CC	TT	AG	GG	AG	GG	GG	No Call	TC	GG	GG	TC	GG	CC	AG	CC	GG	AA	GG	AG	TT	AG	GG	AA	AG	GG	GG	AA	AA	AA	TC	GG	TC	CC	AA	GG	TT	AA	AG	AA	AA	AA	CT	AA	TT	TT	GG	AC
D15-29	AG	TC	TT	AG	AG	AA	AA	AG	No Call	CC	GG	GG	TT	GG	CC	AG	CG	AG	AA	No Call	GG	CC	AG	TT	AG	AG	AG	AG	GG	GG	AA	TT	AA	TT	CC	AA	AA	GG	AG	AG	AA	AA	GG	TT	GG	TT	CC	GG	AA
D15-30	AG	CC	GG	AA	AG	AA	AG	GG	No Call	TC	AG	AA	TC	AG	TT	GG	CG	AG	GG	AG	AG	No Call	GG	TG	No Call	AG	AG	AG	GG	GG	AG	TT	GG	TT	AA	AA	AG	GG	GG	AG	AA	AA	GG	CT	AG	CT	TT	AA	AC
D15-31	AG	CC	TT	GG	AA	AA	AG	AG	No Call	CC	AA	AG	TC	AA	TC	GG	CC	AA	AG	No Call	AA	TC	AG	TG	AA	AA	AG	AG	GG	AG	GG	TC	AG	CC	AA	AA	AA	TG	GG	AA	AG	AG	GG	CC	GG	TT	CC	AG	AC
D15-32	AA	TC	TT	AG	AG	AA	AA	AA	No Call	CC	AG	AG	TC	AG	CC	AG	CG	GG	AG	AA	GG	TC	AA	TT	GG	GG	AG	AA	AG	AG	AG	TC	GG	TT	CC	AA	AG	TG	AG	AG	AG	AG	AG	CT	AG	CT	CC	AG	AC
D15-33	AA	CC	TT	GG	AG	AG	AA	AG	No Call	TC	GG	AG	TC	GG	CC	AA	CC	AG	GG	GG	GG	TC	AG	TG	AG	GG	AA	AG	AA	AG	AA	TC	AA	TC	CC	AA	AA	TT	AG	AG	GG	AG	GG	CT	GG	CC	TT	AG	CC
D15-34	GG	TC	TG	AG	GG	AA	AG	AG	No Call	CC	GG	AG	TT	AA	TC	AG	CC	GG	AG	GG	AG	CC	GG	TT	AG	GG	AA	No Call	AA	GG	AG	TC	AA	TC	AA	AA	AG	GG	AG	AA	AG	AG	GG	TT	GG	TT	CC	AG	AA
D15-35	AG	CC	TG	AA	AG	AA	GG	GG	No Call	TC	GG	GG	TT	No Call	CC	GG	CG	GG	AA	GG	AA	TC	GG	TT	AA	AG	AG	No Call	AA	AA	AA	TT	AG	TC	AA	AC	GG	TT	AG	AG	AG	GG	AA	CC	AA	TT	TT	GG	AA
D15-36	AA	TC	GG	AA	AG	AA	GG	AA	No Call	CC	AA	AA	TT	GG	TC	AA	CG	GG	AA	AG	GG	CC	AG	TT	AG	GG	GG	GG	AG	GG	AG	No Call	GG	CC	AA	AA	GG	GG	GG	GG	AA	GG	GG	CT	AA	TT	CC	AG	No Call
D16-01	No Call	CC	No Call	AA	AA	AA	AA	AG	No Call	No Call	GG	GG	No Call	GG	CC	AG	GG	AA	AA	No Call	GG	CC	No Call	TT	GG	AG	AA	AG	GG	GG	AG	TT	GG	TC	No Call	No Call	No Call	TG	GG	AA	GG	AG	GG	CC	AG	TT	TT	GG	AA
D16-02	GG	TT	TT	AG	AG	AG	AA	AA	No Call	TC	GG	AG	TC	GG	TT	AG	CC	AG	AA	AA	AA	TC	AA	TT	AG	AA	AG	AA	GG	AA	GG	TC	GG	CC	CC	AC	AA	GG	AA	AG	GG	AA	GG	TT	GG	No Call	CC	AG	CC
D16-03	AG	CC	GG	AG	GG	AA	AG	AG	No Call	CC	AG	AA	CC	AA	TT	GG	CG	AA	AA	AG	AG	TC	AA	TT	AG	GG	AG	AA	GG	GG	AG	TC	GG	CC	CC	AA	GG	GG	AG	AG	AA	GG	GG	CC	AA	TT	CC	AA	AC
D16-04	No Call	TC	TT	AG	AA	AA	GG	GG	No Call	CC	AA	AA	TC	GG	TT	GG	CC	AA	AA	AG	AG	CC	GG	TT	AG	AA	AG	AA	GG	AA	GG	TT	GG	TT	No Call	AA	GG	GG	GG	GG	AG	AA	GG	TT	AG	CC	CC	AA	AC
D16-05	GG	TT	GG	AG	No Call	GG	GG	AA	No Call	No Call	No Call	AG	TC	GG	TC	No Call	CC	GG	AA	AA	No Call	CC	No Call	TG	GG	No Call	AA	GG	GG	GG	AA	CC	AG	TC	AC	No Call	AA	GG	GG	GG	GG	AA	GG	CT	GG	TT	CC	AA	AA
D16-06	No Call	No Call	No Call	AG	No Call	No Call	No Call	No Call	No Call	CC	AA	No Call	TC	AG	CC	GG	CC	AG	AA	AG	AG	TT	AA	TG	AG	AG	AG	GG	AG	GG	AA	No Call	GG	CC	AA	AA	AG	GG	GG	GG	GG	GG	AG	CT	AG	CT	CC	AA	AC
D16-07	AG	TC	TT	AG	AG	AG	AG	AG	No Call	CC	GG	AA	CC	AG	CC	GG	CC	AG	AA	AG	AG	TT	AA	TT	AG	AA	AG	AG	AG	GG	AA	TT	GG	CC	AA	AA	AG	GG	GG	GG	GG	AG	GG	CC	GG	CC	CC	AA	AA
D16-08	AA	CC	TT	GG	AA	GG	AG	AG	No Call	TC	AG	AG	TC	AA	TC	GG	CC	AG	AA	AA	GG	TC	AG	TT	GG	AG	AG	AA	GG	AG	GG	TC	GG	TT	AC	AC	AA	TT	AA	GG	GG	AG	GG	CC	GG	TT	CC	AG	AC
D16-09	AG	CC	GG	AA	AA	AG	AG	AG	No Call	TC	AG	AA	TC	AA	TC	AG	CG	AG	AG	AA	AG	CC	AA	TT	AG	AA	AA	AG	GG	GG	AG	TT	GG	CC	CC	AA	AG	TT	GG	GG	AG	AA	AG	CT	AA	TT	CC	AA	AA
D16-10	AA	CC	GG	AG	AG	AG	AG	AG	No Call	TC	AG	AG	TT	AA	CC	AG	CC	GG	AA	AA	AG	CC	AG	TG	GG	AG	AA	AA	AG	AA	AG	TT	GG	TC	AA	AC	AG	TT	AG	No Call	AG	AG	GG	TT	GG	TT	TT	AG	CC
D16-11	GG	CC	TT	AG	No Call	AG	AG	AA	No Call	TT	AG	AA	CC	AG	TT	AA	GG	AA	AA	AA	AG	TT	AA	TG	GG	AG	AA	GG	GG	AA	GG	CC	GG	CC	CC	AA	AA	TG	GG	AG	GG	AA	AA	CT	AG	TT	TT	AA	AA
D16-12	No Call	CC	TG	AA	AG	AA	AG	GG	No Call	CC	AG	GG	TC	AA	TT	GG	CC	AG	AA	AG	AG	TC	GG	TT	GG	GG	AG	AG	GG	GG	GG	TT	GG	TC	AA	AC	No Call	TT	GG	GG	GG	No Call	No Call	TT	AA	TT	CC	GG	CC
D16-13	AA	CC	GG	GG	AG	AA	AA	AA	No Call	CC	AG	AG	CC	AA	CC	GG	GG	AG	AA	AA	AG	TC	AA	TT	GG	AA	AG	AG	GG	AG	GG	TT	GG	TC	CC	AC	GG	TG	AA	AG	AG	GG	GG	CC	AA	CT	CC	AG	AC
D16-14	AA	TC	GG	AG	GG	AA	AA	AA	No Call	CC	AA	AA	CC	GG	CC	AA	CC	GG	AG	GG	GG	No Call	No Call	TT	No Call	AA	AA	AA	GG	GG	GG	TT	AA	TT	AA	AA	GG	TG	AA	AG	AG	AA	GG	CT	AA	TT	CC	AA	CC
D16-15	AA	TC	TT	AG	AG	AG	GG	AG	No Call	TC	GG	AA	TC	GG	CC	GG	CC	AG	AA	AG	AG	TT	AA	TG	AG	AG	AA	AG	AG	GG	AG	TT	GG	CC	AA	AA	GG	TG	GG	GG	GG	AG	AG	CC	AG	CT	CC	AA	AC
D16-16	AA	TC	GG	AG	AG	AG	GG	GG	No Call	TT	AA	GG	TC	AG	CC	AA	CC	AG	AA	AA	GG	TT	AA	TT	AG	AG	AG	No Call	AG	GG	GG	TT	AG	TT	AA	CC	AA	GG	AG	GG	AG	GG	GG	CC	AG	CC	TT	GG	AC
D16-17	AA	TC	TT	AG	AG	AA	AG	AA	No Call	CC	AG	GG	TC	GG	CC	AA	CG	AG	AA	AA	GG	CC	AA	TG	AG	AG	AA	AG	AG	GG	AG	TT	GG	CC	CC	AC	GG	TG	AG	AG	AG	AG	GG	CC	AG	CT	CC	GG	AC
D16-18	GG	CC	TT	AA	AA	No Call	GG	AG	No Call	No Call	AG	AG	CC	AA	CC	No Call	CG	AG	AG	AA	AG	TC	AG	GG	AA	AA	AA	AA	AA	AG	GG	TC	GG	TT	AA	CC	GG	TT	GG	No Call	GG	AG	No Call	CC	GG	No Call	CC	AA	AC
D16-19	AA	TC	TG	AG	GG	AG	AG	AA	No Call	CC	AG	AA	TC	AG	TC	GG	CG	AG	AA	AG	GG	TC	AA	TT	GG	AA	AA	AG	GG	GG	AA	TC	AG	CC	CC	AA	AG	TG	AG	AA	GG	AA	No Call	CT	AG	TT	CC	AA	AC
D16-20	AA	TC	GG	AA	AA	AG	AG	AG	No Call	TC	AG	AG	TT	AA	CC	AG	CG	AG	AA	AA	AG	CC	AG	TG	GG	AG	AA	AA	GG	GG	AA	TT	GG	TC	CC	AC	AG	TG	GG	AG	GG	AA	GG	CC	GG	CT	No Call	AG	AA
D16-21	AA	TC	GG	AG	GG	AG	AA	AA	No Call	CC	GG	AG	CC	GG	TC	GG	CC	GG	AA	AA	GG	TT	AG	TT	GG	AA	AA	AA	GG	GG	AA	CC	GG	CC	No Call	AA	AA	TG	AG	GG	GG	AA	No Call	TT	GG	TT	CC	GG	AC
D16-22	No Call	CC	GG	GG	No Call	AG	AA	GG	No Call	CC	GG	AA	TC	GG	CC	GG	CC	AG	AA	AA	No Call	TT	AG	TT	No Call	GG	AG	AG	AG	AG	AG	TT	GG	TC	CC	AA	AG	TT	AG	GG	GG	AA	AG	CC	AG	TT	CC	AA	AC
D16-23	AA	CC	GG	GG	AG	AA	AA	AA	No Call	CC	AA	AA	CC	GG	TC	GG	GG	AG	AG	AA	GG	TT	AA	TT	GG	AA	AG	AG	AG	GG	AA	CC	AG	TT	AA	AC	AG	TG	AA	AG	AG	GG	AG	CC	GG	CT	TT	AA	AC
D16-24	AA	CC	TG	AG	AA	No Call	AG	AA	No Call	CC	AA	GG	No Call	GG	CC	AG	CG	GG	AA	AA	GG	TT	AA	TG	GG	GG	AA	AG	GG	GG	AG	No Call	GG	TT	No Call	CC	GG	GG	GG	AG	No Call	AA	No Call	CC	AA	No Call	CT	GG	AC
D16-25	AA	CC	TG	GG	AG	AA	GG	AA	No Call	CC	AG	AA	TC	GG	CC	AA	CC	AG	AA	AA	AA	TC	AG	TT	AA	AG	AG	No Call	AG	GG	AA	TC	AG	TC	AA	AA	AG	TT	GG	GG	AG	AG	AG	CT	GG	TT	CC	AA	AC
D16-26	AG	TT	TG	AA	GG	GG	GG	GG	No Call	No Call	GG	AA	TT	GG	CC	GG	CG	GG	No Call	AG	AG	TC	No Call	TG	AG	AA	AG	AG	GG	GG	AA	TT	GG	TC	AA	AA	AG	GG	AG	GG	GG	AA	GG	CC	GG	TT	CC	AA	AC
D16-27	AA	CC	GG	AA	AG	AA	AA	AA	No Call	TC	AG	AG	TT	AG	TC	AA	GG	GG	AA	AA	AG	CC	AA	TG	GG	AG	AG	AG	AG	AG	AA	TT	GG	TC	CC	AC	AG	GG	GG	No Call	AG	AA	GG	CC	GG	TT	CT	AG	AC
D16-28	AA	TC	No Call	No Call	AA	AA	GG	AG	No Call	CC	AA	AG	No Call	AG	No Call	AG	CC	AA	AA	No Call	AA	TC	AA	TT	No Call	GG	No Call	AA	AG	No Call	AA	No Call	AG	TT	AA	AC	No Call	TT	GG	No Call	GG	No Call	AG	CC	AA	TT	CC	No Call	AA
D16-29	AA	TC	GG	GG	GG	AA	AA	AA	No Call	CC	AA	AA	CC	AA	TC	GG	GG	AG	AA	AA	AA	TT	AG	TT	GG	AA	AA	AG	GG	AG	AG	CC	GG	TT	AA	AA	GG	GG	GG	AA	GG	AA	GG	CT	AA	CC	TT	AA	AA
D16-30	AA	TC	GG	GG	GG	AA	GG	AA	No Call	CC	AG	AG	No Call	GG	TC	GG	CG	AG	AA	No Call	GG	TT	AA	TT	GG	AG	GG	AG	AG	AG	AG	TT	GG	TT	AA	AC	AG	TT	AG	GG	GG	GG	GG	CT	AA	No Call	CC	AG	CC
D16-31	No Call	No Call	No Call	No Call	No Call	GG	No Call	AA	No Call	CC	No Call	AG	No Call	No Call	CC	AA	CC	No Call	No Call	AG	No Call	No Call	No Call	TT	AA	No Call	AA	No Call	AA	AG	AA	TT	No Call	CC	CC	No Call	No Call	GG	AA	AA	No Call	GG	AA	CC	No Call	No Call	CC	No Call	No Call
D16-32	AA	CC	TG	GG	AA	AG	AG	AA	No Call	CC	AG	AG	TC	GG	TT	GG	CG	AG	AG	AA	GG	TC	AA	TT	GG	AG	AG	AA	GG	GG	AG	TC	GG	CC	CC	AA	GG	TG	AA	GG	AG	AA	No Call	CC	AA	CT	CC	AG	CC
D16-33	GG	CC	TG	AG	AA	AA	AG	AG	No Call	TT	AG	AA	CC	AA	TT	AA	GG	AG	AA	AA	GG	TT	AA	TT	GG	AG	AA	AG	GG	AA	GG	TT	GG	CC	CC	AA	AA	TT	GG	No Call	AG	AG	AA	TT	GG	No Call	CC	AA	AA
D16-34	No Call	CC	No Call	GG	GG	AA	AA	GG	No Call	TC	AA	AA	CC	GG	CC	GG	CG	GG	GG	AA	GG	TC	AA	TT	GG	AA	AA	AG	GG	GG	GG	TC	AA	TC	CC	AA	AA	TG	AG	AG	AG	GG	No Call	CT	GG	TT	TT	AA	AC
D16-35	AG	TC	GG	GG	AA	AA	GG	GG	No Call	TC	AG	AA	TT	AG	No Call	AG	CC	GG	AA	AA	GG	CC	AA	TT	AG	AG	AA	AG	GG	AG	GG	TC	GG	TC	CC	AA	AA	TG	GG	AG	AG	AA	AG	CT	GG	CT	CC	AA	AA
D16-36	AG	TC	GG	AG	AA	AA	GG	No Call	No Call	TT	AG	AG	TC	GG	TT	AA	CC	AA	AG	AA	GG	TC	AG	TT	GG	AG	AG	AA	GG	AG	AG	TT	GG	TC	AC	AC	AA	TT	AG	AA	GG	AA	AG	CT	AG	No Call	No Call	AG	AC
D16-37	GG	CC	TG	GG	AG	GG	GG	AA	No Call	TT	GG	AA	TC	AA	TT	No Call	CC	AG	AA	AA	AA	TT	AG	TG	GG	AG	GG	AA	AG	AA	AG	TT	GG	CC	CC	AA	AA	TT	GG	GG	AG	AG	AG	No Call	GG	CT	TT	AA	AA
D16-38	No Call	CC	No Call	GG	GG	AA	AG	AA	No Call	CC	AA	AA	CC	GG	TC	GG	CG	AA	AA	No Call	GG	TT	AA	TT	GG	AA	AA	AG	AA	AG	No Call	TC	No Call	CC	No Call	AC	AG	TT	GG	AG	GG	AA	GG	CT	AG	No Call	CC	AG	AA
D16-39	AA	CC	No Call	GG	AA	No Call	No Call	AA	No Call	No Call	AA	No Call	No Call	AA	No Call	GG	CG	No Call	No Call	No Call	AA	No Call	AA	TT	GG	No Call	No Call	AG	No Call	No Call	AA	No Call	GG	TT	No Call	AA	No Call	TT	No Call	No Call	GG	No Call	No Call	CC	No Call	CC	No Call	AA	No Call
D16-40	GG	TT	GG	GG	GG	GG	AG	AA	No Call	CC	AA	AA	CC	GG	CC	AG	CG	AG	No Call	AA	AG	TC	No Call	TT	GG	AA	AG	No Call	No Call	GG	AA	TC	GG	TT	CC	AA	AA	TG	AA	AG	No Call	AG	No Call	CT	GG	TT	CC	AA	No Call
D16-41	AA	TT	GG	AA	GG	GG	No Call	AA	No Call	No Call	GG	AA	No Call	GG	TT	GG	No Call	GG	No Call	AA	GG	CC	GG	TT	GG	AA	AA	AA	No Call	No Call	AA	No Call	AG	No Call	No Call	AA	No Call	No Call	No Call	GG	No Call	AA	GG	TT	No Call	No Call	No Call	No Call	CC
D16-42	GG	TC	TT	AA	GG	AA	GG	AG	No Call	TT	GG	AG	TC	GG	TT	AA	CG	AG	AA	AA	AA	TT	AA	TG	GG	AG	AG	AG	No Call	AA	GG	TC	GG	CC	No Call	AA	AG	GG	GG	AG	GG	AA	AG	CC	AA	No Call	CC	AG	AA
D16-43	AG	TC	TG	AG	AA	AA	AG	AG	No Call	CC	AA	AA	TC	AG	TC	AG	GG	AG	AG	AA	AG	TC	AA	TT	GG	GG	GG	AA	GG	GG	AG	TC	AG	TC	AC	AA	AG	TT	AG	GG	GG	AA	AA	CT	AA	CC	CC	AA	AC
D16-44	AA	CC	GG	GG	GG	AA	AA	AA	No Call	CC	AA	AA	TC	AG	TT	AG	GG	AG	GG	AA	AG	TT	AG	TT	AG	AG	AA	AA	No Call	AG	GG	CC	GG	No Call	AC	AC	AG	TG	AG	AG	AA	AA	AG	CC	AA	CT	CC	AG	AC
D16-45	AA	CC	GG	AG	AG	AA	GG	AA	No Call	CC	AA	GG	CC	GG	TC	GG	CG	AG	AG	AA	AG	TC	AA	TT	GG	AG	GG	AA	GG	GG	GG	TT	GG	TC	CC	CC	AG	TT	GG	AG	AA	GG	AA	CC	AA	TT	CC	GG	AA
D16-46	AG	CC	GG	GG	GG	AA	AG	AA	No Call	CC	AA	No Call	CC	AG	TT	AG	GG	AA	AA	AA	AA	TC	AG	TT	GG	AA	No Call	AA	AG	AG	GG	TC	GG	CC	AA	AA	AG	TT	GG	AG	GG	AG	GG	CC	AG	CC	No Call	AG	AA
D16-47	AA	TC	TT	GG	AG	AA	AA	AA	No Call	CC	AA	AA	CC	AG	TC	AA	CC	GG	AA	AA	GG	CC	AA	TG	No Call	AA	GG	AG	GG	GG	AG	TC	GG	No Call	AA	AA	GG	No Call	AG	GG	GG	GG	No Call	CC	GG	No Call	CC	AA	AA
D16-48	AA	CC	GG	GG	AA	AA	AA	AA	No Call	TC	AA	GG	TT	AA	CC	GG	CC	GG	AG	No Call	GG	No Call	AA	TT	No Call	AA	AG	AA	No Call	GG	AG	TT	GG	CC	No Call	No Call	AA	TT	AA	GG	GG	No Call	GG	TT	AA	No Call	CC	GG	CC
D16-49	GG	TC	GG	GG	AA	AG	GG	AG	No Call	TC	AG	AA	CC	No Call	TT	AG	CC	GG	AG	AG	AA	TT	AG	TG	AG	AG	AG	AA	GG	GG	AA	TC	GG	No Call	AC	AA	AA	TG	AA	AG	AG	AA	GG	CT	GG	TT	CC	AA	CC
D16-50	GG	CC	GG	AG	AA	AA	AA	AA	No Call	CC	AA	AA	TT	GG	No Call	GG	CG	GG	AG	AA	GG	TC	AG	TG	GG	GG	AA	GG	AG	AA	GG	CC	AG	CC	AC	AA	AA	TG	GG	GG	AG	AA	GG	TT	AG	CC	CC	AA	CC
D16-51	AG	TC	GG	AG	AG	AA	GG	AG	No Call	TT	AG	AA	TC	AA	TC	AA	CC	AA	AG	AA	AG	CC	AG	TG	GG	GG	GG	AA	GG	AG	AG	CC	GG	TC	CC	AA	AG	TG	AG	AG	GG	AA	AG	CT	GG	TT	No Call	AA	AC
D16-52	GG	TC	GG	AG	GG	AG	AG	AG	No Call	TC	GG	AA	TC	AG	TC	AG	CC	AG	AA	AA	AA	TT	AG	TT	GG	AA	AG	GG	AG	AA	GG	TT	GG	CC	AC	AA	AG	TT	AG	No Call	AG	AA	No Call	TT	GG	CT	TT	AA	AC
D16-53	AA	CC	TT	AA	AG	AA	AG	GG	No Call	CC	AA	GG	CC	No Call	TC	AG	GG	AG	AG	AA	GG	CC	AA	TG	GG	AA	AG	AA	GG	GG	GG	TT	GG	CC	CC	CC	GG	TT	AG	No Call	GG	AA	AG	CT	AG	TT	No Call	GG	AA
D16-54	AA	TC	TT	GG	AG	AA	GG	AA	No Call	TT	AA	GG	TC	GG	TT	GG	CG	AG	AA	AA	GG	TT	No Call	TT	GG	GG	GG	AA	GG	AG	AG	TC	AG	TC	AA	CC	GG	TT	GG	AG	GG	AG	AA	CC	AG	CC	CC	GG	AC
D16-55	GG	TC	GG	AG	GG	AA	AG	AA	No Call	TC	AG	AA	TT	AA	TC	AA	CC	AG	AA	AG	GG	TC	AA	TT	AG	AA	GG	AA	GG	AG	AG	TT	GG	TC	AC	AA	AA	TG	AG	AG	GG	AA	AG	CT	AG	CT	TT	AA	AC
D16-56	GG	CC	TG	AA	AG	AG	GG	AA	No Call	TT	AG	AA	CC	AA	TT	AA	CG	AG	AA	AA	AG	TT	AA	TG	GG	AG	AA	GG	GG	AA	GG	CC	GG	CC	CC	AA	AA	TT	GG	GG	AG	AG	AG	CT	No Call	CC	CC	AA	AA
D16-57	GG	CC	TG	AA	AG	AG	GG	AA	No Call	TT	AG	AA	CC	AA	TT	AA	CG	AG	AA	AA	AG	TT	AA	TG	GG	AG	AA	GG	GG	AA	GG	CC	GG	CC	CC	AA	AA	TT	GG	GG	AG	AG	AG	CT	AG	CT	CC	AA	AA
D16-58	AG	CC	TT	AG	AG	AG	AG	AG	No Call	CC	AA	AG	TC	AG	TC	AG	CG	AG	AG	AA	GG	CC	AA	TG	GG	AA	AA	AG	AG	AG	AG	TT	AG	TC	CC	AA	GG	TT	AG	AG	GG	AG	AG	CC	AA	CC	CC	AG	AC
D16-59	AG	CC	GG	AG	AG	AG	AG	No Call	No Call	CC	AG	GG	TC	AG	TC	GG	GG	GG	AA	AG	AA	TT	GG	GG	GG	AG	AA	AA	GG	AG	AA	TC	GG	CC	No Call	AC	GG	TG	GG	GG	AA	AA	GG	CT	AG	CT	CC	GG	AC
D16-60	GG	TC	TT	AG	GG	AG	GG	AA	No Call	TC	AG	AA	TT	GG	TT	AG	CC	AG	AA	AA	No Call	TC	AA	TT	GG	AA	AA	AG	AG	AA	AG	TC	GG	TC	CC	AA	AG	TG	GG	GG	GG	AG	GG	CT	GG	TT	TT	AA	AA
D16-61	AG	CC	TG	AG	AG	AA	AA	AG	No Call	TC	GG	AA	TT	AG	CC	AG	GG	AG	GG	No Call	AG	CC	AA	TT	GG	AA	AG	AG	AG	AG	AG	TC	GG	CC	CC	AA	GG	GG	AG	GG	GG	AG	AG	CC	GG	CT	CC	AA	CC
D16-62	AA	TC	GG	AG	GG	AA	AA	AA	No Call	CC	AA	AA	TC	AG	TC	AA	CC	AG	AG	AA	AG	TC	AG	TT	AG	AA	AG	AG	GG	AG	AG	TC	GG	TC	CC	AA	GG	TG	AA	AG	GG	AG	GG	CT	AA	TT	No Call	AA	CC
D16-63	AG	CC	TG	AA	GG	AA	AA	AA	No Call	CC	AA	AA	TC	AG	TC	AG	CG	AA	AA	AA	AG	CC	AA	TG	GG	AG	AG	AG	AG	AG	GG	TC	GG	CC	CC	AA	GG	GG	AG	AG	GG	AA	GG	CC	AG	TT	TT	AA	AC
D16-64	AG	CC	TG	GG	AG	AA	GG	AG	No Call	CC	AA	AA	CC	No Call	TC	AG	CG	AG	AG	AG	AA	TC	AG	TT	AG	AG	AA	AA	GG	AG	GG	TT	GG	TC	CC	AA	AG	GG	GG	AG	AG	AG	GG	TT	AA	CT	CC	AA	AC
D16-65	AA	TC	GG	AA	AG	AA	AA	AA	No Call	TC	AG	AA	TT	AG	CC	AG	CC	GG	AG	AA	AG	TT	AA	GG	GG	AA	AA	AG	AG	AG	AA	TT	GG	TC	AA	AA	AG	TG	AG	GG	AG	AA	GG	CC	AG	TT	No Call	AA	AC
D16-66	AA	CC	TG	GG	AG	AG	AG	AG	No Call	TC	AG	AA	TC	AG	CC	AG	CC	AG	AA	AA	AG	CC	AA	TT	AG	AG	AA	AA	GG	AG	AG	TC	GG	TC	AA	AA	AA	TG	GG	GG	AG	AA	AG	CT	AG	CT	No Call	AA	AC
D16-67	AA	TC	TG	AG	AA	AA	GG	AA	No Call	TC	AA	AG	CC	AA	CC	AG	GG	AG	AA	AG	AG	TC	GG	TG	AA	AG	AG	AG	GG	GG	AG	TC	GG	CC	AC	AC	GG	TG	AG	AG	GG	AG	AA	CC	AG	TT	CC	AG	CC
D16-68	AA	CC	GG	AG	GG	AA	AA	AA	No Call	CC	AA	AG	CC	GG	TC	GG	CC	AG	AA	AA	AG	CC	AA	TT	GG	AG	GG	AA	AG	GG	AG	TC	GG	CC	CC	AC	AG	GG	AA	AG	GG	GG	GG	CT	AG	CT	CC	AG	CC
D16-69	AA	TC	GG	AG	AG	AA	AA	AA	No Call	CC	AA	AG	TC	GG	CC	GG	GG	AG	AG	AA	AG	TC	AG	TT	GG	AG	AA	AA	AG	GG	AA	TT	AG	TC	AA	AC	AG	GG	AA	AG	AG	AA	AG	CT	AG	TT	TT	AG	CC
D17-01	AA	TC	TT	GG	AG	AG	GG	GG	No Call	CC	AG	GG	CC	AA	CC	GG	CG	AG	AG	AG	AG	TC	AA	TT	AG	AA	GG	AG	AA	AA	GG	TT	GG	TC	CC	CC	AG	TG	AG	AG	AG	GG	AA	CT	AG	CC	TT	GG	CC
D17-02	GG	TC	TG	AG	AA	AG	GG	AG	No Call	TC	AA	AA	TC	GG	CC	GG	CC	AA	AA	AA	GG	CC	GG	TG	AA	GG	AA	AA	AG	GG	GG	TT	GG	TC	AC	AA	AG	GG	GG	No Call	GG	AA	AA	CC	AA	TT	CC	AA	AC
D17-03	AG	TT	No Call	AA	AG	AG	AG	AG	No Call	TT	AG	GG	TT	AA	TC	GG	CG	AG	AG	AG	AA	CC	AA	TT	GG	AG	AA	AA	GG	AG	AG	TC	GG	TC	CC	AC	AG	TG	AG	GG	GG	AG	AG	CC	GG	CT	CT	GG	CC
D17-04	AA	TC	TT	GG	GG	AG	AG	AA	No Call	TT	GG	AG	TT	AG	TT	GG	GG	GG	AG	AA	GG	CC	AG	TT	GG	GG	AG	AG	AA	AG	AG	CC	AG	CC	AA	AC	GG	TG	GG	GG	GG	GG	AA	CT	AG	CT	TT	AG	CC
D17-05	AG	TC	TT	GG	GG	AG	GG	AG	No Call	TT	GG	AG	TT	AG	CC	GG	CC	AG	AA	AA	AG	TC	AG	TT	AA	GG	AG	AA	AG	AG	AG	TC	AG	CC	AA	AA	GG	GG	AA	GG	AA	AG	AG	CT	AA	TT	CT	AG	CC
D17-06	AG	CC	GG	AG	GG	AA	AA	AA	No Call	TC	GG	AG	TC	GG	TC	GG	CC	GG	AG	AG	AG	CC	AA	TG	AG	AG	AA	AA	AA	GG	AG	CC	GG	TC	AA	AA	GG	TG	AA	GG	GG	AG	GG	CC	GG	CC	No Call	AG	CC
D17-07	AG	TC	TG	AG	AA	AG	GG	AG	No Call	CC	AA	AG	TC	AA	CC	AG	CG	AG	AG	AA	AG	No Call	AA	TG	AG	AA	GG	GG	AG	AG	GG	TC	GG	CC	AC	AC	GG	TG	AG	GG	AA	AA	GG	CT	AA	TT	TT	AG	AC
D17-08	AA	TC	TG	AG	GG	AA	GG	AA	No Call	CC	AG	AG	TC	AG	CC	No Call	GG	AG	AA	AA	AA	TT	AA	TG	GG	GG	AA	AA	AA	AG	AG	CC	GG	TC	AC	AC	GG	GG	AA	AG	No Call	AG	GG	CC	AA	TT	CC	AG	CC
D17-09	AG	CC	TT	GG	AG	AA	GG	AA	No Call	CC	AG	GG	TT	AA	TC	GG	CC	AG	GG	AG	AG	TT	AA	TG	AG	AA	AG	AG	AG	AG	GG	TC	AG	TT	AC	AC	AG	GG	AG	AG	GG	AG	AA	TT	AA	CT	CC	GG	CC
D17-10	AG	TC	GG	AG	AG	AG	GG	AA	No Call	TC	GG	GG	TT	AA	CC	AG	CC	AG	AA	AG	AG	TT	AG	TT	AA	AG	AA	GG	GG	AA	AG	TT	AA	TC	AA	AC	AG	TG	GG	GG	AG	AG	AA	CT	AA	TT	No Call	GG	AC
D17-11	AA	TC	TG	GG	AG	AG	AA	AG	No Call	TC	AG	AG	CC	AG	CC	AG	CC	AG	AA	AA	GG	TT	AG	TG	AG	AA	AA	AA	AA	GG	GG	TT	AG	CC	AC	AA	AG	TG	AG	GG	AG	AA	AG	CC	AA	CC	CC	AG	AC
D17-12	AG	TT	TG	AG	AA	AG	GG	AA	No Call	TC	AG	AA	TC	AG	CC	AG	CG	AG	AG	AA	AG	TC	AG	TT	GG	AG	AA	AA	GG	GG	AG	TC	GG	TC	CC	AA	AG	TT	AG	AG	GG	AA	GG	CT	GG	CC	CC	AA	CC
D17-13	AA	TC	TT	AG	AA	AA	AG	AG	No Call	TC	AA	GG	TT	AG	TT	GG	CC	GG	AG	AA	GG	TT	AG	TT	AG	GG	AG	AA	AG	AG	GG	TC	GG	TC	AC	AC	AG	GG	AA	GG	AG	AA	AG	TT	AA	TT	CC	GG	CC
D17-14	No Call	CC	GG	AG	AG	AG	AA	AA	No Call	TC	AA	AG	TC	GG	TT	AG	CC	GG	AG	AG	AG	TC	AG	TG	GG	AA	AA	AA	AG	GG	AG	TT	AA	CC	AA	AA	AG	TG	AA	AG	GG	GG	GG	TT	AG	CT	CC	AG	CC
D17-15	AG	TC	TT	AA	AG	GG	AG	AG	No Call	TC	GG	AG	TC	AG	TC	AG	CC	AA	AG	AG	GG	TC	GG	TT	AG	AA	GG	AA	AA	AG	AG	TT	GG	TC	CC	AC	GG	TG	AG	AG	AG	AA	AA	TT	AG	CC	TT	AG	CC
D17-16	AA	CC	TG	AG	GG	AA	AA	AA	No Call	TC	AG	AG	TC	AG	TT	GG	CG	AG	AG	AG	AG	TC	AA	TG	AG	AA	AG	AG	GG	AG	AG	TT	AG	TC	AA	AC	AG	TG	GG	AA	GG	AG	AG	CT	AG	CT	CT	AG	AC
D17-17	AG	CC	TT	AA	AG	AG	GG	AG	No Call	CC	GG	AG	CC	GG	TC	GG	CC	AG	AG	AA	AG	TC	AG	TT	AA	AG	GG	GG	AA	AG	AA	TC	GG	TC	AA	AA	AG	TG	AG	AG	GG	GG	AA	TT	AG	CC	CC	AG	AC
D17-18	AA	CC	TG	GG	AG	AG	GG	AG	No Call	CC	AA	AG	TT	AG	TC	AG	CG	AG	GG	AA	AG	TC	AA	TT	AG	AG	GG	GG	AA	AA	GG	TC	GG	TC	CC	AC	AG	GG	GG	AG	AG	AG	AG	CT	AA	CT	CC	AG	AC
D17-19	AG	CC	TG	AG	AG	AA	AA	AA	No Call	TC	AG	AG	CC	GG	TC	AG	CC	AG	AA	AG	GG	TC	AA	TG	AG	GG	GG	AG	AG	GG	AG	TC	GG	CC	AA	AA	AG	TG	AG	AG	AG	AG	AG	CC	AG	TT	CC	AG	AC
D17-20	AA	CC	TG	AG	AG	AA	GG	AG	No Call	CC	GG	AG	CC	GG	CC	GG	CC	GG	AA	AG	AG	TT	AA	TG	AA	AG	AA	GG	AG	AG	GG	TT	GG	CC	AA	AA	AG	TT	AG	GG	GG	GG	GG	CT	GG	CT	CT	AG	CC
D17-21	AG	TC	TG	AA	AA	AA	AG	AG	No Call	TC	GG	AA	CC	AA	CC	AG	CC	AG	AA	AA	AG	TT	AG	TT	AG	No Call	AA	GG	GG	AA	GG	TC	AA	CC	AC	AA	AG	TT	AG	GG	AG	AG	GG	CC	AG	TT	CT	AA	AC
D17-22	AG	CC	GG	AG	AG	AG	GG	AG	No Call	TC	AA	AG	CC	AG	TC	AG	CG	GG	GG	AG	GG	TC	AG	GG	AG	AG	AA	AA	AA	GG	GG	CC	AG	TC	CC	AC	AA	TG	AG	GG	GG	GG	AA	CT	AA	TT	CC	AG	AA
D17-23	No Call	No Call	TT	No Call	No Call	AA	No Call	No Call	No Call	TC	AG	GG	TC	AA	TC	GG	CC	AG	AA	AA	GG	No Call	No Call	No Call	No Call	AG	AG	No Call	AG	AG	AG	No Call	AG	TC	AC	AC	AG	TG	AG	AG	AG	AG	AG	CT	AG	CT	No Call	AG	AC
D17-24	AA	TC	TG	AG	AG	AG	AA	AA	No Call	TT	AG	GG	TT	AA	CC	AA	GG	GG	AA	AA	AG	CC	AG	TT	AG	AG	AA	AA	AG	AG	AG	TC	GG	CC	AA	AC	AG	TG	AG	GG	AG	AA	AG	CC	AG	CT	TT	GG	CC
D17-25	GG	CC	GG	AG	AG	AG	AG	AG	No Call	TC	AG	AG	TC	AA	TT	AG	CG	GG	AG	AG	GG	CC	GG	TT	AG	GG	AA	AA	AG	AG	AG	TC	AG	TC	CC	AC	AG	TG	AA	AG	GG	AG	AG	CC	AG	CC	CC	AA	CC
D17-26	AA	TC	TG	AG	GG	AA	AA	AA	No Call	CC	AA	GG	TC	GG	CC	GG	CG	AG	AG	AG	GG	CC	AA	TG	AG	AG	AG	AA	AG	AG	GG	TC	GG	TC	CC	AC	AG	TT	AG	GG	AA	GG	GG	CT	AA	CT	CT	AG	AC
D17-27	GG	TC	TG	AG	GG	AG	GG	AA	No Call	CC	GG	GG	TT	AA	CC	AG	CC	GG	AG	AG	AG	TC	AA	TT	AG	GG	AG	AG	GG	AA	AG	TC	AG	CC	CC	AC	AG	TG	AG	GG	GG	AA	AG	CT	AG	TT	CT	GG	CC
D17-28	AA	CC	TG	AG	GG	AA	AG	AA	No Call	CC	AG	GG	TC	GG	TT	GG	CG	AA	AG	AA	GG	CC	AG	TT	AG	GG	AG	AA	AG	AG	AG	TT	GG	TC	AA	AA	AA	GG	GG	GG	AG	GG	No Call	CC	AG	No Call	No Call	GG	AA
D17-29	AA	CC	TG	AG	AG	AA	GG	AA	No Call	TT	AG	GG	TT	AG	TC	GG	CC	GG	AG	GG	AG	TC	AA	TT	AA	GG	GG	AG	AG	No Call	AG	CC	AA	TC	AA	AA	AG	TG	AA	GG	GG	GG	AA	CT	AG	CC	CC	GG	CC
D18-01	AA	CC	TT	GG	AG	AA	GG	AA	No Call	CC	AG	AA	TT	GG	TC	GG	CC	AA	AG	AA	AG	CC	AA	TG	GG	AA	AG	AA	GG	AG	AG	TT	GG	TC	AC	AA	GG	TG	AG	AG	AA	AG	AA	CT	AG	CT	CC	AA	AC
D18-02	AA	CC	TT	GG	AG	AA	GG	AG	No Call	TC	AA	AG	TC	AG	TC	AG	CC	AG	AA	AG	GG	TC	AG	TT	GG	AG	AG	AA	AG	AG	AG	TC	GG	CC	CC	AA	AG	TT	GG	AG	AG	AA	AG	CT	AA	CC	CC	AG	AA
D18-03	AA	TC	TT	AG	AG	AA	GG	AA	No Call	CC	AA	AG	TC	GG	TC	AG	CC	AA	AA	AG	GG	TC	AG	TG	AA	AG	GG	AG	AG	GG	AA	TT	GG	CC	AC	AA	AG	TG	GG	AG	AA	AG	AA	CT	AA	CC	TT	AG	AA
D18-04	AG	TC	GG	GG	AG	AG	GG	AG	No Call	TC	AG	AG	TT	GG	TC	GG	CC	AA	AG	AA	AG	TT	AG	TT	AG	AG	AG	GG	GG	GG	AA	TT	AG	TC	CC	AC	AG	TT	GG	AG	AG	AG	AG	CT	GG	CT	TT	AG	AA
D18-05	AG	CC	TG	AG	GG	AG	GG	AA	No Call	TC	GG	AG	TC	GG	CC	AG	CG	AA	AG	AA	GG	CC	AG	TT	AA	GG	GG	AA	AG	AG	AG	TT	AG	CC	AC	AC	GG	GG	AA	AA	AG	AG	AG	CT	GG	TT	TT	AG	CC
D18-06	GG	TC	TG	AG	GG	GG	GG	AA	No Call	CC	AG	AG	CC	GG	TC	AG	CC	AA	AA	AA	GG	CC	AA	TT	AG	AA	AG	AG	GG	GG	AG	TT	GG	CC	CC	AA	AA	TG	AG	GG	GG	AG	AA	CT	AG	CT	No Call	AG	AC
D18-07	AG	CC	TT	GG	AG	AG	AG	GG	No Call	TC	AG	AG	TC	AG	TC	AA	CC	AA	AA	No Call	GG	TC	No Call	TT	GG	AA	AG	AA	GG	GG	AG	TC	GG	TT	CC	AA	AA	TG	AG	GG	AG	AA	AA	CT	AA	CC	CC	AG	AC
D18-08	AG	TT	TT	AG	AG	AA	AG	GG	No Call	CC	AG	AG	TC	AG	TC	AG	CC	AG	AA	AG	GG	TC	AA	TT	AA	AG	AG	AA	AG	GG	AG	TC	GG	TC	CC	AA	AG	GG	GG	AG	AG	AA	AA	CT	GG	CT	CC	AG	AA
D18-09	AG	TC	GG	GG	GG	AG	GG	AG	No Call	TC	GG	AG	TT	GG	CC	AG	CG	AA	AG	AA	GG	TC	AG	TT	AG	AG	AA	AA	GG	AG	AG	TT	AG	TC	AC	AC	GG	GG	AA	AG	AA	GG	GG	TT	GG	CT	TT	AG	CC
D18-10	AG	CC	GG	GG	AG	AG	AG	AA	No Call	TT	GG	AG	TT	AG	TT	AA	GG	AG	AG	AG	GG	CC	AG	TT	AA	AG	AA	AG	GG	AA	GG	TT	AA	CC	AC	AC	AG	GG	AG	AA	GG	AG	AG	CT	AA	TT	TT	AG	AC
D18-11	AG	CC	TT	AG	AG	AA	GG	AA	No Call	CC	AG	AA	TC	GG	TC	GG	CC	AG	AG	AG	GG	TT	No Call	TT	AG	AA	AG	AG	GG	AG	AG	TT	GG	CC	AA	AA	GG	TG	AG	AG	AG	AG	AA	TT	AG	TT	TT	AA	AC
D18-12	AG	CC	GG	AG	GG	AG	GG	GG	No Call	TC	GG	AG	CC	AG	TC	GG	CC	GG	GG	AA	AG	TT	AA	TG	AG	GG	AG	AG	GG	AG	AG	TC	AG	TC	AA	AC	AA	TG	AG	AG	AG	AG	AG	CC	AG	CC	CT	AG	AC
D18-13	AG	CC	TG	AG	AG	AA	GG	AG	No Call	CC	GG	AG	TT	GG	CC	GG	CC	GG	GG	AG	AG	TC	AA	TG	AA	AA	GG	AG	AG	AG	AG	TC	GG	TC	AA	AA	AG	GG	GG	GG	AA	AA	AA	CT	AG	CC	CC	AG	AA
D18-14	AG	CC	GG	GG	AG	AG	AA	AG	No Call	CC	AG	AG	TC	GG	TC	AG	CC	AA	AG	AA	GG	TT	AG	TT	AG	AG	AG	AG	AG	GG	AA	TT	AG	CC	AA	AA	AG	TG	GG	AG	AG	GG	AA	TT	AG	CT	CC	AA	AA
D18-15	AG	CC	TG	GG	AA	AG	AG	AA	No Call	TC	AG	AG	TC	AG	TT	AG	CC	AG	AG	AG	GG	TC	AG	TT	AG	AG	AA	GG	AG	AG	AG	TT	GG	TC	AA	AC	AG	TG	GG	AG	AA	GG	AG	TT	AG	CT	CT	AG	AA
D18-16	GG	TC	GG	AG	AG	AG	GG	AG	No Call	TC	GG	AG	TT	GG	TC	AA	CC	GG	AG	GG	AG	TC	AA	TG	GG	GG	AG	GG	GG	GG	GG	TT	No Call	TT	CC	AC	AG	TG	AG	AG	AG	AG	No Call	CT	AG	CC	No Call	AG	AC
D18-17	AG	CC	TT	AG	AG	AA	GG	AA	No Call	CC	AG	AA	TC	GG	TC	GG	CC	AA	AG	AG	GG	TT	AG	TG	GG	AG	AG	AA	AG	GG	GG	TT	GG	TC	CC	AA	GG	TT	AG	AA	AG	AG	AA	TT	AG	CC	TT	AA	AC
D18-18	AA	TC	TG	AG	GG	GG	GG	AG	No Call	TC	AG	AG	CC	GG	TT	GG	CG	AA	AA	AG	GG	CC	AG	TT	AG	AG	AG	AA	AG	AG	AG	TC	GG	TC	AA	AC	AG	TG	AG	AG	GG	AG	AG	CT	AA	CC	TT	AG	AC
D18-19	AA	TC	TT	AG	GG	AA	GG	AA	No Call	CC	AG	AG	TT	GG	TT	GG	CC	AA	AG	No Call	AG	TT	AA	TT	AA	GG	AA	AG	AG	AG	AG	TT	GG	CC	AC	AC	GG	GG	AG	AG	AG	AG	AA	TT	GG	CT	TT	AG	AC
D18-20	GG	CC	GG	AA	GG	AA	GG	GG	No Call	TC	AG	AA	TC	AG	TC	GG	CC	GG	AG	AA	AG	TC	AG	TG	AA	AG	GG	AG	GG	GG	AA	TT	AG	TC	CC	AA	AA	GG	AG	GG	AG	AG	AG	TT	GG	CC	CC	AA	AC
D18-21	AG	TC	TG	AG	GG	AG	GG	AG	No Call	TC	GG	AG	TC	GG	TC	AG	CG	AA	AG	AA	GG	CC	AG	TT	AA	AG	AA	AA	AA	AG	AG	TT	AG	CC	CC	AC	AG	GG	AA	AA	AA	GG	GG	CC	AG	CT	TT	AG	CC
D18-22	AG	CC	GG	GG	AG	AG	AG	AA	No Call	TC	AG	AG	TC	GG	TT	AG	CC	AG	AA	AG	AG	TT	AG	TT	AG	AG	AG	AG	AG	AG	AG	TT	GG	TC	AC	AC	AG	TG	AG	AG	AA	GG	AG	TT	AA	TT	CC	AG	AC
D18-23	AA	CC	TT	AG	AG	AA	GG	AG	No Call	CC	AG	AG	CC	GG	TC	AG	CC	AA	AA	No Call	GG	TC	AG	TT	GG	AA	AA	AA	GG	AG	AG	TC	AG	TC	AC	AA	AG	TG	AG	AG	AG	AA	AA	CC	AA	TT	CC	AG	AC
D18-24	AG	TC	TG	GG	AG	AG	GG	AG	No Call	TT	AG	AG	TT	AG	TT	AA	GG	AG	AA	AG	GG	TC	GG	TT	AA	AG	AA	AA	GG	AG	AG	TT	AG	TT	AA	AC	AG	GG	AG	AG	AG	GG	AG	TT	AG	TT	TT	AG	AC
D18-25	AA	CC	TT	GG	AG	AA	GG	AA	No Call	CC	AG	AA	TC	GG	TC	GG	CC	AG	AA	AA	GG	TT	AA	TT	AG	AG	GG	AG	AG	AG	GG	TT	GG	TC	CC	AA	GG	TG	AG	AA	AG	AG	AA	TT	No Call	CT	TT	AA	AC
D18-26	GG	TC	GG	AA	GG	AA	GG	AG	No Call	TC	GG	AG	TT	GG	TC	AA	CG	AG	AG	AA	AG	TC	AA	TG	AG	AG	GG	GG	AG	GG	AG	TT	AG	TC	AC	AC	AG	GG	AG	GG	GG	AA	AG	TT	GG	CC	No Call	AG	AC
D18-27	AG	CC	GG	GG	AG	GG	GG	AA	No Call	TT	GG	AG	TT	AG	TC	AA	GG	AG	AA	No Call	GG	TC	GG	TT	AA	AG	AG	AG	AG	AA	GG	TT	AG	CC	CC	AC	AA	TG	AG	AA	AG	GG	AG	TT	AG	CT	TT	AG	AC
D18-28	GG	CC	GG	AA	GG	AG	GG	AG	No Call	TC	AG	AA	TC	AG	TC	AG	CC	GG	AG	AA	AG	TC	AA	TG	AA	GG	GG	AG	GG	GG	AG	TT	AG	TT	CC	AA	AG	GG	AG	AG	GG	AA	AG	TT	GG	CC	CC	AA	AC
D18-29	AG	TT	TG	GG	AG	AA	AG	AG	No Call	TC	AG	AG	TC	GG	TC	GG	CC	AG	AG	AA	GG	TC	AG	TT	AG	AA	AA	AG	GG	GG	AA	TT	AG	TC	CC	AA	AG	TT	AG	GG	AG	AG	AG	CC	AG	CC	No Call	AG	AC
D18-30	AA	CC	TG	AG	AG	AA	AG	AA	No Call	CC	AG	AG	TC	AG	TC	GG	CG	AA	AG	AG	GG	CC	AA	TT	AG	AG	AG	AA	AG	GG	GG	TT	GG	CC	CC	AA	GG	TG	AG	AA	AA	GG	AA	TT	AG	CT	CC	AG	AC
D19-01	AA	TC	TT	AG	GG	AA	GG	AA	No Call	TC	AA	GG	TC	AA	TC	AG	CG	AG	AA	AG	GG	TC	AG	TT	AG	AA	AG	No Call	AG	AA	GG	TC	AG	TC	AC	AC	AG	No Call	GG	AA	AG	AA	No Call	TT	AG	CT	TT	AG	AA
D19-02	AA	TC	GG	GG	GG	AA	AG	AA	No Call	TC	AA	AA	TC	AG	TC	GG	GG	GG	AA	AG	GG	TT	AA	TT	AG	GG	AG	GG	GG	AG	GG	TC	GG	CC	AA	AA	GG	GG	AG	AG	GG	AG	GG	TT	AA	CT	CC	AA	AC
D19-03	GG	CC	GG	AG	AG	AA	GG	AA	No Call	TT	AA	AA	CC	No Call	TC	AA	CC	AG	AA	GG	AG	CC	GG	No Call	AA	AG	AG	AA	GG	AG	AG	TC	No Call	TC	AC	AA	AA	GG	AG	GG	GG	AG	AG	CC	AG	TT	CC	AA	AC
D19-04	AA	TC	TT	GG	GG	AG	GG	AA	No Call	TC	AA	AA	CC	AG	TT	GG	GG	GG	AA	GG	GG	CC	AA	TT	AA	GG	AA	AG	AG	AG	AG	CC	GG	CC	CC	AA	AG	GG	No Call	GG	GG	AG	GG	CT	AA	CC	CC	AA	AC
D19-05	AG	CC	TG	AG	AG	AG	AG	AA	No Call	TC	AG	GG	TT	AG	CC	GG	CG	AG	AA	AA	AG	TC	AG	TT	AG	GG	GG	AA	AG	AG	GG	TT	GG	CC	AA	AA	AA	GG	GG	No Call	GG	AG	GG	TT	GG	CT	CC	GG	AC
D19-06	AG	CC	TG	GG	AA	AG	AG	AG	No Call	CC	GG	GG	TC	AG	TC	AG	CG	AG	AA	GG	GG	TT	AA	TT	GG	GG	AG	AA	AG	AG	AA	TC	AA	TC	AA	AA	AG	TT	AG	AA	AG	AG	AG	TT	AG	CC	TT	GG	AC
D19-07	AA	TC	TG	AG	GG	AG	GG	AA	No Call	CC	GG	AG	TC	AA	TC	AG	CG	GG	AA	AG	GG	TT	GG	TT	AG	AG	AG	AA	AG	AA	GG	TT	AG	TT	AA	AA	AG	TT	AG	AG	GG	AA	No Call	CT	AG	CT	TT	AG	CC
D19-08	AG	CC	GG	AG	AG	AA	GG	AA	No Call	TC	GG	AG	CC	AA	TC	GG	CG	AA	AA	AG	GG	CC	GG	TG	AA	AA	AA	AG	GG	AA	GG	TC	GG	TT	AC	AC	AG	GG	AG	AG	GG	AG	AA	CT	GG	CC	CC	AG	CC
D19-09	AG	CC	GG	AG	AG	AA	AG	No Call	No Call	TC	AG	AA	TC	No Call	CC	GG	CG	AG	AG	AG	AG	CC	AG	TG	AA	AA	AA	AA	GG	AA	GG	TC	AG	CC	AA	AA	AG	GG	AA	AG	GG	GG	AG	CC	AA	CC	CC	AA	CC
D19-10	AG	TC	TG	GG	AG	AG	AA	AA	No Call	TT	AG	AG	TC	AA	TC	AA	CG	AG	AA	GG	GG	TT	GG	TG	AG	AG	AA	AG	AG	AG	AG	TT	GG	TC	AC	AA	AA	TG	AA	GG	AG	AG	AA	CT	AG	CT	TT	GG	CC
D19-11	No Call	TC	GG	AG	AG	AG	AG	AA	No Call	TC	AA	AG	CC	AA	TC	GG	CG	AG	AG	AA	AG	TT	GG	TG	AA	AG	AG	AA	AA	AA	GG	TT	AG	TT	CC	AC	AG	GG	GG	GG	GG	AG	AG	TT	AG	TT	CC	AG	AA
D19-12	AG	TC	TG	GG	GG	AG	AG	AG	No Call	TC	AG	AG	TC	AG	CC	GG	CG	GG	AA	AA	GG	TT	AG	TG	AA	AG	GG	AA	AA	AG	GG	TT	AG	TC	AC	AC	AA	TG	GG	GG	AG	AG	GG	CT	GG	CT	CC	AG	AA
D19-13	AG	CC	TT	GG	GG	AG	GG	AA	No Call	TC	AG	GG	TT	AG	CC	GG	CC	AG	AA	AA	AG	TC	AA	TG	AA	AG	GG	AG	AG	AA	AA	TC	GG	TC	AC	AA	AG	TG	GG	AA	AA	AA	GG	CT	GG	CT	No Call	GG	AA
D19-14	AG	CC	TG	GG	GG	AG	GG	AA	No Call	CC	AG	AG	TC	No Call	CC	AG	CC	GG	AA	GG	GG	TT	AG	TG	AA	AA	GG	AA	GG	AG	AG	TT	GG	TT	AC	AA	AA	TT	GG	GG	AG	AA	AA	CT	AG	TT	TT	AA	AC
D19-15	AG	CC	GG	AA	GG	AG	GG	AA	No Call	CC	AG	GG	TC	GG	CC	GG	GG	GG	AA	AG	AG	TC	AG	TG	AA	AG	AG	AA	GG	GG	AG	TC	GG	CC	AC	AC	AG	TT	GG	AG	GG	AG	AA	CT	AG	CC	TT	AG	AC
D19-16	AG	TC	TG	GG	AG	GG	GG	AA	No Call	CC	AG	AG	TC	AG	TC	GG	CC	AG	AA	AG	GG	TC	AG	TT	AG	AG	AG	AA	GG	AA	GG	TT	AG	TT	AA	AA	AA	TT	AG	GG	GG	AG	AG	CT	AA	TT	TT	AG	CC
D19-17	AG	CC	GG	AG	AA	GG	AA	AG	No Call	TT	AG	AG	CC	GG	TC	AG	CG	GG	AA	AA	AG	TC	AG	TG	AG	AG	AA	AA	AG	AG	AG	CC	AG	TC	CC	AA	AA	TG	GG	AG	GG	AG	AG	TT	AA	CT	CC	AG	AC
D19-18	AG	CC	TT	AA	AG	GG	AG	AG	No Call	TC	AG	GG	TC	AA	No Call	AG	CC	AG	AG	AA	AG	CC	AG	TG	AG	AG	AG	AA	AA	AA	GG	TT	AG	TC	AA	AC	AG	GG	GG	AG	AG	No Call	AG	CT	AG	TT	TT	GG	AA
D19-19	AA	TC	TG	AG	AA	GG	AG	AA	No Call	TC	AG	GG	TC	GG	TC	AG	CG	GG	AA	AA	AA	CC	AA	TG	GG	AG	AG	AG	AG	GG	AG	TC	AG	CC	CC	AC	AA	GG	GG	AG	GG	AA	AG	TT	AG	CT	TT	GG	AC
D19-20	AG	TC	TG	AA	AG	GG	GG	AA	No Call	TC	AG	AG	TT	AG	CC	AG	CC	AA	AA	GG	GG	TC	AG	GG	AA	AA	GG	AA	AG	AA	GG	TT	GG	TT	AA	AA	AG	GG	GG	GG	AG	GG	AG	CT	AG	CT	TT	AG	AC
D19-21	GG	CC	TG	GG	GG	GG	GG	AA	No Call	TT	GG	AG	CC	AA	TC	AA	CC	AA	AA	GG	GG	TC	No Call	TG	GG	AA	AA	AG	GG	AA	GG	TT	GG	TC	AA	AA	AA	TT	No Call	AG	GG	AA	AA	CC	AA	TT	TT	AG	CC
D19-22	AG	CC	TG	AG	AG	AG	GG	AA	No Call	TC	AG	AA	TC	AG	TC	AG	CC	GG	AG	AG	GG	TC	AG	TG	AA	GG	AG	AG	AG	AG	AG	TT	GG	TT	AA	AA	AA	TG	GG	AG	GG	GG	AG	CT	AG	CT	TT	AA	AC
D19-23	AG	CC	TG	GG	AG	AG	GG	AA	No Call	TC	AG	GG	TC	AG	TC	GG	CG	AG	AA	AA	AA	TT	GG	TT	AA	GG	GG	AG	GG	AG	GG	TT	GG	TC	AA	AA	AA	TG	GG	AG	GG	AG	AG	TT	AG	TT	CC	GG	AC
D19-24	AG	TC	GG	GG	AG	AG	AG	AA	No Call	CC	AG	AG	TT	AA	TC	AG	CC	AG	AG	AG	GG	TC	AG	TT	AA	AG	AA	AA	AG	AG	AG	TT	GG	TC	AA	AA	AG	GG	AG	AG	AG	GG	AA	CT	AA	CT	TT	AG	AC
D19-25	GG	TC	TT	AA	AG	GG	GG	AA	No Call	TT	GG	GG	TC	AG	CC	AG	CG	AA	AG	AG	GG	TC	GG	TT	AA	AA	AG	AG	GG	AG	AA	TT	GG	TT	AA	AC	AA	TT	GG	AG	AA	GG	AA	CC	AA	CC	TT	GG	AA
D19-26	AG	TC	TG	AA	GG	AA	GG	AA	No Call	TC	AG	GG	TC	AG	TC	AA	CC	AG	AA	GG	AG	TC	AG	TG	AA	AA	AG	AA	GG	AA	GG	TC	GG	TC	CC	AC	AG	TG	AG	AA	AG	AG	AG	CT	AG	CC	CT	GG	AA
D19-27	AA	CC	TG	AG	GG	AG	GG	AA	No Call	TC	GG	AA	TT	GG	TC	GG	CG	AA	AA	GG	GG	TC	AG	GG	AA	GG	GG	AG	GG	AA	GG	TT	GG	TT	AA	AA	AG	TG	GG	GG	AG	AG	AA	CC	AG	CT	TT	AA	AC
D19-28	AG	CC	GG	GG	AG	GG	AG	AA	No Call	TC	AG	GG	TC	AA	TC	GG	CC	AG	AG	No Call	AG	TT	GG	TG	AA	AG	AG	AA	AG	AA	GG	TC	No Call	TC	CC	AA	AG	TG	No Call	GG	GG	AG	No Call	CC	AG	CC	CC	GG	AA
D19-29	AA	TC	TG	GG	GG	AG	GG	AA	No Call	TT	AG	GG	CC	AA	TC	AA	CC	AG	AA	AG	AG	TC	GG	TT	AA	AG	AG	AG	AG	AG	GG	TT	GG	TC	AC	AA	AA	TG	AG	AG	GG	GG	AG	CC	AG	CT	TT	GG	AC
D19-30	AA	CC	TT	AA	GG	GG	GG	AA	No Call	TT	GG	AG	TT	AG	TC	GG	CG	AA	AA	AG	GG	TT	AG	TG	AA	AG	GG	AA	GG	AA	GG	TT	GG	CC	AA	AA	AA	GG	GG	GG	GG	GG	AA	CC	AA	CT	TT	AA	AA
D19-31	GG	CC	TG	AG	AG	AG	AG	AA	No Call	CC	AG	GG	TC	AG	TC	AG	CG	AG	AA	AA	AG	TT	GG	GG	AG	AA	GG	AA	AG	AA	GG	TT	AG	TT	AC	AA	GG	GG	AG	GG	GG	AG	AA	CC	AG	TT	No Call	GG	AC
D19-32	AA	TC	GG	GG	GG	AG	GG	AA	No Call	CC	GG	GG	TC	AG	CC	GG	CC	AG	AA	AA	GG	TT	AG	GG	AA	AG	AA	AG	GG	AA	GG	TT	GG	TT	AA	AA	AA	TG	AG	AG	GG	AG	AA	CT	AA	TT	TT	GG	AC
D19-33	AG	TT	TG	AG	AG	GG	AG	AG	No Call	CC	AG	AG	TC	AG	TC	GG	CG	AG	AG	AG	GG	TC	AG	TT	AG	AG	AA	AG	AG	AG	GG	TC	AG	TC	CC	AA	AG	TT	AG	AG	GG	AA	AG	TT	AG	CT	TT	AG	CC
D19-34	AG	CC	TG	AG	AG	AG	AG	AA	No Call	TC	AG	GG	TT	AA	CC	AA	CC	AA	AA	GG	GG	TC	AG	TT	AA	AG	AG	AG	GG	AA	GG	TT	GG	TT	AC	AA	AA	TG	AG	GG	AG	AG	AG	CT	AA	TT	TT	AG	AC
D19-35	AA	TC	GG	GG	AG	AG	GG	AA	No Call	TC	AG	AG	TT	AA	CC	GG	CC	AA	AA	AG	AG	TT	GG	TG	AG	AA	AG	AA	AG	AA	GG	TC	AG	CC	AA	AA	AA	GG	GG	GG	AG	AG	AA	CC	AA	CT	CC	AA	AA
D19-36	GG	CC	TT	AA	No Call	No Call	AG	GG	No Call	CC	GG	GG	TC	AG	TC	GG	GG	GG	AA	No Call	AG	No Call	AA	TT	AA	AA	AG	AG	AG	GG	GG	TC	GG	No Call	CC	AC	AG	GG	GG	AG	AG	GG	AA	TT	AG	No Call	CC	GG	No Call
D19-37	AG	TC	TG	AA	AG	AG	GG	AA	No Call	TT	AG	AA	TC	AG	TC	AA	CC	AA	AG	AG	AG	CC	AG	TG	AG	AA	GG	AA	GG	AG	AG	TC	AA	TC	AC	AA	AA	GG	AG	AG	GG	AG	GG	CC	AG	TT	No Call	AA	CC
D19-38	AG	CC	TG	GG	AA	AA	GG	AG	No Call	TC	GG	GG	TT	GG	TC	AG	CG	AA	AG	AG	GG	TC	GG	TT	GG	AG	AG	No Call	GG	AG	No Call	TC	AG	TC	AC	AA	AG	TG	GG	No Call	AG	AA	AA	CT	AG	TT	CC	GG	AC
D19-39	GG	CC	GG	AG	AG	AA	AG	AA	No Call	CC	GG	GG	CC	AA	CC	AG	CG	AA	AG	AA	AG	CC	GG	TG	AG	AG	AA	AG	AG	AA	GG	TC	GG	CC	AA	CC	AA	GG	GG	AG	GG	AG	AA	CT	AG	CT	No Call	GG	AC
D19-40	AA	TC	GG	AG	AA	AG	AG	AA	No Call	TC	AG	AA	TC	AA	CC	AG	CG	AG	AA	GG	GG	CC	AG	TG	AG	AG	AG	AG	AG	AA	GG	TT	AG	CC	CC	AA	AG	GG	AA	AG	GG	AG	AG	CT	AA	CT	CC	AA	CC
D19-41	AA	CC	GG	AG	No Call	GG	No Call	AA	No Call	TC	AG	AG	TT	AG	CC	GG	GG	GG	AA	AG	GG	TT	AA	TT	AG	GG	AA	AA	AA	AA	GG	TT	GG	CC	AA	AA	AG	TG	AG	AA	GG	AG	GG	CT	AG	CT	CC	AG	CC
D19-42	GG	TC	TG	AA	AA	AG	AA	AA	No Call	TC	GG	GG	CC	No Call	TT	AG	CG	AG	AG	AG	AG	TC	GG	TT	GG	AG	GG	AG	GG	AG	AG	TC	AG	CC	AC	AC	AA	GG	GG	GG	GG	AG	AA	CT	AG	CT	CT	AG	AC
D19-43	AG	TT	TT	AG	GG	AA	AG	AA	No Call	CC	AG	GG	TC	AG	TT	AG	GG	GG	AG	AA	AG	TC	AA	TT	AG	GG	AG	AA	No Call	AA	GG	TC	GG	TC	AC	AC	GG	TT	AG	AA	GG	AG	AG	TT	AG	CT	TT	GG	AA
D19-44	AG	CC	TG	GG	AA	AA	AG	AG	No Call	TT	GG	GG	TC	GG	TC	AA	CC	AA	AG	AG	GG	CC	GG	TG	AG	AG	AG	GG	AG	AA	AG	TC	AA	TT	CC	AC	AA	TG	GG	AG	AG	AA	AA	CT	AA	CT	CC	GG	AA
D19-46	AG	CC	TG	AG	AG	AG	AA	AA	No Call	TT	GG	AA	TC	AG	CC	AA	CC	GG	AG	AG	AG	CC	GG	TT	AG	AA	AG	AG	GG	AG	AG	TC	AG	TC	AC	AA	AA	GG	AG	AG	AG	AA	No Call	CC	GG	CT	TT	AA	AC
D19-47	GG	TC	TG	AA	AA	GG	GG	AA	No Call	TT	AG	AG	CC	GG	TC	AG	CC	GG	AG	AG	AG	TC	AG	TG	GG	AA	AG	AG	GG	GG	AG	TC	AG	CC	AC	AA	AA	GG	GG	AG	GG	GG	AG	CT	GG	CT	TT	AA	AA
D19-48	AG	CC	TG	AG	AG	AA	No Call	AG	No Call	CC	AG	No Call	TT	AG	TC	GG	CC	AG	GG	GG	GG	CC	GG	TT	AG	AA	AG	AG	GG	GG	AA	TT	No Call	TC	AC	AC	GG	GG	GG	GG	AA	AA	AG	CC	AG	CT	No Call	AG	AC
D19-49	AG	CC	TT	AG	GG	AA	AA	AG	No Call	TC	AG	AG	TC	AG	CC	GG	CG	GG	AA	AG	GG	TC	AG	TG	AG	AA	AG	AA	AG	AG	GG	TT	AG	TC	AC	AA	AA	GG	AG	AG	AG	AG	AG	CC	GG	CT	CT	AG	AC
D19-50	GG	TC	TT	AG	GG	AG	GG	AA	No Call	TC	AG	GG	TC	AA	TC	AG	CG	GG	AG	AG	AG	TC	AG	TT	AG	AA	AG	AA	AG	AG	GG	TC	AA	TC	AA	AC	GG	GG	No Call	GG	AG	AG	AG	CC	AG	CC	TT	GG	AC
D19-51	GG	CC	TG	AG	AG	AA	AG	AA	No Call	CC	GG	GG	CC	AA	CC	AG	CG	AG	AA	AG	GG	CC	AG	TT	AG	AA	AA	AG	AG	AA	GG	TC	AG	TC	AC	AC	AG	GG	GG	AG	GG	AG	AA	TT	AG	CT	CT	GG	AA
D19-52	AG	TC	GG	AA	GG	GG	AA	AA	No Call	TC	GG	GG	TC	AA	CC	GG	CC	AG	AA	AA	AG	TC	GG	TG	AG	AG	AG	AA	GG	AA	GG	TT	AG	TC	AA	AC	AG	GG	GG	GG	GG	AG	AA	CT	AG	TT	No Call	GG	AA
D19-53	GG	CC	TT	AG	AG	AA	AG	AA	No Call	TC	GG	AG	CC	AA	CC	GG	CG	AA	AA	No Call	AG	No Call	GG	TT	AG	AG	AA	AG	AG	AA	GG	TC	GG	TC	AC	AC	AA	GG	AG	AG	AG	AG	AA	CT	AG	CT	No Call	AG	AC
D19-54	AG	TC	TG	AG	AG	AA	AG	AA	No Call	CC	GG	AA	TC	AG	TC	GG	GG	AG	AG	GG	GG	TC	AG	TG	GG	AG	AA	AA	GG	AG	AA	TT	GG	TC	AA	AA	AG	GG	AA	AG	AG	GG	AG	TT	GG	CC	TT	AA	CC
D19-55	AA	CC	TG	AG	AG	AA	AG	No Call	No Call	CC	GG	GG	TT	GG	TC	GG	CG	AG	AG	GG	GG	No Call	AG	TG	AA	AA	AA	AA	AG	AG	GG	TT	GG	TT	No Call	AC	AA	No Call	AG	GG	AG	GG	GG	CT	AA	TT	No Call	GG	AC
D19-56	AG	TC	TG	AG	GG	AG	AG	AG	No Call	TC	AG	GG	TT	AG	CC	AA	CG	AG	AG	AG	AG	No Call	GG	TT	AG	AA	GG	AG	AG	AG	AG	No Call	GG	TT	AA	AA	AA	GG	AG	AG	AG	AA	AA	CC	GG	TT	CC	AG	AA
D19-57	AG	TC	GG	AG	AG	GG	AA	AG	No Call	TC	AG	GG	CC	AG	TC	AG	CG	GG	AA	AG	AG	TC	AG	TG	AA	AA	AG	AA	AA	AG	GG	TC	GG	TT	CC	AC	AG	GG	GG	AG	AG	AA	AG	TT	AG	TT	CC	GG	AA
D19-58	AG	TC	TT	AG	GG	AG	GG	AA	No Call	TC	GG	AA	TT	AG	TC	AG	CC	AA	AA	GG	GG	TC	AG	GG	AA	AA	GG	No Call	AG	AG	AG	TC	GG	TC	AA	AA	AG	TG	GG	AG	GG	GG	AG	CT	AG	TT	TT	AA	AA
D19-59	AA	CC	TG	GG	GG	GG	GG	AA	No Call	TT	GG	AG	TC	AG	TC	AA	CC	AG	AA	AG	GG	TT	AG	TG	AG	AG	AG	AG	GG	AG	AG	TC	GG	TT	AC	AA	AA	TT	AG	AG	AG	AA	AA	CT	AA	TT	TT	AG	CC
D19-60	AG	CC	TG	AA	AG	AG	AG	AA	No Call	TT	GG	AG	TC	AG	CC	AA	CG	AG	AA	GG	AG	CC	AG	TG	AG	AG	GG	AG	GG	AG	AG	TC	AA	TC	CC	AC	AA	GG	AG	AG	AG	GG	AA	CT	GG	CT	CC	AG	CC
D19-61	GG	TC	TT	AG	GG	AG	AG	AA	No Call	TC	AG	AG	TT	AG	TC	AA	CG	AG	AG	GG	AG	TC	GG	TG	GG	AA	GG	AG	AG	AA	AG	TC	AA	TC	AC	AA	AA	TG	AG	AG	AG	AA	AA	CT	GG	CT	CC	AG	AA
D19-62	AG	CC	GG	AG	AG	AG	AG	AG	No Call	TC	AG	AG	TC	GG	TT	AG	CC	AG	GG	AG	GG	CC	AG	TT	AG	AA	AA	AG	AG	AA	AG	TC	AA	TC	AA	AC	GG	TG	GG	GG	AG	AG	AG	CC	AG	TT	CC	AG	AC
D19-63	AA	CC	GG	AG	GG	AG	GG	AA	No Call	TC	GG	AG	TT	GG	TT	AG	CC	AG	AG	GG	GG	TC	AG	TG	AA	AG	GG	AA	AG	AG	GG	TC	GG	TT	AC	AC	AA	TG	GG	GG	AA	AG	AG	CC	AA	TT	TT	AG	AC
D19-64	AG	CC	TG	AG	GG	AG	AG	AA	No Call	TC	AG	AG	TT	No Call	CC	GG	CC	AG	AA	AA	GG	CC	AA	TG	AA	AG	AG	AG	GG	AG	AG	TT	GG	CC	AC	AA	AG	TG	GG	GG	AA	AG	GG	CT	GG	CT	No Call	AG	AC
D19-65	AG	CC	TG	GG	AG	GG	AA	AG	No Call	TC	AA	GG	TC	AG	CC	GG	CG	GG	AA	AA	AG	TC	GG	TG	AA	AG	GG	AA	GG	AG	AA	CC	AG	CC	CC	AC	AA	TG	GG	AG	GG	GG	AG	CT	AG	TT	CT	GG	CC
D19-66	AG	CC	TT	AG	AG	GG	GG	AA	No Call	CC	GG	AG	CC	AA	TC	AG	CG	AG	AA	AG	AG	CC	GG	TT	AG	AG	AA	AG	AA	AA	GG	TC	GG	TC	AA	AC	AA	TG	AG	GG	AG	GG	AG	CC	AG	CT	CC	AG	AC
D19-67	AA	TC	TG	AG	GG	AG	AA	AA	No Call	TT	GG	AG	TC	AA	TC	AA	CC	GG	AA	GG	GG	TT	AG	TG	AG	AG	AG	AA	GG	AA	GG	TT	GG	TT	AA	AA	AA	TG	AG	AG	GG	AA	AA	CT	AA	TT	TT	AG	CC
D19-68	AG	CC	TG	AA	GG	GG	AA	AG	No Call	TC	AG	GG	CC	AG	TC	GG	CC	GG	AA	AG	AG	No Call	AA	TG	AG	AA	AG	AA	AG	AG	GG	TT	AG	TC	CC	AA	GG	GG	GG	AG	AG	GG	AG	CT	AG	CT	TT	GG	CC
D19-69	AG	CC	TG	AG	AG	AG	GG	AA	No Call	TC	GG	GG	CC	AA	TC	GG	CG	AA	AA	GG	AG	CC	AG	TT	AG	AG	AA	AG	AG	AA	GG	TC	GG	TT	AC	CC	AA	GG	GG	AG	GG	AG	AA	CT	AG	CT	CC	GG	AA
D19-70	AG	CC	TT	GG	AA	AA	GG	AG	No Call	TC	GG	GG	TT	GG	TC	AG	CG	AG	AG	AA	GG	CC	GG	TT	GG	AA	AG	AG	AA	AG	AG	TC	AG	TC	AA	AC	AG	TG	GG	AG	AG	GG	AA	CT	AA	CT	CC	GG	AA
D20-01	AA	TT	TT	GG	AG	AG	GG	AG	No Call	TC	AG	AG	CC	AG	TT	AG	CC	GG	AA	AG	AG	TT	AA	TT	AG	AG	AA	AG	AG	GG	AA	CC	GG	TC	CC	AC	AA	No Call	GG	AG	AG	AG	AG	No Call	GG	CT	TT	AG	AA
D20-02	AA	TC	TG	AA	GG	AG	AG	AA	No Call	TC	AG	AG	TC	GG	TC	GG	CC	AA	AA	GG	AG	TC	GG	TT	AA	GG	AG	AG	AA	AG	No Call	TT	GG	CC	AC	AC	AA	TG	GG	GG	AA	AA	GG	TT	AG	CT	TT	AG	AC
D20-03	AG	TT	TT	AG	GG	AG	GG	GG	No Call	CC	AG	AG	CC	GG	TC	GG	CC	AG	GG	GG	GG	TT	GG	TT	AG	AA	AG	AG	AG	GG	AG	TT	GG	TT	No Call	AA	AA	GG	GG	AA	AG	AA	AA	CT	AG	CC	CC	AG	AA
D20-04	AG	TC	GG	GG	AA	AA	AG	AA	No Call	TC	GG	AA	TT	GG	TC	AG	CG	AG	AA	AG	AG	TC	GG	TT	GG	GG	AG	AA	AA	GG	AG	TC	GG	CC	CC	AA	AG	TG	GG	AG	GG	AA	AG	CC	GG	CT	CC	AA	AC
D20-05	AG	TC	TG	GG	GG	AG	GG	AG	No Call	TT	AG	AA	TC	GG	TC	AG	CC	AG	AG	GG	GG	CC	AG	TG	AG	GG	AG	AG	GG	AA	GG	TT	AG	CC	AC	AA	AG	GG	AG	GG	AG	AA	AG	TT	AG	CT	CC	AA	AC
D20-06	No Call	No Call	No Call	No Call	No Call	No Call	No Call	No Call	No Call	No Call	No Call	No Call	No Call	No Call	No Call	No Call	No Call	No Call	No Call	No Call	No Call	No Call	No Call	No Call	No Call	No Call	No Call	No Call	No Call	No Call	No Call	No Call	No Call	No Call	No Call	No Call	No Call	No Call	No Call	No Call	No Call	No Call	No Call	No Call	No Call	No Call	No Call	No Call	No Call
D20-07	GG	TT	TG	GG	AG	AA	AG	AA	No Call	TC	GG	AG	CC	GG	CC	AG	GG	AG	AG	AG	AG	TC	AG	TG	AA	AG	AA	AG	AG	GG	AA	TC	GG	TC	CC	AA	AA	GG	GG	AG	AG	AA	AG	CT	AG	CT	TT	AG	AA
D20-08	GG	CC	TG	GG	GG	GG	GG	AG	No Call	TT	AG	AG	CC	GG	CC	AG	CC	GG	AG	GG	GG	CC	AA	GG	AG	AG	AG	AG	GG	AG	AG	TC	GG	CC	AC	AA	GG	TG	AG	AG	AA	AA	GG	No Call	GG	TT	CC	GG	AA
D20-09	GG	TT	No Call	AG	GG	GG	GG	GG	No Call	TC	AG	AA	TC	GG	TT	GG	CC	GG	AG	AG	GG	CC	AA	GG	No Call	GG	AG	AG	AG	AA	GG	TT	No Call	CC	AC	AA	AA	TG	No Call	AG	AA	AG	AG	TT	AG	TT	CC	AA	AA
D2-01	AA	CC	TG	GG	AA	AG	AG	AA	No Call	TC	AA	AA	TC	AA	TC	AG	CG	AA	AA	AG	GG	TC	AA	TG	GG	GG	AA	AG	AG	AG	AG	TT	AG	TC	AC	AA	AG	TT	AG	AG	AG	GG	GG	CC	AG	CT	CC	AA	AC
D20-10	AG	TC	GG	GG	AA	AG	GG	AA	No Call	CC	GG	AG	TT	GG	No Call	AG	CG	AG	GG	No Call	AG	TC	GG	TT	AA	AG	AG	AA	GG	AG	AG	TT	AG	TT	AA	AC	AA	TG	GG	AA	AA	AA	No Call	CT	GG	CT	TT	AG	AA
D20-11	AG	TT	No Call	AG	GG	AG	AG	GG	No Call	CC	AG	AA	TC	GG	TC	GG	CC	GG	AG	GG	GG	TC	AG	TG	AG	AG	GG	AG	GG	AA	GG	TT	GG	TT	AC	AA	AG	TG	AG	AG	AA	AA	AA	CC	AG	CT	CC	AA	AA
D20-12	AG	TC	TT	AG	GG	AA	AG	AA	No Call	CC	AG	No Call	CC	GG	CC	AG	GG	GG	AA	AA	AA	CC	GG	No Call	GG	AG	AG	AA	AG	GG	AG	TC	GG	TT	CC	AC	AA	TG	AG	AA	AG	AA	No Call	CC	GG	CC	CC	AG	AC
D20-13	AG	TC	GG	AG	GG	GG	GG	AG	No Call	CC	GG	AG	TC	AG	CC	AG	CC	GG	AG	AG	GG	TC	GG	TT	AG	GG	GG	GG	GG	AA	AG	TT	GG	CC	CC	AA	AG	GG	GG	GG	AG	AA	No Call	CC	AG	CC	CC	AG	AA
D20-14	AG	TT	TT	AG	GG	AG	AG	AG	No Call	CC	GG	AG	CC	AG	TC	AA	CC	AG	No Call	GG	GG	CC	GG	GG	AG	GG	AG	AG	GG	AA	GG	TT	GG	TT	AA	AA	AG	GG	GG	GG	AG	AA	AA	CT	AG	CT	CC	AG	AA
D20-15	AG	CC	TG	AA	GG	AG	AA	AA	No Call	TT	AG	AG	TC	AG	TC	AA	CC	AG	AG	AG	AG	TT	AG	TT	AA	AG	GG	AG	GG	AG	AA	TC	GG	TC	CC	AA	AG	TT	GG	AA	GG	GG	AA	CT	GG	CT	TT	AG	CC
D20-16	AG	TC	GG	AG	GG	AG	GG	AG	No Call	TT	AG	AA	CC	GG	TC	GG	CC	GG	AG	GG	GG	TC	AG	TG	AG	AG	GG	GG	GG	AA	AG	TC	GG	TC	CC	AA	AG	GG	AG	AG	AG	AA	AG	CT	AG	CC	CT	AA	AC
D20-17	GG	TC	TT	GG	AG	AG	GG	AA	No Call	TC	AG	AG	TT	GG	TC	GG	CG	AG	AA	GG	AG	TT	AA	TG	AA	GG	AG	GG	AA	AG	AG	TT	GG	CC	CC	AA	AA	TT	AG	AG	AG	AA	AG	CT	AG	CT	TT	AA	AC
D20-18	AG	TC	TG	AG	GG	GG	AG	AG	No Call	TT	AG	AG	TC	GG	CC	GG	CG	AG	AG	GG	GG	TC	AA	TG	AA	AA	AG	AG	GG	AG	AA	TT	GG	CC	No Call	AA	AG	GG	GG	AG	AG	AA	No Call	CT	GG	CT	CC	AG	AC
D20-19	GG	TC	GG	AG	GG	AG	GG	GG	No Call	CC	AA	AG	CC	GG	CC	GG	CC	AG	AG	GG	GG	CC	AA	No Call	No Call	GG	AG	AG	GG	AG	GG	TT	No Call	TC	CC	AA	GG	GG	GG	AA	AG	AG	GG	CT	AG	CC	CC	AG	AA
D2-02	AG	CC	TG	AG	AG	AA	AG	AA	No Call	CC	AG	AG	TT	GG	CC	GG	GG	AG	AA	AA	GG	TC	AG	TT	AA	GG	AG	GG	GG	AA	GG	TT	AG	CC	AA	AA	AG	TT	AG	AG	AG	AG	AG	TT	AG	CT	No Call	AG	AC
D20-20	GG	TC	TG	AG	GG	GG	AG	AA	No Call	TC	AA	AG	CC	GG	TC	AG	CC	AG	AA	No Call	AA	CC	AG	TT	AG	AG	GG	AG	AG	AG	AG	CC	GG	CC	CC	AC	AG	TG	GG	AG	GG	AG	AG	TT	AG	TT	TT	AG	CC
D20-21	GG	CC	GG	No Call	AG	AA	GG	AA	No Call	CC	GG	AA	TT	GG	CC	AA	GG	GG	No Call	No Call	AG	CC	GG	GG	AA	AG	GG	AA	AG	GG	AA	TC	GG	TT	AA	AC	AG	TT	GG	AA	AA	AG	AA	TT	GG	CC	TT	GG	AC
D20-22	GG	TT	TT	AG	GG	AG	GG	AG	No Call	CC	AG	AG	TC	AG	TT	AG	CC	AG	GG	GG	GG	TT	AG	GG	AG	AA	GG	GG	GG	AG	AG	TT	GG	TC	AA	AA	AA	GG	GG	AG	AG	AA	AA	TT	AG	CC	CC	AG	AA
D20-23	GG	TT	TT	AG	AG	GG	GG	AA	No Call	TC	AG	GG	TT	GG	TT	AG	CC	AG	AA	AA	AG	TC	AA	TG	AG	GG	GG	GG	GG	AA	GG	TC	GG	TC	AC	AA	GG	TG	AA	GG	AA	GG	AG	CT	AG	CT	TT	GG	CC
D2-03	AG	CC	TT	AG	AG	AG	GG	AA	No Call	TT	GG	AG	TT	AA	CC	AG	GG	AG	GG	GG	AG	CC	AA	TT	AA	AA	AA	AA	AA	AA	AG	TT	GG	TC	AA	AA	AA	GG	AG	AG	AG	AG	AG	CC	AG	CT	CC	AG	CC
D2-04	GG	CC	GG	AG	AG	AA	GG	AA	No Call	TT	AG	GG	TT	AG	TT	GG	CG	AA	GG	AA	GG	TC	AG	TT	AA	AG	AG	AA	AG	AA	AG	TC	AA	CC	AC	AC	AA	TT	AG	AA	AA	GG	GG	CT	AA	TT	No Call	GG	CC
D2-05	AA	CC	TG	GG	AA	AG	AG	AA	No Call	No Call	GG	AG	TC	GG	CC	AG	CG	AG	AA	AA	AG	CC	AA	TG	AA	AG	GG	AG	GG	AG	AG	TT	AG	CC	AA	AA	AG	TG	GG	AA	GG	GG	AA	CT	GG	No Call	No Call	AG	AA
D2-06	AA	CC	GG	AG	AG	GG	GG	AA	No Call	CC	GG	AA	TC	GG	CC	AG	CG	AG	AA	AG	AG	TC	AG	GG	AG	AG	AA	AA	AG	GG	AG	TT	AG	TC	AC	AA	AA	TG	GG	GG	GG	AG	AG	TT	AG	CT	CC	AA	AA
D2-07	AG	TC	TG	AG	AA	AG	GG	AA	No Call	TC	GG	AG	TC	GG	CC	GG	CG	AG	AA	AG	AG	TC	AG	TT	AG	AG	AG	AG	AA	AA	GG	TT	GG	TC	CC	AA	AG	GG	GG	GG	AG	AG	AA	CT	AA	CT	No Call	AG	AA
D2-08	AG	CC	GG	GG	AG	AA	AG	AA	No Call	TC	GG	GG	TC	AA	TC	GG	CC	AG	AG	AG	GG	CC	AA	TT	AG	GG	AA	No Call	AG	AA	AG	TT	AG	CC	AA	CC	AG	TG	AA	AG	AG	GG	GG	CC	AA	CC	CC	GG	CC
D2-09	AA	CC	TG	AG	GG	AA	GG	AG	No Call	TC	GG	GG	TT	AG	TC	GG	CG	GG	AG	AG	GG	TC	AG	TG	AG	AG	AA	AG	AA	AG	AA	TC	AG	TT	AC	AA	AG	TG	AA	AG	AG	GG	AG	CC	AA	CC	TT	AG	CC
D2-10	AG	TC	GG	AG	GG	AG	GG	AG	No Call	TT	AG	AG	TC	AG	TT	AA	GG	AG	AG	AG	GG	TC	AA	TG	AG	GG	AG	AA	AA	AG	AA	TT	GG	TC	CC	AA	GG	TT	AG	AA	GG	GG	AG	CT	AA	CT	TT	AA	AC
D2-11	GG	TC	TG	GG	AG	AG	GG	AA	No Call	TC	GG	AG	CC	GG	CC	AG	GG	AG	GG	AA	GG	TC	AA	TT	AG	GG	AA	AG	AG	AA	GG	TT	AG	TC	AA	AA	AG	GG	GG	AG	AG	GG	AG	CC	AG	CT	No Call	AG	CC
D2-12	AG	TC	GG	GG	AG	AG	GG	AG	No Call	CC	GG	AG	TC	AG	CC	AG	CG	AG	AG	AG	GG	CC	AG	TG	AA	GG	GG	AG	GG	AG	AG	CC	GG	TT	AA	AA	AG	TT	AG	AG	GG	AG	AG	CT	AG	CT	TT	AG	AC
D2-13	AA	CC	TG	AG	GG	GG	GG	AA	No Call	TT	GG	AG	TT	AA	TT	GG	CC	AG	GG	AA	AG	TC	AG	TG	AG	AG	AA	AG	AG	AG	AA	TT	AG	TC	AA	AC	AA	TG	AG	AG	AA	GG	AG	CC	AG	TT	TT	AG	AC
D2-14	AA	TC	GG	GG	AG	GG	GG	AA	No Call	TC	GG	GG	TC	AG	TC	GG	GG	AA	GG	AA	GG	TC	AA	TT	AG	AG	AG	AA	AG	AA	AG	TT	AA	CC	AA	CC	AA	TG	AA	AG	AA	GG	GG	CC	AA	CT	No Call	GG	CC
D2-15	AG	TC	TG	GG	AG	GG	GG	AA	No Call	TC	AG	AG	TC	GG	TC	GG	CG	AG	AA	GG	AG	CC	AG	TT	AA	GG	AA	AA	AG	AA	GG	TT	AG	CC	AC	AC	AA	TG	AG	GG	AA	GG	AA	CC	AA	CC	TT	AG	CC
D2-16	AA	TC	TT	AA	AG	AA	AG	AA	No Call	CC	GG	AA	TC	GG	CC	GG	GG	AG	AA	AA	GG	TC	AG	TG	AG	GG	AG	AG	AG	AA	GG	TC	AG	TC	AA	AA	AA	TG	AG	AG	AA	AG	AG	No Call	AA	CC	TT	AA	AC
D2-17	AG	CC	TG	GG	GG	AG	GG	GG	No Call	TT	GG	GG	TC	AA	TC	AG	CC	AG	GG	GG	GG	CC	AG	TG	GG	GG	AG	AA	AA	AG	AG	TC	GG	TC	AC	AC	AG	TG	AA	AG	AG	GG	GG	CT	AA	CC	TT	GG	CC
D2-18	GG	CC	TG	AA	AA	GG	GG	AG	No Call	CC	AA	AG	TC	AA	TC	AG	CC	AG	AG	AA	GG	CC	AG	GG	AG	AG	AG	GG	GG	AG	AG	TC	AG	TT	AC	AA	AG	TG	GG	AG	AA	GG	AG	CT	AA	TT	No Call	AG	AA
D2-19	AG	CC	GG	AG	AG	AA	GG	AA	No Call	TC	GG	GG	TC	GG	TC	AA	CG	GG	GG	GG	GG	TC	AG	TG	AG	GG	AA	AA	AG	AG	AG	TT	GG	TC	AA	AC	GG	TT	AG	AG	AG	GG	AG	CC	AA	CT	CT	GG	AC
D2-20	AA	CC	TG	GG	AG	GG	GG	AA	No Call	TC	GG	AG	CC	GG	CC	GG	CG	AG	AG	AG	AG	CC	AA	TG	AA	GG	AG	AA	AG	AG	AA	TC	AA	TT	AA	AA	AG	TG	AG	AG	GG	GG	AG	TT	AG	TT	CC	AG	AC
D22-01	AA	TC	TG	AG	AG	AG	AG	AG	No Call	TC	GG	AG	TT	AG	TC	AA	CG	AG	AG	AA	AG	CC	AG	TG	GG	AA	AG	AG	GG	AG	AG	TT	AG	TC	AC	AC	GG	TG	AA	AG	AA	GG	GG	CT	AG	TT	TT	AG	CC
D22-02	AA	TC	TT	AG	GG	AA	AG	AG	No Call	CC	No Call	AA	TC	AA	CC	AG	CG	AG	AG	AA	AG	CC	AA	TG	GG	AG	AA	GG	AA	GG	AG	TT	GG	TC	AC	AA	AG	TT	AG	AG	AG	AG	AG	TT	AA	CT	CC	AG	AC
D22-03	AA	TC	TG	AG	GG	AG	GG	AG	No Call	CC	GG	AG	TC	GG	CC	AG	CG	AA	AA	AG	AG	CC	AA	TT	AA	AA	AG	AG	AG	AG	AG	TT	GG	TT	CC	AA	AG	TG	AG	AG	AA	AG	GG	TT	AG	CT	CT	AG	AA
D22-04	AG	CC	TG	AG	AG	AA	GG	AA	No Call	CC	AA	AG	TC	GG	TC	GG	CG	AG	GG	AA	AA	TT	AG	GG	AG	AG	AA	GG	GG	AG	AA	TC	AG	CC	AC	AC	AG	TG	GG	GG	AG	AG	AG	CC	AA	TT	CC	AG	AA
D22-05	AA	CC	TG	AG	GG	AA	GG	AA	No Call	TC	AG	AG	TT	AG	TC	AA	CG	AG	AG	AA	AG	CC	AA	TT	No Call	AG	AG	GG	AA	GG	GG	TT	GG	TC	AC	AA	GG	GG	AG	AG	GG	AG	AG	TT	AG	CT	TT	AG	AC
D22-06	AA	TC	TG	GG	GG	AA	AG	AA	No Call	TC	AG	AG	CC	AG	TC	AG	GG	AG	AG	AA	AG	CC	AG	TT	AA	AG	AG	AG	AG	GG	AG	TT	AG	TC	CC	AC	GG	GG	AG	AA	AG	GG	GG	CT	AG	CT	TT	AG	AC
D22-09	AA	CC	TG	GG	GG	AA	AG	AG	No Call	TC	AG	AG	TT	AG	TC	AG	CC	AG	GG	AA	AG	CC	AG	TT	GG	AA	AG	AA	AG	GG	AA	TT	GG	CC	AA	AC	GG	TT	AA	AG	GG	AA	AG	CT	GG	TT	TT	AG	CC
D2-21	AA	TC	GG	GG	GG	AG	AG	AA	No Call	TT	AG	AG	TT	GG	TC	AA	CC	AA	GG	AG	GG	CC	AA	TT	AA	GG	AG	AA	AA	AA	AG	TC	AG	CC	AC	AA	GG	TT	AA	AA	AA	GG	GG	CC	AA	CT	TT	AG	CC
D22-10	AG	CC	TG	AG	AG	AA	AG	AA	No Call	TC	AG	GG	TC	AG	TT	GG	CG	AA	AA	AA	AG	CC	AA	TT	AG	AA	AA	GG	AA	GG	GG	TT	GG	CC	AA	AC	AG	TG	AA	AA	AA	GG	AG	CT	AG	TT	TT	GG	CC
D22-11	AA	CC	TT	AG	GG	AG	AA	AA	No Call	CC	AA	AA	TT	GG	TT	GG	CC	AG	AG	AA	AG	CC	AA	TT	GG	AG	AA	AG	AG	GG	AG	TT	AG	TC	No Call	AA	GG	TT	AG	AG	GG	AG	AA	CT	AG	TT	No Call	AA	CC
D22-12	AA	No Call	TT	GG	AA	AG	GG	No Call	No Call	CC	AA	AG	TT	GG	CC	AA	CC	AG	AA	AA	AG	CC	AA	TT	AA	No Call	AG	GG	No Call	AG	GG	TT	GG	CC	No Call	No Call	AG	GG	AA	AA	AA	AA	GG	TT	AA	CC	No Call	GG	AA
D22-13	AA	TC	TG	AG	AG	AA	GG	AA	No Call	TC	AG	AG	TC	GG	TC	AG	CC	No Call	AG	AG	AG	CC	AA	TT	AG	AG	AA	AG	GG	GG	AG	TT	GG	TC	AC	AA	GG	GG	AG	AG	GG	AG	AG	CT	AG	TT	No Call	AG	AC
D22-14	AA	TC	TG	AG	AG	AA	GG	AA	No Call	TC	No Call	AG	TT	GG	TT	AA	CC	AA	No Call	AA	AG	CC	AA	TT	No Call	AA	AA	GG	GG	No Call	AA	TT	GG	TT	AA	AA	GG	GG	GG	GG	No Call	AG	AG	TT	AG	TT	TT	AA	AA
D22-15	AA	CC	GG	GG	AG	AA	AA	AA	No Call	CC	AG	AA	TC	GG	CC	AG	CC	AG	AA	AA	AG	TT	AG	TG	AG	AG	AA	AA	GG	AA	AG	TT	GG	CC	AC	CC	AG	GG	AG	AA	AA	GG	GG	TT	AG	TT	TT	GG	AC
D22-16	AG	CC	GG	GG	GG	AA	GG	AA	No Call	CC	AG	AA	CC	GG	TC	GG	CG	AA	AG	AA	AG	CC	AA	TG	AA	AG	AA	AG	AA	GG	AA	TT	AA	TT	AC	AA	AG	GG	AG	AA	GG	GG	AG	TT	AG	CT	TT	AA	AC
D22-17	GG	TC	GG	GG	GG	AG	AG	GG	No Call	CC	GG	GG	TC	AA	TC	AA	CC	GG	AG	No Call	AG	CC	AG	TT	No Call	AA	AA	AG	GG	GG	AG	TT	GG	CC	CC	AC	GG	TG	GG	AA	AG	GG	GG	CT	GG	No Call	No Call	AA	AA
D22-18	AA	CC	TG	GG	AG	AA	AA	AA	No Call	TC	GG	GG	TT	GG	CC	GG	CC	AG	AA	AA	AG	TC	AA	TT	AG	AG	AG	AG	AG	AG	AG	TT	GG	CC	CC	AC	AG	TT	AG	AG	No Call	AG	GG	CT	AG	CT	TT	GG	AC
D22-19	AA	CC	GG	AG	GG	AG	AG	AG	No Call	TC	GG	AG	TT	GG	TC	AA	CC	AA	AA	AA	AG	TC	AG	TT	AG	AA	AG	AG	AA	AG	GG	TT	GG	CC	CC	AA	AG	TG	AA	AG	GG	AG	AG	CC	AA	CT	TT	AG	AC
D2-22	AA	TC	TG	GG	AG	AG	GG	AA	No Call	TC	AG	AG	TC	GG	TT	AA	CG	GG	AA	GG	GG	CC	AG	TG	AA	AG	AA	AG	AG	AG	AG	TC	AG	TC	AC	AC	AA	TT	GG	AG	AG	GG	GG	CT	AA	CT	TT	AG	AC
D22-20	AA	TT	TT	GG	AA	AA	GG	AA	No Call	CC	GG	AA	TT	AA	TT	GG	CG	AA	AG	No Call	AG	TC	AA	TT	GG	AA	GG	GG	AG	AG	GG	TT	GG	TC	AA	AA	GG	GG	AA	GG	AA	AA	GG	CT	AG	TT	CC	AA	CC
D22-21	AG	TC	TG	GG	GG	AG	AG	No Call	No Call	CC	GG	AG	CC	AG	CC	AG	GG	AG	AG	AA	AG	CC	GG	TG	AA	AG	AG	AG	AG	GG	AG	TT	AG	TC	AC	AC	GG	TG	AA	AA	AG	GG	GG	CT	GG	TT	TT	AG	CC
D22-22	AA	TC	TG	GG	GG	AA	GG	AA	No Call	CC	GG	AA	TC	GG	CC	AA	CC	AG	AA	AG	AG	CC	AA	No Call	AA	AA	AA	AA	AA	GG	AG	TT	GG	TC	CC	AA	AA	TT	AG	AG	AA	AA	GG	CT	AA	CT	CC	AA	AA
D22-23	AA	TC	GG	AA	GG	AG	AA	GG	No Call	CC	AG	GG	TT	AG	TC	AA	CG	AG	AA	AA	AA	CC	AA	TT	GG	AG	AA	AG	AA	GG	GG	TT	GG	TC	AC	No Call	AG	GG	AA	AA	GG	GG	AG	TT	AG	TT	No Call	GG	CC
D22-24	AA	TC	TT	GG	GG	AG	No Call	AA	No Call	TC	GG	AG	TC	AG	TT	AG	CG	GG	AA	AA	GG	TC	AA	TT	No Call	AA	AG	GG	AA	AG	GG	TT	GG	CC	CC	AA	AG	GG	AA	AG	AA	AG	AG	CT	AA	TT	CC	AA	AC
D22-25	AG	CC	TG	AG	GG	AG	AG	AG	No Call	TC	AG	AG	TC	AG	TC	GG	CG	AA	AG	AA	AG	TC	AG	TG	AA	AG	AA	AG	AG	AG	AG	TT	GG	TC	AC	AC	AG	TG	GG	AG	GG	AG	GG	CT	AG	CT	CT	AG	AC
D22-26	AA	TC	TT	AG	AG	AA	AG	AG	No Call	TC	AG	AG	TC	AA	TC	AA	CG	AA	AG	AA	AG	CC	AA	TT	GG	AG	AG	AG	GG	GG	AG	TT	AG	TT	AC	AA	GG	TT	AG	AG	AG	AG	No Call	CC	AG	CT	No Call	AG	AC
D22-27	AA	TC	TT	GG	GG	AG	AG	AA	No Call	CC	AG	AG	TT	GG	CC	GG	CC	AG	AG	AA	AG	TC	AG	TG	AG	AG	AA	GG	AG	AG	GG	TC	AG	TC	AC	AA	GG	TG	AG	AG	GG	AG	AG	CC	AA	CT	TT	AG	CC
D22-28	AA	TC	GG	GG	AA	AA	GG	AA	No Call	CC	GG	No Call	TT	AA	CC	GG	CC	AA	AA	AA	No Call	CC	No Call	TT	AA	AA	GG	No Call	No Call	No Call	AG	TT	AG	TT	CC	AA	AG	GG	AG	AG	GG	AA	GG	TT	AA	CC	No Call	AA	No Call
D22-29	AA	No Call	TG	AG	AA	AA	GG	AA	No Call	TC	GG	AA	CC	AA	TC	GG	CG	AA	AA	AA	AG	CC	AA	TT	AA	AA	AA	GG	AA	GG	GG	CC	AG	CC	CC	AA	GG	TG	GG	GG	GG	AA	AG	TT	AA	TT	CC	AA	AA
D2-23	AG	TC	TG	AG	GG	AG	GG	GG	No Call	TC	AG	AG	TC	AG	TT	AG	GG	AG	AG	AA	GG	TC	AG	TG	GG	AG	AA	AA	AA	AG	AG	TT	AG	TC	AC	AA	AG	TG	AA	AA	GG	GG	AG	CC	AA	CT	CC	AG	CC
D22-30	AA	CC	TT	AG	AG	AA	AG	AA	No Call	TC	AA	No Call	TC	AA	CC	AA	CC	AG	AG	AG	AG	CC	AA	TT	AA	AG	AA	GG	GG	GG	AA	TT	GG	TT	AC	AA	GG	TG	AG	AA	AG	AG	AG	TT	AG	TT	CC	GG	AC
D22-31	AA	TC	GG	AG	AG	AA	GG	AA	No Call	TC	AA	AG	TT	AA	TC	GG	CC	AG	AG	AA	AA	TC	AG	No Call	No Call	AA	AA	AG	AA	GG	GG	TT	AG	TC	AC	AA	AG	GG	AA	GG	AA	AG	AG	CT	AG	TT	CT	AG	CC
D22-32	AA	CC	TT	GG	GG	No Call	AA	GG	No Call	TC	No Call	No Call	TT	AA	CC	AG	CC	GG	GG	AA	GG	No Call	AA	TT	GG	AG	AG	No Call	AA	GG	GG	TT	No Call	No Call	No Call	AC	AA	TT	AA	GG	GG	No Call	AG	CT	No Call	No Call	No Call	GG	CC
D22-33	AA	TC	TG	AG	GG	AG	No Call	AA	No Call	TC	AG	AA	TT	GG	TC	GG	GG	AG	AA	AG	AG	TT	AG	TT	AG	AG	AG	AG	AG	AG	GG	TT	GG	TC	CC	AA	AG	TG	GG	AG	AG	AA	AG	CC	GG	CT	CC	AA	AA
D2-24	AG	TC	TT	GG	GG	GG	AG	AA	No Call	TT	AG	AA	TC	AA	TC	GG	CG	GG	AA	AA	GG	CC	AA	TT	AG	GG	AG	AA	AA	AA	GG	TT	AG	TC	AC	AA	AG	TG	AG	AA	AG	AG	AA	CC	AG	TT	TT	AA	CC
D2-25	AA	TC	TT	GG	AG	AG	AG	AG	No Call	TC	AG	AG	TC	GG	TC	AG	CG	AG	GG	AA	AG	CC	AA	GG	AG	AG	AG	AG	AG	AG	AG	TT	GG	CC	AA	AA	AG	TG	AA	AG	GG	GG	AG	CC	AG	CT	CC	AG	CC
D2-26	AG	TC	TG	AG	AA	AG	AG	AG	No Call	CC	AA	GG	TC	AA	TC	AG	GG	AG	AA	AA	GG	CC	AA	GG	AG	GG	AG	AG	GG	AG	AG	TC	AA	TT	AC	AA	GG	TG	GG	AG	AG	GG	AG	CT	AA	TT	CC	GG	AA
D2-27	AG	TC	TG	GG	AG	GG	GG	AA	No Call	TT	AG	GG	TC	GG	TC	AG	GG	AG	AG	AA	GG	CC	AG	GG	AA	GG	AG	AG	AA	AA	AG	TC	GG	TT	AA	AC	AG	TG	AG	AA	AA	AG	GG	CT	AA	CC	No Call	GG	CC
D2-28	AG	CC	GG	GG	GG	AG	AG	GG	No Call	TC	GG	GG	TT	AG	CC	GG	CG	AG	GG	AA	GG	CC	AA	TT	AG	AG	GG	AA	AG	AG	AA	TT	AG	TC	AA	AA	AG	TG	AA	AG	AG	GG	AG	CC	AG	CT	No Call	GG	CC
D2-29	AA	TC	TG	GG	GG	GG	AG	AG	No Call	TT	AG	GG	TT	GG	CC	AA	CG	AA	GG	AA	GG	CC	GG	GG	AG	AA	GG	AA	AG	AA	AA	TC	AG	TT	AC	AA	AG	TG	AA	AG	GG	GG	AG	CC	AG	CC	CC	GG	CC
D2-30	AA	CC	GG	AA	GG	AG	GG	AA	No Call	TC	AG	AG	TT	AG	TC	GG	CG	GG	GG	AA	GG	CC	AA	TG	AG	GG	AA	AG	AG	AG	AA	TT	AG	TC	AC	AC	GG	TG	AG	AA	GG	GG	AG	CT	AA	CT	CC	AG	CC
D2-31	AG	TC	TG	GG	AG	AG	GG	AA	No Call	TC	AG	GG	TT	AG	TT	GG	CC	AA	AG	GG	GG	CC	AA	TT	AG	GG	AG	AG	AG	AG	AG	TT	AA	TT	AA	AC	AG	TG	AA	AA	AA	GG	AG	CC	AG	CT	CC	GG	CC
D2-32	AG	TC	GG	AG	AA	GG	GG	AA	No Call	TC	GG	AG	TT	GG	TC	AG	CG	AG	AA	AG	AG	TT	AG	TT	AA	GG	AG	AG	AG	AA	GG	TC	GG	TC	AA	AA	GG	TG	GG	GG	AG	AG	AA	CT	AG	CT	CC	AG	AA
D2-33	AA	CC	TT	AG	AG	AA	GG	AA	No Call	TC	AG	AA	CC	GG	CC	AG	CG	AA	AG	AG	AG	TT	AG	TT	AG	GG	GG	GG	AA	AA	GG	TC	GG	TC	CC	AA	AG	TG	GG	GG	AG	AG	GG	CC	AG	TT	No Call	AA	AA
D2-34	AA	TT	TG	AG	AG	AA	GG	AA	No Call	TC	GG	AG	CC	GG	TC	GG	CG	AG	AG	AG	AG	CC	AA	TG	AA	AA	GG	AA	AG	AG	AA	TC	AA	TT	AA	AA	AG	TG	AG	AA	GG	GG	AA	CT	AG	TT	No Call	AG	AC
D2-35	AG	TC	TG	AG	AG	GG	AG	AA	No Call	CC	AA	AG	CC	AG	CC	GG	CC	GG	AG	AA	AG	CC	AG	TG	AA	AA	GG	AA	AG	AG	AG	TT	AA	TC	AA	AA	AG	TG	AG	AG	GG	GG	AA	CT	AG	CT	TT	AG	AC
D2-36	AA	CC	TG	GG	AG	AA	AG	AA	No Call	TC	AG	GG	TT	AG	TC	GG	CC	AA	AG	AG	GG	TT	GG	GG	GG	AG	AA	AA	GG	AA	GG	TC	AG	TC	CC	AC	GG	GG	AG	AG	AG	AG	AG	CC	AG	CT	No Call	GG	AC
D2-37	AG	TC	GG	AG	AG	AG	AG	AA	No Call	TC	AG	GG	TT	AA	TT	AG	CG	AG	GG	AG	GG	TC	AG	TT	AG	AG	GG	AG	AG	AA	AG	TC	AG	TT	AC	AA	GG	TG	AG	AA	AA	GG	GG	CT	AA	CT	No Call	GG	CC
D2-38	AG	TC	GG	AG	GG	GG	GG	AG	No Call	TT	GG	GG	TT	AG	TT	AG	CG	AG	GG	AG	GG	CC	AG	TT	AA	AG	AA	AA	AA	AG	AA	TC	AG	CC	AC	AC	AG	TT	AG	AA	AG	GG	AG	CT	AA	CT	TT	GG	AC
D2-39	AA	CC	GG	AG	AG	AG	GG	AA	No Call	CC	AG	AA	TT	GG	TC	AG	CG	AG	AA	AG	AG	CC	AA	GG	AA	GG	AA	No Call	GG	GG	AG	TC	AA	TT	AA	AA	AA	TG	GG	AG	GG	GG	AG	TT	AG	CT	CC	AA	AA
D2-40	AA	TC	TG	AG	AA	GG	GG	AA	No Call	TC	AG	AG	TC	GG	CC	AG	CC	AG	AA	AG	GG	TC	AA	TT	AA	AG	AG	AG	AG	AA	GG	TC	GG	TC	AA	AA	GG	TT	GG	AG	AG	AG	AG	CT	AG	CT	CC	AG	AA
D2-41	GG	TC	TG	AA	AA	AG	GG	AG	No Call	CC	AA	AG	TC	AG	TC	AG	GG	AG	AA	AA	GG	TC	AA	TG	AG	GG	AG	GG	GG	AG	AG	TC	AA	TT	AC	AA	AG	GG	GG	AG	AG	GG	GG	CT	AA	CC	CT	AG	AA
D2-42	AA	TC	GG	AG	GG	AG	GG	AG	No Call	TC	GG	AG	TT	AG	TC	GG	GG	AG	AG	AA	GG	CC	AA	TG	AA	AG	AG	AA	AA	AA	GG	TT	GG	TC	AA	AC	AA	TG	AG	AA	AG	GG	AG	CC	AA	TT	TT	AG	CC
D2-43	AA	TC	GG	AG	AG	GG	GG	AA	No Call	TT	AG	GG	TT	AA	CC	AG	GG	GG	AG	AG	GG	CC	AA	TG	AA	GG	AG	AG	AA	AG	AG	TC	GG	TT	AA	AA	AG	TG	AA	AG	GG	GG	AG	CT	AA	CT	TT	GG	CC
D2-44	AG	TT	No Call	AG	AA	GG	GG	AG	No Call	CC	AA	GG	TC	AG	TC	GG	GG	AG	AA	AA	GG	CC	AA	GG	No Call	AG	AG	AG	GG	AG	AG	TT	AG	TT	AA	AA	AG	TG	GG	AG	AG	GG	GG	CC	AA	TT	CC	GG	AA
D2-45	AA	TC	GG	GG	AG	AA	GG	AA	No Call	TC	AG	GG	TT	AA	TC	GG	CG	AA	GG	AG	GG	TC	AA	TT	AG	AG	GG	AG	AG	AG	AG	TC	AG	TC	AA	AC	AG	TG	AA	AA	AA	AG	GG	CC	AG	TT	CC	GG	CC
D2-46	GG	TC	TG	AA	No Call	AG	GG	AG	No Call	CC	AA	AG	TC	GG	CC	AG	CC	AG	AA	AA	AG	TC	AA	GG	AG	GG	AG	AG	GG	AG	AG	TC	AG	TT	AC	AA	GG	GG	GG	AG	AA	GG	AA	CC	AG	TT	CC	AG	AA
D2-47	AG	TC	TG	GG	GG	AG	GG	GG	No Call	TC	GG	GG	TT	AG	CC	GG	CG	AA	AG	AA	GG	CC	AA	TT	AG	AG	GG	AG	AG	AG	AA	TT	AG	TT	AC	AA	AG	TG	AA	AA	AA	GG	AG	CC	AG	CT	TT	GG	AC
D2-48	AA	TC	TT	AA	AG	GG	GG	AA	No Call	TC	AA	AG	TC	GG	CC	GG	CC	AG	AG	AG	AG	TT	AG	GG	AG	GG	GG	GG	AA	AA	GG	TC	GG	TC	AA	AC	AG	GG	AG	GG	AG	GG	AG	TT	AA	CT	CT	AG	AC
D2-49	AG	TC	TG	AG	GG	GG	GG	AG	No Call	TT	AG	GG	TC	AG	TC	AG	GG	AA	GG	AA	GG	CC	AA	TT	AG	AG	AA	AA	AA	AA	AG	TT	AG	CC	AA	CC	GG	TT	AA	AA	AG	GG	AG	CT	AA	TT	TT	GG	CC
D2-50	AA	TC	TG	AG	AA	GG	GG	AG	No Call	CC	AA	GG	TC	AG	TT	AG	CG	AA	AG	AA	AG	TC	AA	TG	AG	GG	AG	GG	GG	AG	AG	TC	AG	TT	AC	AA	GG	TG	GG	AG	AG	GG	AA	CT	AG	CC	CT	GG	AA
D2-51	AG	TC	TG	GG	AG	AG	GG	AG	No Call	TC	AG	GG	TT	GG	TC	AA	CC	AA	AG	AG	GG	CC	AA	TT	AG	AG	GG	AG	AG	AG	AG	TT	AG	TT	AC	AA	AG	TG	AA	AA	AA	GG	AG	CC	AG	CT	TT	GG	AC
D2-52	AG	CC	TG	GG	AG	AG	AG	AG	No Call	CC	AG	AG	CC	GG	CC	GG	CC	AG	AG	AG	AG	TT	AA	GG	AG	GG	GG	GG	AG	AA	GG	TT	GG	CC	AA	AA	AG	TG	GG	GG	AG	AG	AA	CC	GG	CT	CC	AG	AA
D2-53	AA	CC	TG	AA	AA	GG	AG	AG	No Call	CC	AA	AG	TC	AA	CC	GG	CG	AA	AA	AA	AG	CC	AA	GG	AG	AG	AG	GG	GG	AG	AG	TC	AG	TT	AC	AA	GG	GG	GG	AG	AG	GG	AG	CT	AG	CT	CT	AG	AA
D2-54	AG	TC	TG	GG	AG	GG	GG	GG	No Call	TC	GG	GG	TT	GG	CC	AG	CG	AA	AG	AG	GG	CC	AA	TT	GG	GG	AG	AG	AG	AG	AG	TT	AG	TC	AA	AA	AA	TG	AA	AA	AA	GG	AG	CT	AG	CC	TT	GG	CC
D2-55	AA	CC	GG	GG	AG	GG	GG	AA	No Call	TC	GG	GG	TC	GG	CC	GG	GG	AG	AG	AG	GG	TT	AA	TG	AA	GG	GG	GG	AA	AA	GG	TC	AG	TC	CC	AC	AG	GG	AG	GG	AG	AG	AG	CC	AG	CT	CC	GG	AC
D2-56	AA	CC	GG	AA	GG	AG	GG	AG	No Call	TC	AG	GG	TT	AG	TC	GG	CG	AG	GG	AA	GG	TC	AG	TG	GG	AA	AG	AG	AA	AA	AG	TC	AG	TT	AA	AA	AG	TT	GG	AG	AG	GG	AG	CC	AA	CT	CC	GG	CC
D2-57	GG	CC	TT	AG	AG	AG	GG	AG	No Call	TT	AG	AG	CC	AG	TT	AG	CG	AG	AG	GG	AG	TC	AA	GG	AG	AG	AA	AA	AA	AG	AG	TT	GG	TT	AA	AC	AG	TT	GG	AA	AG	AG	GG	CT	AG	CT	No Call	AG	AC
D3-01	AG	TC	GG	AG	No Call	AG	AA	AG	No Call	TC	AG	AA	CC	AG	CC	AA	CG	AG	AG	AA	AG	TC	AG	TG	AA	AA	AA	GG	AG	AG	AG	TC	GG	TC	CC	AA	AG	TG	GG	GG	AA	AG	AG	CT	AG	CT	TT	AA	AC
D3-02	GG	TT	GG	AG	AG	AG	AG	AG	No Call	CC	GG	AG	TC	AG	CC	GG	CC	AG	AG	AA	GG	CC	AG	TT	AG	AG	AA	AG	AG	AA	GG	TC	AG	TT	CC	AA	AG	GG	AG	GG	AG	AA	AG	CT	GG	CC	TT	AG	CC
D3-03	AA	CC	GG	AA	No Call	AG	AA	AA	No Call	TC	AG	AG	TC	AG	TC	GG	CG	GG	AA	AA	AG	CC	No Call	TT	GG	AA	AA	AG	GG	GG	GG	TC	AG	CC	AA	AA	AG	No Call	AG	AA	AA	AA	AG	CT	AG	TT	CC	AG	AC
D3-04	GG	TT	TG	AA	No Call	GG	GG	AA	No Call	TT	AA	AG	TC	AG	TC	AA	CC	GG	AA	GG	AG	TT	AG	TG	AA	AG	GG	GG	GG	AG	GG	TC	GG	TC	AA	AA	AA	TG	AG	AA	GG	AA	AA	CT	AG	TT	TT	AG	AC
D3-05	AG	TC	TT	GG	GG	GG	GG	AG	No Call	TT	AG	No Call	TC	AG	TC	No Call	CC	AG	AG	AG	GG	CC	AG	TG	AA	AG	AA	No Call	AA	AG	GG	CC	AG	TC	AC	AA	AG	TT	GG	AG	AG	GG	AG	TT	AA	No Call	CC	AG	AC
D3-06	AG	TC	TG	AA	GG	AG	GG	AG	No Call	TC	AG	AA	TC	GG	TT	AA	CG	AG	AA	AA	AA	TC	AG	TG	AG	AA	AA	AA	AG	GG	AG	TC	AG	CC	AC	AA	AA	GG	GG	AA	AG	AA	AG	TT	GG	TT	CC	AA	AA
D3-07	AA	TT	GG	GG	AG	AA	AG	AA	No Call	TC	AG	AG	TC	AG	CC	AG	CC	AG	AG	AG	AG	TC	AG	TT	AG	AG	AG	GG	GG	GG	AA	TT	GG	TC	CC	AC	AA	TG	GG	AA	AG	AG	AG	CT	GG	CC	TT	AG	AC
D3-08	AG	TT	GG	AG	GG	GG	AG	AG	No Call	TC	No Call	AA	TC	AG	TC	AG	CG	AA	AG	AA	AG	TC	GG	TG	AA	AG	AA	AG	GG	GG	AA	TC	AG	TC	AA	AA	AA	TG	AG	AA	AA	GG	AA	CC	GG	TT	CT	AA	CC
D3-09	AA	CC	TG	AA	AA	AA	AG	AG	No Call	CC	AG	AA	TC	AG	TT	AG	CC	AA	AG	AA	GG	TC	AA	TT	AG	AG	AA	AG	GG	AG	GG	TC	GG	TC	AC	AA	GG	TG	AA	AG	GG	AA	AG	No Call	AA	CT	CC	AA	CC
D3-10	AA	TC	GG	AA	AG	No Call	AG	AA	No Call	TC	AG	AA	TT	AA	TC	AG	CC	GG	AA	AG	AG	TT	AG	TG	GG	AA	AA	No Call	GG	GG	AG	TC	GG	TC	AA	AA	AG	TT	AA	No Call	GG	AG	GG	No Call	AA	TT	CC	AA	CC
D3-11	GG	TT	GG	GG	AG	AG	AG	GG	No Call	CC	AA	AG	CC	GG	TC	AG	CC	GG	AA	AG	AA	CC	AA	GG	AG	AA	AG	AA	GG	AG	GG	TT	GG	TT	AC	AA	AG	GG	AG	AG	GG	AA	AG	CC	AG	CC	CC	AG	CC
D3-12	AA	TC	TG	AA	AG	AG	AG	AA	No Call	CC	AA	AG	TC	AG	CC	AG	CC	AG	AG	AA	GG	CC	AG	TG	AG	AG	GG	AG	AG	AG	AG	TT	GG	TC	AA	AA	GG	TG	AG	AA	GG	AG	AG	CC	AA	TT	No Call	AG	AC
D3-13	AA	CC	GG	AA	GG	GG	AA	AA	No Call	TC	AG	AG	TC	GG	TT	AA	CC	AG	AA	AA	GG	TT	No Call	TT	AG	AG	AA	AG	AG	GG	AG	No Call	AG	CC	CC	AA	AA	TG	AA	AA	AG	AA	GG	CT	AA	TT	TT	AG	CC
D3-14	GG	TC	TT	AA	AG	AG	GG	AG	No Call	TC	GG	AG	TT	AA	TC	AG	CG	GG	AA	AG	AG	TT	AG	GG	AA	AG	GG	GG	AG	AA	GG	TT	GG	TT	AA	AC	AG	TT	AG	AG	AA	AA	AA	CT	AG	CT	CC	AG	AC
D3-15	AG	CC	GG	AG	GG	AG	GG	AA	No Call	TC	AG	GG	TT	AG	CC	AG	CC	AG	AG	AG	GG	TT	GG	TT	AG	AG	AG	GG	AG	AG	AG	TT	GG	CC	AC	AC	AA	TG	AG	AG	GG	AG	AA	CT	AG	CC	TT	GG	AC
D3-16	GG	TT	TT	AA	AG	GG	GG	AA	No Call	TT	AG	AG	TC	AG	CC	AA	CC	GG	AA	GG	AG	TT	AG	TG	AG	AA	AG	GG	GG	AG	GG	TC	AG	TT	AA	AA	AA	TG	AG	GG	GG	AA	AA	CC	AG	TT	CC	AG	AC
D3-17	AA	TC	TG	AG	AG	AG	AG	AA	No Call	TC	GG	AG	TC	GG	CC	GG	CC	GG	AA	AA	AG	CC	AG	TT	AA	AG	AA	GG	AA	AG	AG	TT	AG	CC	AC	AC	AA	GG	AG	AA	AA	GG	AG	CC	AG	CC	CC	AG	CC
D3-18	AG	CC	GG	AA	AA	AG	AG	AA	No Call	TC	AG	AG	TC	AA	CC	AG	CG	GG	AG	AG	GG	TT	GG	TG	AG	AG	AG	AG	GG	AA	GG	TC	GG	TC	AC	AA	AA	TT	GG	AG	AA	AG	AA	CC	AG	TT	CC	AG	AC
D3-19	GG	TT	TT	AA	AG	GG	GG	AA	No Call	TT	AG	GG	TC	AG	TC	AA	CG	GG	AA	GG	AG	TT	AG	TG	AA	AA	AG	GG	GG	AG	AG	TC	GG	TT	AA	AA	AA	TG	AG	GG	GG	AA	AA	CC	AG	TT	CC	GG	AC
D3-20	AA	CC	TG	GG	GG	AG	GG	AA	No Call	CC	AA	GG	TC	GG	TC	AG	CC	AG	AG	AA	GG	CC	GG	TG	AG	AG	AG	GG	GG	AG	GG	TT	GG	CC	AC	CC	AG	TG	AG	AG	GG	AG	AG	CT	AA	TT	TT	GG	AC
D3-21	AG	CC	GG	AA	AA	AG	GG	AG	No Call	TC	GG	AG	TC	GG	TC	AA	CG	GG	AA	AA	AG	CC	AG	TG	GG	AG	AG	AG	GG	AG	GG	TT	AG	TC	CC	AA	AA	TG	GG	AG	AG	AA	AG	TT	AA	TT	TT	AA	AA
D3-22	GG	CC	TG	AA	AG	GG	GG	AA	No Call	TT	AG	AA	CC	AG	CC	AA	CC	GG	AA	GG	GG	TT	AG	TG	AA	AG	GG	GG	GG	AG	GG	TC	GG	CC	AA	AA	AA	TG	AG	AG	AG	AG	AA	CC	AG	TT	TT	AA	AC
D3-23	AA	CC	TT	AA	GG	AA	AG	AA	No Call	CC	AG	AG	TC	GG	TT	AA	CC	GG	AG	AG	GG	TC	AA	TT	AG	AA	AA	AA	GG	GG	AA	TC	GG	TC	AC	AA	AG	TG	AA	AA	GG	AG	AG	CT	AG	CT	CC	AG	CC
D3-24	AG	CC	GG	AG	GG	GG	GG	AA	No Call	TC	AA	GG	TT	AG	TC	AG	CC	AG	AG	AG	GG	TT	GG	TG	AA	AG	AA	GG	GG	AG	GG	TT	GG	CC	AA	AC	AA	TG	AG	AG	GG	AG	AG	CT	AG	CC	TT	GG	AC
D3-25	AA	TC	TG	AG	AG	AG	AG	AA	No Call	TC	AG	AA	TC	GG	CC	GG	CC	AG	AG	AA	AG	TC	AA	TT	AA	AG	AG	GG	AG	AG	AG	TT	AG	TC	AA	AA	AA	TG	AG	AG	AG	AG	GG	CC	AG	CC	CT	AA	CC
D3-26	GG	TC	TT	AA	AG	GG	GG	AA	No Call	TC	AA	AG	TC	AG	CC	AA	CC	GG	AA	GG	AG	TT	AG	TG	AA	AA	AG	GG	GG	AG	AG	TT	AG	TT	AA	AA	AA	TT	AG	AG	GG	AA	AA	CT	AG	TT	CC	AG	AC
D3-27	AA	TC	TG	AG	AA	AG	GG	GG	No Call	TC	GG	AG	TC	AG	CC	AG	CG	GG	GG	AA	AG	TC	AG	TG	AA	AA	AA	GG	AG	GG	AA	TC	GG	TC	AA	AC	AA	GG	AG	AA	AG	GG	AA	CC	GG	TT	CC	AG	CC
D3-28	AG	CC	TT	AA	AG	AG	GG	AA	No Call	TC	AG	AA	TC	GG	CC	AA	CC	AG	AG	AA	AG	TC	AA	TG	AG	AG	AA	AG	GG	GG	AA	TT	GG	TC	AA	AA	AA	TT	AG	GG	GG	AG	AG	CC	GG	CC	CC	AA	CC
D3-29	AG	CC	GG	AG	GG	AG	AA	AA	No Call	TC	GG	AA	TC	AG	TT	AA	CC	GG	AG	AG	AG	TC	AG	TT	AG	AG	AG	AA	AG	GG	AG	TC	GG	TC	CC	AA	AA	TT	AG	GG	AG	AG	GG	CC	GG	No Call	CC	AA	AC
D3-30	AA	TC	GG	AA	AG	AA	AG	AA	No Call	TT	AA	AA	CC	AG	TC	AA	CG	GG	AA	AG	AA	TC	AG	TT	AA	AG	AA	GG	AG	AG	AG	TT	GG	TC	AA	AA	AA	TG	GG	GG	AG	AG	AA	CT	GG	CT	TT	AA	AC
D3-31	AA	TC	TG	GG	AA	AA	AG	AG	No Call	TT	AG	AG	TC	AA	TC	AA	GG	AG	AG	AA	GG	CC	GG	TT	AG	AG	AG	AA	AA	AA	AG	TT	GG	TT	AA	AA	AG	TG	AG	AG	GG	AG	AG	CT	AG	TT	TT	AG	AC
D3-32	AG	TT	GG	GG	AA	AG	AG	AG	No Call	CC	AG	AA	TC	AG	CC	GG	CC	AG	AG	AA	AG	TC	AA	TT	AG	AG	AA	AG	AA	AA	GG	TT	AG	TT	AC	AA	AG	TT	AG	AG	GG	AG	AA	CT	GG	CC	TT	AA	AC
D3-33	AA	CC	TT	AG	GG	GG	AG	AA	No Call	TC	AA	AG	TT	GG	CC	AA	CC	GG	AA	AG	GG	TC	AG	TG	AA	AG	AG	GG	AA	AG	AA	TT	GG	TC	AA	AA	AA	GG	AG	GG	AA	AG	AA	CT	AG	CT	TT	AG	AC
D3-34	GG	TC	TG	AG	AG	AG	GG	AG	No Call	TT	AG	AG	CC	GG	TC	AG	CC	GG	AG	AA	GG	TC	AG	TT	AA	AG	AA	GG	GG	GG	AA	CC	GG	CC	AA	AA	AG	TT	GG	AG	AA	GG	AA	CC	AG	TT	TT	AG	AC
D3-35	AG	TC	GG	GG	AA	AA	AA	AA	No Call	TT	AG	AA	CC	AG	TC	AA	CC	GG	AA	AA	AA	TC	AA	TT	GG	AA	AA	GG	GG	AG	AG	TT	GG	TC	AA	AA	AA	GG	GG	AG	AG	AG	AG	CC	AG	TT	TT	AA	AC
D3-36	AA	TC	GG	AA	AA	AG	AA	AA	No Call	TT	AG	AA	CC	AG	TC	AA	CG	AG	AA	AA	AA	CC	AG	TT	AG	AA	AA	GG	AG	AG	AG	TT	GG	TC	AC	AA	AG	GG	GG	AG	AG	AG	AA	CT	AG	TT	CC	AA	AC
D3-37	AA	CC	GG	AG	AG	GG	GG	AG	No Call	TT	AG	GG	TC	AG	TC	AG	CG	GG	AA	AG	GG	TC	AG	GG	AG	AG	AG	GG	AG	AG	AG	TT	GG	TC	AA	AC	AG	TT	AA	AG	GG	AG	AG	CC	AG	TT	TT	AG	AC
D3-38	AG	TT	TG	GG	AG	AA	AG	AA	No Call	TT	AA	AA	TC	GG	TC	AG	CG	AG	AG	AG	GG	CC	GG	TG	AG	AG	AA	GG	AG	AG	AG	TT	GG	TT	CC	AA	AA	TG	AG	GG	AA	GG	GG	CT	AA	TT	TT	AA	CC
D3-39	GG	CC	TG	AG	GG	GG	GG	AA	No Call	TT	AG	AG	TC	AG	CC	AA	CC	AG	AG	GG	GG	CC	GG	TG	AG	AG	AG	GG	GG	AG	AG	TT	AG	CC	AC	AC	AA	TG	AG	AG	AG	AG	AA	TT	GG	CC	TT	AG	AC
D3-40	AA	CC	TT	GG	AG	AG	GG	AG	No Call	TC	GG	AG	TT	GG	TC	AG	CC	AG	GG	AA	GG	TC	AG	TT	AG	GG	AG	AG	AG	AA	GG	TT	AG	TC	AA	AC	AG	GG	AA	AA	AG	AG	AA	CT	AA	CC	TT	AG	CC
D3-41	GG	CC	TG	AA	AA	GG	GG	AA	No Call	TC	AG	GG	TC	AG	TC	AA	CC	GG	AA	GG	AG	TT	AG	TT	AA	AG	AG	GG	GG	AG	AG	TC	GG	TC	AA	AA	AA	TG	AG	AA	GG	AA	AA	CC	AG	No Call	TT	GG	AC
D3-42	GG	CC	GG	AA	AA	GG	AG	AG	No Call	CC	GG	GG	TT	AA	TC	AG	GG	GG	AA	AA	GG	TT	AG	TT	AG	AG	AG	AG	AG	AA	GG	TC	GG	TC	AA	AC	AA	TG	AG	GG	AG	AG	AG	CT	AG	CT	CC	GG	AC
D3-43	AG	TC	TT	GG	AG	AG	AG	AG	No Call	TC	GG	AA	CC	AG	CC	AA	CG	AG	AA	AA	AG	TC	AA	TT	AG	AA	AA	GG	GG	AG	AG	TC	GG	CC	CC	AA	AG	TT	GG	AG	AA	GG	GG	CT	AG	CC	CC	AA	AC
D3-44	AG	TC	GG	AA	AA	AG	GG	GG	No Call	TT	AA	AG	CC	GG	TC	GG	CC	AG	AA	AG	GG	CC	GG	TT	AG	AG	GG	AA	GG	AA	AG	CC	GG	TC	AA	AA	GG	TT	AA	GG	AG	AG	AG	CT	AG	TT	TT	AA	AC
D3-45	AA	TC	TG	AG	AG	AG	GG	AA	No Call	TT	AA	AA	TC	AG	TC	AA	CG	GG	AA	AA	AG	CC	AG	TT	AG	AA	AA	GG	GG	AG	AG	TT	GG	CC	AA	AA	GG	TG	GG	GG	AG	AG	AA	CT	AA	TT	CC	AA	AC
D3-46	AA	TC	GG	AA	AG	AA	AG	GG	No Call	TC	AG	AG	TC	AA	CC	AA	CG	GG	GG	AA	AG	TC	AG	TG	AA	AG	AA	GG	GG	AG	AG	TC	GG	TC	AC	AC	AA	TG	AG	AA	AG	GG	AG	CC	GG	CT	TT	AG	CC
D3-47	AG	CC	TG	AG	AG	GG	GG	AG	No Call	TC	GG	AG	TC	GG	TT	AG	CC	GG	GG	GG	GG	TT	AA	TT	AG	AG	AA	AG	AG	AG	GG	TC	AG	TC	AC	AC	AG	GG	AA	GG	GG	AA	AG	CT	AG	CT	TT	AG	AC
D4-01	GG	CC	GG	GG	AG	AG	AG	GG	No Call	TC	AG	AG	CC	AG	TC	GG	CC	AA	AG	AG	GG	CC	AG	TT	AG	AG	AG	AG	AG	AG	AG	CC	AG	CC	CC	AC	GG	TG	AG	GG	AA	AG	AG	CT	GG	CC	CC	AG	AC
D4-02	GG	CC	TT	AA	GG	AA	AG	AA	No Call	TC	GG	AA	TT	AG	TC	AG	CG	AG	AA	AA	GG	CC	AG	TT	AG	AA	AG	AG	AG	AA	GG	TC	AG	TC	AC	AA	AG	TT	AG	AG	GG	AG	AG	CT	AA	TT	TT	AA	AC
D4-03	AA	TC	GG	AG	AG	AG	AA	GG	No Call	CC	AA	AG	TT	GG	TC	AG	CC	AA	GG	AG	AG	TT	AG	TG	AG	GG	GG	AG	AG	AG	AG	TT	GG	TT	AA	AA	AA	TG	AA	GG	AG	AG	GG	CC	AG	CC	CC	AG	CC
D4-04	AA	TC	TG	AG	AA	AG	AA	GG	No Call	TC	AG	AG	TC	GG	TT	AG	CG	GG	AA	AG	AG	CC	AG	TT	AG	AG	AG	AA	GG	AG	GG	TT	GG	TT	AA	AC	GG	TG	GG	AA	GG	GG	AA	CC	AG	TT	TT	AG	AC
D4-05	AA	TC	GG	AG	GG	AA	AG	AG	No Call	TC	AG	GG	TT	GG	TC	AA	GG	AG	AG	AG	AG	TT	AG	TT	AA	AG	No Call	AA	AA	AG	AG	TC	AG	CC	AC	AC	AG	TG	GG	GG	GG	AG	AG	CC	GG	TT	CC	GG	AC
D4-06	AA	TC	GG	AG	AG	AA	AG	GG	No Call	TT	AG	GG	TT	GG	TT	AG	CG	AA	AG	AG	AG	TT	AG	TT	AA	GG	AG	AG	AG	AG	AG	TC	AG	TC	AA	CC	AA	TG	AG	AA	AA	GG	GG	CT	GG	TT	CC	GG	AC
D4-07	AG	CC	GG	AG	GG	AG	GG	AG	No Call	TT	AG	AA	CC	GG	TC	GG	GG	AG	AA	AA	AA	CC	AA	TT	AA	GG	AG	AA	GG	AG	AG	TC	GG	TT	CC	AA	AA	GG	GG	AA	GG	AA	GG	CT	AA	CC	CC	AA	CC
D4-08	AG	CC	TG	AG	AG	AA	GG	AA	No Call	TC	GG	AG	CC	AG	TC	AA	CC	No Call	AA	AG	AG	CC	AG	TT	AG	AG	AG	AG	AG	GG	GG	TC	GG	TC	AC	AC	AG	TT	GG	AG	AG	AG	AG	CT	AG	CC	CC	AG	CC
D4-09	AA	TC	TG	AA	AG	AA	AG	AG	No Call	TC	AA	AG	TT	AG	CC	GG	CG	AA	AG	AG	AG	TT	AA	TG	GG	AA	AG	AA	AG	AG	AG	TC	GG	TT	AA	AA	AG	TT	AG	GG	AA	AA	AG	CC	AG	CT	CC	AG	AC
D4-10	GG	TC	GG	AG	AG	AA	AG	AG	No Call	CC	AA	AG	TT	AG	TT	AG	CG	AA	AA	AA	AG	CC	AG	TG	AA	AG	GG	AA	GG	GG	AA	TC	AG	TT	AA	AA	AA	TG	GG	AG	GG	AA	AG	CT	AG	No Call	CC	AA	AC
D4-11	AG	TC	TG	AA	AG	AG	AG	AG	No Call	TC	AG	AA	TC	AG	TC	AA	CG	GG	AA	AG	AG	TC	AG	TT	AG	AA	AG	AA	AG	AG	GG	TT	AG	CC	AA	AA	GG	TT	AG	AG	AG	AG	GG	CT	AA	CT	TT	AA	AC
D4-12	AA	TC	TG	GG	AA	AG	AG	AG	No Call	CC	AA	GG	TC	GG	TC	AG	GG	AG	AG	AA	GG	TC	AA	GG	AG	GG	AG	AA	AG	AG	GG	TC	AG	TT	AC	CC	GG	GG	AG	AG	GG	AG	AG	CC	AA	TT	CC	GG	AC
D4-13	AG	TT	TT	AA	GG	AG	AA	AG	No Call	CC	AG	AA	CC	GG	TC	GG	CC	GG	AG	AA	GG	TC	GG	TT	AG	AA	AG	AA	AG	AA	GG	TC	AG	TT	CC	AA	AG	TT	GG	AG	AA	GG	AA	CT	AG	TT	CC	AA	AA
D4-14	AG	TC	TG	AA	AG	AA	AG	AG	No Call	TC	AA	GG	TC	AG	CC	AA	CG	AG	AG	AG	AG	TC	AG	TG	AG	GG	AG	AG	AG	AG	AG	TC	AG	TC	AA	AC	AA	TG	GG	AG	AG	AA	AA	CT	AG	CT	CC	GG	CC
D4-15	AA	CC	TG	AA	AA	AA	GG	AA	No Call	CC	AA	GG	TC	AA	CC	AA	CG	No Call	AG	AA	AG	TC	GG	TT	AG	AA	AA	AA	GG	GG	GG	CC	GG	CC	No Call	AA	GG	TT	AA	AG	AG	AG	AA	CT	AA	TT	TT	AG	CC
D4-16	AA	TC	TT	AA	GG	AA	AA	AA	No Call	CC	AG	GG	CC	GG	TC	AG	CG	AA	AG	AA	GG	TC	AA	TT	GG	GG	AG	AG	GG	GG	AG	TT	GG	CC	CC	AC	AG	TT	GG	AG	AG	AA	GG	CT	AA	TT	TT	AG	AC
D4-17	AG	CC	TG	AA	AG	AA	AA	AA	No Call	TC	AG	AG	TT	AG	TT	AA	CG	AA	AA	AG	AG	CC	GG	TT	AA	AA	AA	AG	GG	AG	AG	CC	AG	TC	AA	AC	AG	GG	AG	AG	GG	AG	AG	CC	AA	TT	CC	AG	AC
D4-18	AA	TC	GG	AG	GG	AA	AA	AG	No Call	CC	AG	AA	TT	GG	TC	GG	CG	GG	AG	AA	AG	CC	AA	TG	GG	AG	AA	AG	AG	AG	AG	TC	GG	TC	AC	AA	AG	GG	GG	AG	AA	AG	AA	CT	AA	CC	CC	AA	AC
D4-19	AG	CC	GG	AA	AG	AA	AG	AG	No Call	TC	AG	AG	CC	AG	TC	AG	CC	AA	AA	AA	AG	TC	AG	GG	AA	AG	AG	AA	AG	GG	AA	TC	AA	TC	AA	AA	GG	TT	AA	AG	AG	AA	AA	CC	AG	CC	TT	AA	CC
D4-20	AG	TC	GG	AG	AG	AA	GG	AG	No Call	CC	AA	AG	TC	AG	TC	AG	CG	AG	AG	AA	AG	TC	AG	TG	AG	AG	AG	AG	AG	AG	GG	TC	GG	TT	CC	AA	GG	GG	AA	AG	AA	AG	AG	CC	GG	CT	CC	AG	CC
D4-21	AA	CC	GG	GG	AG	AG	GG	AG	No Call	TC	AG	AG	TC	AG	CC	AG	GG	AG	AG	AG	AG	CC	GG	TG	AG	AG	AG	AG	AG	AG	GG	TC	GG	TT	AA	AA	AG	TG	AA	GG	AA	AG	AA	CT	AG	CT	CC	AA	CC
D4-22	AG	CC	GG	GG	AA	AG	AG	AG	No Call	CC	GG	AA	CC	GG	CC	AG	CG	AA	AG	AA	AG	TC	AG	TG	AG	AA	GG	AG	AG	GG	AG	TC	AG	CC	AA	AA	AA	TT	AG	GG	AA	AG	AG	CC	GG	CC	CC	AA	AC
D4-23	AG	TT	GG	AG	AA	GG	AG	AA	No Call	TT	GG	AG	CC	AG	TC	AG	CC	GG	AA	AG	AG	TC	AA	TT	GG	AG	AA	GG	AG	GG	AA	CC	AG	TC	AC	AA	AA	TG	GG	AG	GG	AG	AG	CC	AG	TT	TT	AG	AA
D4-24	AG	CC	GG	GG	AA	AA	GG	GG	No Call	CC	AG	AG	TC	AA	TC	GG	CG	AG	AA	AA	AG	TT	AA	TG	AG	AG	AG	AG	GG	GG	AG	TC	GG	TT	CC	AC	AG	TG	GG	AG	AA	AG	AG	TT	GG	CC	CC	AG	AA
D4-25	AG	CC	TT	AA	AG	AG	GG	AG	No Call	TC	GG	AG	CC	AG	TC	AG	CC	AG	AG	AG	AG	TT	AA	TT	GG	AG	AA	AG	AG	GG	AA	TC	GG	CC	AC	AA	AG	GG	GG	AA	GG	AA	AG	CC	AG	CT	TT	AG	AC
D4-26	AG	CC	GG	AG	AG	AG	AG	GG	No Call	CC	AA	GG	CC	GG	TC	AG	CC	AG	AA	AG	AG	CC	AG	TT	GG	GG	No Call	AA	AG	AG	AG	CC	AG	TT	AA	AC	AA	TT	GG	AG	AG	AG	GG	CT	AG	TT	CC	GG	AC
D4-27	AG	TC	TG	AG	AG	AG	AG	AG	No Call	TC	AG	AG	TC	AG	CC	AA	CC	GG	AG	AG	GG	CC	GG	TG	AA	GG	AG	AG	GG	GG	AG	TC	AA	TT	AC	AC	GG	TT	AA	AG	GG	AG	AG	CT	AG	CT	TT	AG	AC
D4-28	AG	TT	GG	AA	AA	AG	AG	AG	No Call	TC	AG	AG	CC	AG	TC	AG	CC	AA	AA	AA	AG	CC	AG	TT	AG	AG	GG	AA	GG	GG	AA	TC	AG	TT	AA	AA	GG	TT	AG	AG	AG	AA	AG	CT	AG	TT	CC	AA	AC
D4-29	AG	TC	GG	GG	AG	AA	AG	AG	No Call	TC	GG	AA	TT	AG	TC	AG	CC	AG	AG	AA	AG	TC	AA	TT	AG	AG	AA	AA	AG	GG	AG	TT	GG	TC	CC	AA	AG	TG	AG	GG	GG	AA	GG	CC	AG	CT	CC	AA	AC
D4-30	AG	CC	GG	No Call	AG	AG	GG	AG	No Call	CC	AG	AG	CC	GG	CC	AG	CC	AA	AA	AA	AG	CC	AG	GG	AG	GG	GG	AG	AA	GG	AG	TC	GG	TT	AC	AA	AG	TT	GG	AA	AA	AG	AG	TT	AG	CC	CC	AA	AA
D4-31	AG	TC	TT	AG	AG	AG	AA	AG	No Call	CC	AG	AG	TC	AG	CC	GG	CC	GG	AG	GG	GG	TT	GG	TT	AG	GG	AG	AG	AG	AG	GG	TC	AA	TC	AA	AA	GG	TG	AA	GG	AG	AG	AG	CT	GG	CC	CC	AG	CC
D4-32	AA	TT	TG	AG	AA	AA	AG	AG	No Call	TC	AA	GG	TC	AG	TC	GG	CC	AG	AG	AA	AG	TC	AA	TT	GG	GG	AG	AA	AG	GG	AA	TT	GG	TC	CC	CC	AG	TT	GG	AG	GG	GG	GG	CT	AG	CT	CC	GG	AC
D4-33	AG	TC	TT	AG	AG	AG	AG	AG	No Call	TT	AA	GG	CC	AG	TC	GG	GG	AA	AG	AA	AG	TC	AG	TT	AG	GG	AG	AA	AG	GG	AG	TC	GG	TC	AA	AC	GG	TT	GG	AA	AG	AG	AA	CC	AG	TT	CC	GG	AA
D4-34	AG	TC	TG	AG	GG	AA	GG	AG	No Call	CC	AA	AG	TC	AG	TT	GG	CC	AG	AA	AA	AG	CC	GG	GG	GG	AG	AA	AA	GG	AG	GG	TC	GG	TT	AC	AC	AG	TG	GG	GG	AA	AG	AG	CT	AA	CC	CC	AG	AA
D4-35	AG	TT	TG	AG	AA	AG	AA	GG	No Call	CC	AA	AA	CC	GG	TT	AG	CC	AG	AG	GG	AG	TC	AA	TG	GG	AA	AA	AA	AG	AA	AG	TC	AG	TC	AA	AA	AA	TT	AA	AG	AA	AA	AG	CC	AG	TT	CC	AA	CC
D4-36	AA	TC	GG	AA	AG	AA	GG	GG	No Call	TC	GG	AA	CC	AG	CC	AG	CG	AG	GG	GG	AG	TC	AG	TT	AA	AA	GG	AG	AG	GG	AA	TT	AG	TC	AA	AA	GG	TG	AG	GG	GG	AG	AA	CC	AG	CC	CC	AA	AC
D4-37	AG	TC	GG	AG	AG	AG	GG	AG	No Call	TC	AG	GG	TC	AG	TC	AG	CG	AA	AA	AG	GG	TC	AG	TT	AA	AA	AA	AA	AA	AG	GG	TC	GG	TT	AA	CC	AA	GG	AG	AG	AG	GG	AG	CC	AA	CC	TT	GG	AC
D4-38	AA	CC	GG	AA	AA	AG	AG	AG	No Call	TC	AG	GG	TT	AA	TC	AG	CC	AA	GG	AG	GG	TT	GG	TT	AG	AG	AA	AG	AG	GG	AG	TT	GG	CC	AC	AC	AG	TG	AG	GG	AG	AG	AG	CT	AA	CT	CC	AG	AC
D4-39	AA	CC	TG	AG	AG	AG	GG	AG	No Call	CC	AG	AA	CC	AG	TC	GG	CG	AG	AA	AA	AG	CC	GG	TT	AG	GG	AG	AA	AG	GG	GG	TC	GG	TT	AA	AA	GG	TG	AG	AG	AG	AG	AG	CT	AG	CT	CC	AA	AC
D4-40	AA	TC	TG	AG	AG	AA	AG	AA	No Call	CC	AA	AG	TT	AA	CC	AG	CC	AG	AA	AG	AA	TC	AG	TT	AG	GG	AA	AG	GG	AG	GG	TC	AG	TC	CC	AA	GG	TG	AA	GG	AG	AG	GG	CC	AA	TT	CC	AG	CC
D4-41	AA	TC	TG	AA	AG	AA	AA	AG	No Call	CC	AG	AA	TC	GG	TC	AG	CC	GG	AA	AG	GG	CC	AA	TG	GG	AG	AA	AG	AG	GG	AA	TC	AA	CC	AC	AA	GG	TG	AG	AG	GG	AG	AG	CT	AA	TT	CC	AA	AC
D4-42	AG	TC	TG	AG	AA	AG	GG	GG	No Call	TC	AA	AA	CC	GG	TT	GG	CG	GG	AG	AA	AG	CC	AA	GG	AA	AG	GG	AA	GG	AG	GG	TT	GG	TT	AC	AA	AG	TG	GG	AG	AG	AG	AG	CC	AA	CC	CC	AA	AC
D4-43	AG	TC	TG	AA	AG	AG	AG	AG	No Call	TC	AA	AG	TT	AG	CC	AA	CG	GG	AA	AG	AG	CC	AG	TG	AG	AG	AA	AG	AG	AG	AG	TC	AG	TC	AA	AA	AA	GG	GG	AG	GG	AA	AG	CT	AG	CT	TT	AA	CC
D4-44	AA	TC	TG	AG	GG	AG	AG	AA	No Call	CC	AG	GG	TC	GG	CC	GG	CC	AG	AA	GG	AG	TC	AA	TT	AG	AG	AG	AG	AG	AA	AG	TT	GG	TC	CC	AC	AA	TT	GG	GG	GG	AG	AA	CC	AG	CT	CC	GG	AC
D4-45	GG	CC	GG	AG	AG	AA	GG	AG	No Call	TC	AG	GG	TT	AG	TT	AG	CG	AG	AA	AG	AA	CC	GG	TG	GG	GG	AG	AA	AG	AG	GG	TT	GG	TT	CC	AC	GG	TG	GG	AG	AG	AA	AA	CC	AA	CC	CC	GG	AA
D4-46	AA	CC	TG	AG	AA	AA	AG	AG	No Call	TC	AA	AA	TC	GG	TC	GG	GG	AG	AA	AA	AG	CC	AG	TG	AA	AG	AG	AA	AG	GG	AG	TC	GG	TT	AA	AA	AA	TG	AG	AG	AA	AG	AG	CC	AG	CT	CC	AA	CC
D4-47	GG	TC	TG	AG	AG	AA	GG	AA	No Call	TC	AG	AG	TC	AG	TC	AG	CC	AG	AA	AA	AA	TC	AG	TT	AG	AG	AA	AA	GG	AG	AG	TC	GG	TT	AA	AC	AG	TG	AG	GG	AG	AG	AA	CT	AA	CC	CC	AG	AC
D4-48	AA	CC	TG	AG	AA	AA	GG	AG	No Call	TC	GG	AG	TC	GG	CC	AG	CC	GG	AG	AG	GG	CC	AG	TT	AG	AA	AA	AA	AA	AG	GG	TT	GG	TC	AA	AC	GG	TG	GG	GG	GG	AA	AG	CC	GG	TT	CC	GG	AC
D4-49	AG	TC	TG	GG	GG	AA	AG	AA	No Call	TT	GG	AA	TT	AA	CC	GG	CG	AG	AG	GG	AG	CC	AG	TT	AA	GG	AA	AG	AG	AG	AG	TC	GG	TT	AA	AA	GG	TG	GG	AG	AG	AG	AA	CC	AG	No Call	CC	AA	AC
D4-50	AA	TC	TG	AG	AA	AA	GG	AA	No Call	CC	AG	AG	TC	AG	TC	AG	CC	GG	AA	AA	GG	TC	GG	TG	AG	AA	AA	AG	GG	GG	GG	TC	AA	CC	AC	AA	GG	TT	AA	AG	AG	GG	AG	CT	AA	CT	TT	AG	CC
D5-01	AA	CC	TT	AA	AA	AA	AG	AG	No Call	CC	AG	AG	CC	AG	TT	GG	CC	AG	AA	AG	GG	TC	AG	TT	GG	GG	AG	AG	GG	GG	GG	TC	GG	TT	AC	AC	AG	TT	AA	GG	AA	AG	GG	CC	AG	No Call	CC	AG	CC
D5-02	GG	TC	TG	AG	GG	AG	GG	AG	No Call	TC	AG	AG	TC	AA	TC	GG	CG	AG	AG	AG	AG	TT	GG	TG	AA	GG	AA	AG	AG	AG	AG	CC	AG	TC	AA	AA	GG	TG	AG	GG	GG	AA	AG	CT	AG	TT	CC	AG	AC
D5-03	AG	CC	TG	AG	GG	AG	AG	AG	No Call	TC	AA	AG	TT	AA	TC	GG	CG	AG	GG	AA	AG	TT	AG	TG	AG	AG	GG	AG	AG	AG	AG	TT	GG	TC	CC	AA	AG	TG	AG	GG	AG	GG	AG	CC	AG	TT	CC	AG	AC
D5-04	AG	CC	TG	AA	AG	GG	GG	AA	No Call	TC	AG	GG	TC	AA	TT	AG	CC	GG	GG	AG	GG	TT	GG	TG	GG	AA	GG	AA	AG	AA	GG	TT	GG	TT	AC	AA	AA	GG	AA	AG	AA	AA	GG	CC	AA	CC	TT	GG	CC
D5-05	AA	TC	TG	GG	GG	AA	AG	AA	No Call	CC	GG	AG	TT	AG	CC	GG	CG	GG	AG	AA	GG	TC	AG	TG	AA	AG	GG	AG	AG	GG	AG	TC	GG	TC	AC	AA	AG	TG	AG	AG	GG	GG	AG	CC	AG	No Call	TT	AG	AC
D5-06	AA	CC	TG	AA	AA	AG	AA	AA	No Call	CC	AA	AG	TT	GG	TC	AA	CC	AA	AA	AA	AG	TT	GG	TG	GG	AG	GG	AG	GG	AG	GG	TC	AG	TC	AC	AA	GG	TG	AA	GG	AG	AG	AG	TT	AA	CC	CC	AG	CC
D5-07	AA	TC	TG	AG	AG	AA	GG	AA	No Call	TC	AA	AG	TC	AG	TC	AG	CC	AA	AA	AA	GG	TT	AG	GG	AG	AA	AG	AA	GG	AG	AG	TT	GG	TC	CC	AA	AA	TT	AG	GG	AG	AG	AA	TT	GG	No Call	TT	AG	AC
D5-08	AA	TT	GG	GG	AG	AG	AG	AG	No Call	TC	AA	AG	TT	AG	TC	AG	CG	AG	GG	AA	AG	TT	GG	TG	AG	GG	AA	GG	AG	GG	AA	CC	AG	TC	AC	AC	GG	GG	AG	AG	GG	AG	AA	CT	AA	CC	CC	GG	CC
D5-09	AA	TC	TG	AG	AG	GG	AG	AA	No Call	TC	GG	AG	TT	AA	TT	AA	CC	GG	AA	GG	GG	TT	AG	TT	AG	GG	AG	AA	AG	AA	GG	CC	GG	TC	AA	AA	AA	TG	GG	GG	AG	AG	AA	CT	AA	CC	CC	AG	AA
D5-10	No Call	No Call	No Call	No Call	No Call	No Call	No Call	No Call	No Call	No Call	No Call	No Call	No Call	No Call	No Call	No Call	No Call	No Call	No Call	No Call	No Call	No Call	No Call	No Call	No Call	No Call	No Call	AG	No Call	No Call	No Call	No Call	No Call	No Call	No Call	No Call	No Call	No Call	No Call	No Call	No Call	No Call	No Call	No Call	No Call	No Call	No Call	No Call	No Call
D5-11	AA	CC	GG	GG	GG	AA	AG	AG	No Call	TC	AA	AG	TT	GG	TT	GG	GG	AA	AA	GG	GG	CC	AG	TG	GG	No Call	GG	AA	GG	GG	AA	TT	AG	TT	CC	CC	GG	TG	GG	GG	GG	AG	GG	TT	GG	No Call	CC	AG	AC
D5-12	AA	CC	TG	GG	GG	AG	GG	AA	No Call	CC	GG	AG	TT	AA	No Call	AA	CG	AG	AA	AG	AG	TC	AA	TG	GG	AA	GG	AG	GG	AG	GG	TT	AG	TC	AC	AA	AG	GG	GG	GG	GG	AA	AA	CT	AG	CC	TT	No Call	AA
D5-13	AG	TC	GG	GG	AG	AG	GG	AA	No Call	CC	AG	GG	TT	AG	TT	AA	CC	GG	AA	AG	AA	CC	AA	GG	AA	GG	AG	GG	AG	GG	AA	TT	GG	TC	CC	AC	GG	TG	AG	AA	AG	AG	AG	CC	AA	CT	CC	GG	AC
D5-14	AA	CC	TT	AG	No Call	AG	GG	AG	No Call	No Call	AG	GG	TT	AA	TT	AA	CC	GG	AA	AG	GG	TT	GG	TT	AA	GG	AG	AA	GG	AG	GG	TC	GG	TT	AA	AA	AA	TT	GG	No Call	AG	GG	AA	CC	AA	CC	TT	GG	AA
D5-15	AA	CC	GG	GG	No Call	GG	AG	AA	No Call	TC	GG	GG	TC	No Call	TT	AG	CC	AA	GG	No Call	GG	CC	GG	TT	AG	AA	AA	AG	GG	AG	AG	CC	AA	TT	AA	AA	No Call	TG	AA	GG	GG	GG	GG	CC	AG	CC	TT	GG	CC
D5-16	AA	TT	GG	AA	AG	AG	GG	AA	No Call	TC	AA	AG	TT	GG	TC	AG	CC	GG	AA	AG	GG	TT	AG	TT	AA	AG	AG	AA	GG	AA	GG	CC	GG	TT	AA	AA	AA	GG	AG	AA	AG	AG	AG	CC	AG	No Call	TT	AA	AC
D5-17	AG	TC	TT	GG	GG	AG	GG	AA	No Call	TT	GG	GG	TT	GG	TC	AG	CG	AG	AA	AA	GG	TT	GG	TT	AA	GG	AA	AG	GG	AG	AG	TC	AG	CC	AA	CC	AA	TT	AG	AG	AA	AA	AA	CT	AG	TT	TT	AG	AC
D5-18	GG	TC	TT	GG	GG	AA	AG	AG	No Call	TT	GG	AG	TC	AA	TT	AA	CC	AA	AA	AG	AG	TC	AG	TT	AA	GG	AA	AG	GG	AA	GG	TC	GG	TC	AC	AA	AA	GG	GG	AG	GG	AA	GG	CC	AG	TT	CC	AG	AC
D5-19	AA	TT	GG	AG	GG	AA	GG	AA	No Call	TT	AA	AG	TT	AA	CC	GG	CC	AG	AA	AG	GG	CC	AG	TT	AA	AA	AG	No Call	AA	AA	AG	TC	GG	TC	AC	AC	AA	GG	AA	GG	AG	AA	AA	CT	No Call	No Call	TT	GG	AC
D5-20	GG	TC	No Call	AA	AA	GG	AG	AA	No Call	TT	AG	No Call	CC	AA	TC	GG	CG	AG	AG	No Call	GG	TC	GG	TT	AA	AG	AA	AA	GG	AG	AG	TC	GG	CC	CC	AA	GG	GG	AG	GG	GG	AG	GG	CC	GG	TT	CC	AG	CC
D5-21	AG	TT	TG	No Call	AG	AG	GG	AG	No Call	TT	GG	AG	TC	AG	CC	AG	CG	AG	AG	AA	AG	TC	AG	TT	AG	GG	GG	AG	AG	AG	GG	CC	GG	CC	AA	AC	GG	GG	AG	GG	AG	AA	GG	TT	GG	No Call	TT	AG	AC
D5-22	GG	TC	TT	AG	GG	AA	GG	AA	No Call	TC	GG	AG	CC	AA	TT	AG	CC	AA	AG	No Call	AG	CC	AG	TT	AG	AG	AA	AG	GG	AG	AG	TC	GG	TC	AC	AA	AG	TG	AG	AG	GG	AA	AG	CC	GG	TT	TT	AA	AC
D5-23	AG	TC	No Call	AA	AA	AA	AG	AA	No Call	TC	GG	GG	TT	AA	TC	AA	CG	AG	AA	AG	GG	TC	GG	TT	GG	GG	AG	AG	GG	AG	AG	TC	GG	TT	AA	AA	AG	GG	GG	AG	AG	GG	AA	CC	GG	No Call	TT	GG	CC
D5-24	AA	CC	TT	AA	AG	GG	GG	AG	No Call	TC	GG	GG	TT	AG	TC	AG	CC	AG	AG	AA	AG	CC	GG	TT	AA	GG	AG	GG	AG	AG	AG	TC	AG	TC	AA	AA	GG	GG	AG	AG	AG	GG	AG	CT	GG	TT	TT	AA	AC
D5-25	AG	TT	TG	GG	GG	GG	AG	AA	No Call	TT	AA	AA	TC	AG	TC	AA	No Call	AA	GG	AG	GG	TT	GG	TT	AG	GG	AG	AA	AG	GG	AG	TT	GG	CC	CC	AA	AA	TG	AA	GG	AG	GG	GG	CT	AG	No Call	CC	AA	CC
D5-26	AA	TT	TT	GG	GG	AA	GG	AG	No Call	TT	GG	AA	TT	AG	CC	AG	CG	AG	AG	AG	GG	TC	AA	GG	AA	AG	AA	GG	GG	AG	AG	TC	GG	TC	AC	AA	GG	TT	AG	GG	GG	AG	AG	CT	No Call	CC	CC	AA	AC
D5-27	AA	TC	TT	AA	AG	AG	GG	AA	No Call	TC	AG	AG	TT	AG	TT	AG	CC	AG	AA	AG	GG	CC	AA	TG	AG	AG	GG	AA	GG	AG	GG	TC	GG	TT	AA	AA	AA	GG	AG	No Call	AG	GG	AG	CC	AG	TT	TT	AG	AC
D5-28	AG	CC	TG	AA	AG	GG	GG	AA	No Call	CC	GG	AG	TT	AA	TC	GG	CC	AG	AA	GG	GG	TT	AG	TT	No Call	GG	GG	GG	GG	AA	GG	TC	GG	TT	AA	AA	AA	TG	GG	GG	AG	No Call	AA	CC	AG	TT	CC	GG	AA
D5-29	AA	TC	TG	GG	AG	AA	AA	AA	No Call	TT	GG	GG	CC	GG	TT	AA	CG	GG	AA	AG	AA	TT	AG	TT	AA	AA	AG	AG	GG	AG	AG	No Call	GG	TC	AA	AC	AA	GG	AG	GG	AA	AA	GG	TT	GG	TT	TT	GG	AC
D5-30	AA	CC	GG	GG	AA	AA	AG	AA	No Call	CC	AG	AG	TC	GG	TC	GG	CG	AA	AG	AA	AG	TC	GG	TT	AA	AA	AG	AG	AG	GG	AG	TT	AG	TC	CC	AA	AA	TT	GG	GG	AG	AG	AG	TT	GG	CT	TT	AG	AC
D5-31	AG	TC	TG	GG	AG	AA	AG	AA	No Call	TC	No Call	AG	TT	AA	CC	AG	CG	No Call	AA	AG	AG	TC	AA	No Call	AA	AA	GG	AG	GG	GG	AA	TT	AG	TC	CC	AC	AA	GG	AG	GG	GG	AA	AG	CC	No Call	CC	TT	AG	No Call
D5-32	AG	TC	No Call	AA	GG	AG	GG	AA	No Call	CC	AA	GG	TC	GG	TC	AA	CG	AG	AG	AG	GG	TT	GG	TT	GG	AA	AA	AA	AG	AA	GG	TT	GG	CC	AC	AA	AA	TT	AG	AG	AG	AG	AA	CC	AA	TT	TT	GG	AC
D5-33	AG	CC	TT	AA	AG	GG	GG	AA	No Call	CC	AG	AG	TT	GG	TC	GG	CG	AG	AG	AA	GG	CC	AG	TG	AG	GG	GG	GG	AG	AG	AG	TC	AG	TT	AA	AA	AG	GG	AG	AA	AG	GG	AG	CC	GG	CC	TT	AA	AC
D5-34	AA	TC	TG	AG	AA	GG	AG	AG	No Call	CC	GG	AG	TT	AG	TT	GG	CG	AG	AG	AA	GG	TT	GG	TT	AA	GG	AG	AG	GG	AA	AG	CC	AG	TC	AA	AA	GG	TG	AG	AA	AA	AG	AG	CT	AG	CT	TT	AA	AC
D5-35	AG	TC	TG	GG	GG	AG	AG	AA	No Call	TC	AA	AG	TC	AG	TC	AG	CC	AG	AG	AG	GG	TC	AA	TT	AA	GG	AG	AA	AG	AA	GG	TT	GG	CC	AA	AC	GG	GG	GG	No Call	GG	No Call	GG	CT	AG	No Call	CC	AG	AC
D5-36	AA	TC	TT	No Call	GG	AG	GG	AA	No Call	TC	GG	GG	TT	AA	TC	No Call	CG	AG	AG	AA	No Call	TT	GG	GG	AG	AA	GG	AG	AG	GG	AA	TT	GG	TT	AC	AA	AA	TG	AG	GG	AA	AG	GG	CT	GG	No Call	CC	AG	AC
D5-37	AA	TC	GG	GG	GG	GG	GG	AG	No Call	TC	GG	AG	TC	No Call	TC	GG	CC	AG	GG	AG	GG	TC	GG	TT	No Call	GG	AG	AG	GG	AG	GG	TC	GG	CC	CC	AC	AG	TG	AA	AA	GG	AA	No Call	CT	AG	No Call	TT	AA	AC
D5-38	AG	TC	TG	AG	AG	AG	AG	AA	No Call	TC	AG	GG	TC	AA	CC	GG	CC	AA	GG	AA	AG	TC	AA	TG	AA	GG	AA	GG	GG	GG	AA	CC	AG	TC	No Call	AC	AG	TG	GG	GG	AG	No Call	AA	CT	AA	TT	CC	AG	AA
D5-39	AA	No Call	TG	AG	AG	AA	GG	AA	No Call	TT	No Call	GG	TC	GG	CC	AA	CC	GG	AA	AA	GG	TC	AG	TT	AG	AG	AG	AG	GG	AG	AG	TT	GG	TT	AC	CC	AA	TG	AA	GG	AG	AA	AA	CT	AG	No Call	CC	GG	AC
D5-40	AA	TT	TG	GG	GG	AA	GG	AA	No Call	CC	AG	GG	No Call	GG	TC	AG	GG	GG	AA	AA	AA	No Call	GG	TG	AG	AA	AG	AG	AA	GG	AG	TT	GG	TC	CC	CC	AG	GG	AG	AG	GG	AG	GG	CC	GG	No Call	CC	GG	No Call
D6-01	AG	CC	GG	AA	AG	AG	GG	AG	No Call	TC	AG	GG	TC	GG	TC	GG	CC	AA	AA	AG	GG	TC	AG	TT	GG	AG	AG	AG	GG	AG	GG	TC	AG	TT	CC	AC	AA	TT	GG	AA	AA	GG	AG	CT	AA	CC	TT	AG	AA
D6-02	AG	CC	TT	AA	AA	AG	AG	AG	No Call	TT	GG	AA	TT	GG	TT	AA	CG	AA	AG	AA	GG	TC	AG	TG	AG	AA	AG	GG	GG	AA	GG	TC	GG	TC	CC	AA	AA	TG	GG	AA	GG	AG	AG	TT	AG	CT	TT	AA	AA
D6-03	AG	CC	GG	AA	GG	AA	AG	AG	No Call	TC	AA	GG	TC	GG	CC	GG	CG	AG	AA	AA	GG	No Call	AA	TG	AG	AG	AG	AA	GG	AG	AG	TT	AA	TC	AC	CC	GG	TG	GG	AA	AG	AA	AG	CT	AG	CC	CC	GG	AA
D6-04	AG	CC	TT	AA	AG	AG	AG	AG	No Call	TC	GG	AA	TC	GG	TT	AG	CG	GG	AG	AG	AG	TT	AG	TG	AG	AA	GG	GG	GG	GG	AA	TC	GG	TC	CC	AA	AG	TT	AG	GG	GG	AG	AG	TT	AA	CT	CC	AA	AC
D6-05	GG	CC	TG	AG	GG	AA	GG	AG	No Call	TT	AG	AG	TT	AG	TC	AA	CC	AG	AG	AA	GG	TC	AA	TT	GG	AA	AA	AG	GG	AA	AG	CC	GG	CC	AC	AC	AA	TT	AG	AG	GG	AG	AG	CT	GG	TT	TT	AG	CC
D6-06	AG	CC	GG	AA	AG	AG	AA	AA	No Call	TC	AG	AG	TT	AA	CC	GG	GG	AG	AA	AG	GG	CC	AA	No Call	AG	GG	AG	AG	AG	GG	GG	CC	AG	CC	CC	AA	AA	TT	GG	AG	AG	AA	AA	CC	AA	TT	CT	AG	AC
D6-07	GG	TC	TG	AA	AG	GG	GG	AA	No Call	TT	GG	AA	TC	GG	TC	GG	CG	GG	AA	AG	AG	TC	AA	TT	GG	AG	AG	AA	AG	GG	AA	TT	GG	TC	CC	AA	AA	TT	AG	AG	AG	AA	GG	CT	AG	CT	TT	AA	AC
D6-08	AA	CC	TT	AA	AA	AG	AA	AA	No Call	TC	AA	AA	TT	AA	TC	AA	CC	AA	AA	AG	GG	TC	AA	TT	GG	AG	GG	GG	AA	GG	GG	TT	AG	TT	AA	AA	AG	GG	GG	AG	AG	AA	AA	CT	AG	CC	CC	AA	CC
D6-09	AG	TT	TG	GG	AG	GG	GG	AG	No Call	TC	AG	GG	TC	AA	TC	GG	GG	AA	AG	AA	GG	TC	AA	GG	No Call	AG	AA	AA	AA	AG	AG	TT	AG	TC	CC	AC	AG	TG	AG	AG	AG	GG	AA	CT	AA	CC	TT	GG	AA
D6-10	AG	TT	TG	AG	AG	GG	AG	AA	No Call	TC	AG	GG	TT	AG	TC	AA	CG	AG	GG	AA	GG	TC	AG	TG	No Call	AA	AG	AG	AG	AA	AA	TT	AG	TC	AC	AC	GG	TG	AA	AG	GG	GG	No Call	CT	AG	CC	CC	GG	AC
D6-11	AA	TC	TG	AG	AA	AG	GG	AG	No Call	TC	AG	GG	CC	GG	TT	No Call	CG	AG	GG	AG	GG	TC	AA	TG	GG	AA	AG	AG	GG	AG	GG	CC	GG	TT	AC	AC	AA	TT	AG	No Call	GG	GG	AA	CC	AA	No Call	TT	GG	AC
D6-12	AA	TC	GG	AG	GG	AG	GG	AA	No Call	TT	AG	GG	TT	AG	CC	GG	CG	AA	GG	AG	GG	TC	AG	TT	GG	GG	AG	GG	AG	AG	AG	TT	AG	TC	CC	AA	AG	TG	GG	AG	GG	No Call	AG	CC	GG	CC	TT	GG	CC
D6-13	AG	TC	GG	AG	GG	AA	GG	AA	No Call	TT	GG	GG	TT	GG	TC	AG	CG	AA	GG	AG	GG	CC	AG	TT	AG	AG	AA	AG	GG	AG	AG	TC	GG	TC	AC	No Call	AA	TT	AG	AA	GG	AG	GG	CC	AG	TT	TT	GG	CC
D6-14	AA	CC	GG	AG	AG	AG	GG	AG	No Call	TC	AG	AA	CC	AG	CC	GG	CG	AG	AA	AA	GG	TT	AG	TG	GG	AA	No Call	No Call	GG	GG	AA	TC	GG	TT	CC	AA	AG	GG	GG	AG	AG	AA	AA	CC	GG	TT	CT	AG	AC
D6-15	AA	TC	TG	GG	AG	AA	AA	AA	No Call	TC	AA	AG	TC	AG	TT	AG	CG	AG	AG	AG	GG	TC	AA	TT	GG	AG	AA	AA	GG	GG	AG	CC	AG	TC	CC	AA	GG	GG	AG	No Call	AA	GG	AG	CC	AG	TT	CC	AG	AC
D6-16	GG	TC	TT	AG	GG	AA	AG	AA	No Call	TC	GG	AG	TC	AG	TT	No Call	CG	AA	AA	AA	AG	TC	AG	TG	GG	AG	AG	AG	GG	GG	AG	TC	GG	No Call	CC	AC	AG	TG	AA	AG	GG	AA	AG	TT	AG	TT	TT	AG	CC
D6-17	AA	CC	TT	GG	AG	GG	AG	GG	No Call	TT	AG	AG	TC	AG	CC	AA	CG	AG	GG	AA	GG	TT	AG	TT	AA	AG	AA	AG	GG	GG	AA	TC	AA	TC	AA	No Call	GG	GG	AA	AG	GG	GG	AG	TT	AG	CT	TT	AG	CC
D6-18	AG	TT	TG	GG	AG	GG	GG	GG	No Call	TC	AG	GG	TT	GG	TC	AG	GG	AA	AG	AG	GG	TC	AA	GG	AG	AG	AA	AA	AA	AG	AG	TT	GG	TC	AC	AC	GG	TG	AG	AG	AG	GG	AG	CC	AA	CC	TT	GG	AC
D6-19	AA	TT	TT	AA	AG	AG	AA	AA	No Call	TT	GG	AA	TC	AA	TC	AA	CC	AA	AA	AA	AG	TC	AG	TT	GG	AG	GG	GG	AA	GG	AA	TC	AG	TT	AC	AA	AG	GG	GG	AG	AG	AA	AA	CT	AG	TT	CC	AA	AC
D6-20	AA	CC	GG	AG	AG	AG	GG	AA	No Call	TC	AG	AG	TT	AA	CC	AG	CC	AA	AA	AG	GG	CC	GG	TT	AA	AG	AA	AG	AG	AG	GG	TC	GG	TC	AC	AC	AG	TG	GG	GG	GG	AG	GG	CC	AG	CC	CC	No Call	AA
D6-21	AA	TC	GG	AA	AA	AA	AG	AA	No Call	CC	AA	GG	TT	GG	TT	AA	CC	AA	AA	GG	AA	No Call	GG	TT	No Call	GG	AA	AG	GG	AA	AG	CC	AG	No Call	CC	AA	No Call	No Call	GG	GG	AA	AG	GG	CT	AA	No Call	TT	AG	No Call
D6-22	AA	CC	TG	GG	AG	AG	GG	AA	No Call	TC	AG	GG	TT	AG	TC	AG	CC	AG	GG	AA	AG	TC	GG	TT	AA	AG	AA	AA	AG	AG	AG	TC	GG	CC	AC	AC	AA	TG	AA	GG	AG	GG	AG	CC	AA	No Call	CC	AG	CC
D6-23	AG	CC	TT	AG	AG	AG	AG	AA	No Call	TT	GG	AG	TC	AG	TT	AG	CG	AA	AG	AA	No Call	TC	No Call	TG	AG	AG	No Call	AG	GG	AG	AG	TC	GG	TC	CC	AC	AG	TT	AA	GG	GG	AA	No Call	CT	AG	No Call	CC	AG	CC
D6-24	AG	CC	GG	AA	GG	AA	GG	AA	No Call	TC	AG	AG	CC	AG	CC	GG	CG	AA	AG	AA	AG	TT	AG	TG	GG	AA	AA	AG	GG	AG	AG	TC	AA	TT	AA	AC	AG	TG	AA	AA	GG	GG	AG	CC	AG	CC	TT	AG	AC
D6-25	AG	CC	TT	GG	AG	AG	AG	AG	No Call	TC	AA	AG	TC	GG	TC	AA	CG	GG	GG	AA	GG	TT	AG	TT	AA	GG	AG	AA	AG	AA	GG	CC	AG	TC	AA	AC	AG	TG	AG	AG	AG	AG	AG	CT	GG	CT	TT	AG	AC
D6-26	AG	TC	TT	GG	GG	AA	AG	AA	No Call	TC	GG	No Call	TT	AG	TT	AG	CG	AG	AA	AA	AG	CC	AG	TT	GG	AA	AA	AA	AG	AG	GG	TT	GG	CC	AC	AC	AG	TT	GG	AG	GG	AA	GG	CT	GG	No Call	TT	AG	No Call
D6-27	AG	TC	TT	GG	AG	AA	AG	AA	No Call	TC	GG	AG	TC	AA	TT	AG	CG	AG	AG	AA	AG	No Call	AG	TT	GG	AG	AG	AG	GG	AG	GG	TT	GG	CC	CC	AC	AG	TT	AG	AA	GG	AA	GG	CC	GG	CC	No Call	AG	AC
D6-28	AG	TC	GG	AG	GG	No Call	AA	AG	No Call	TC	AA	AA	TC	AG	CC	AA	No Call	AA	AA	AA	AG	TC	AG	TT	GG	AA	AG	GG	AA	AG	AG	TT	GG	TC	AA	AA	No Call	TG	GG	GG	GG	AG	AG	CC	AA	TT	CC	AA	AC
D6-29	AG	TC	TT	AG	AA	GG	GG	AG	No Call	TT	AG	AG	TC	AG	TT	AA	CC	AG	AA	AG	No Call	TT	AG	TT	AA	AA	AA	AG	AG	AG	AG	CC	GG	TC	CC	AA	No Call	TT	GG	AG	GG	AG	GG	CT	AA	TT	No Call	AG	AC
D6-30	AA	CC	TT	GG	AG	AG	AG	GG	No Call	TT	GG	No Call	TC	AG	TT	AA	CC	AG	AG	GG	GG	TT	AG	TT	GG	AG	AA	AG	GG	AG	GG	TC	AA	TC	AA	AC	GG	GG	AG	AG	AG	AG	AG	CT	AA	CT	TT	AG	AC
D7-01	GG	TC	TT	AG	AA	GG	GG	AG	No Call	TC	AG	AG	TC	AA	CC	GG	CG	AG	GG	GG	AG	TC	AG	TT	AA	AA	AA	AG	GG	AG	AA	TT	AG	TT	AA	AA	AG	TG	AA	AG	AA	AG	GG	CT	AG	CT	TT	AG	CC
D7-02	AA	CC	TT	AG	AG	AA	AG	AA	No Call	TC	GG	GG	TC	AG	CC	GG	CG	AG	GG	AG	AG	TC	AA	TT	AA	AG	AG	AA	AG	AG	GG	TT	GG	TC	AC	AC	AG	TG	AA	AG	AG	AG	AA	CT	AA	TT	TT	GG	CC
D7-03	AG	TT	TG	AG	GG	GG	GG	AA	No Call	TC	AG	AG	CC	AG	TC	AG	CG	GG	AG	GG	GG	TT	AG	TT	AG	GG	AG	AA	AG	AA	GG	TT	AG	TT	AA	AA	AG	TG	AG	AG	AG	AA	GG	CT	AA	CC	TT	AG	AC
D7-04	AG	TC	TT	AG	AA	AA	AA	AA	No Call	TC	AG	AA	TC	AG	TT	GG	CG	AG	AG	AG	AG	CC	AG	TT	AG	AG	AA	AA	AA	AG	GG	TC	AA	TT	AC	AA	AA	GG	AA	AA	GG	AA	AG	CT	AA	CT	TT	AA	CC
D7-05	AG	CC	GG	AG	GG	GG	AG	AA	No Call	TC	AA	AG	TC	AG	TT	AG	CG	AG	AG	AG	AG	TT	AG	TT	AA	AG	AG	AG	GG	GG	AG	CC	GG	TC	AA	AA	AA	TG	AG	GG	AG	AA	AG	TT	GG	TT	No Call	AG	AC
D7-06	AG	TC	GG	AG	AG	AG	AA	AA	No Call	TC	AA	AA	CC	AA	TT	AG	CC	AG	AA	AG	AG	TC	AG	TG	AG	GG	AA	AA	AG	AG	GG	TT	AG	TT	AA	AA	AA	GG	AG	GG	AA	AG	AA	CT	AA	CT	CC	AA	AC
D7-07	AG	TC	TT	GG	AG	AA	GG	AG	No Call	CC	GG	AG	TC	AG	TT	AG	CG	GG	GG	AA	GG	TT	AA	TT	AA	AA	AG	AA	GG	AG	AG	TT	AG	TC	AC	AA	AG	TG	AA	AG	AG	GG	AA	CC	AA	CC	TT	AG	CC
D7-08	AG	TT	GG	AG	AA	AG	AA	AA	No Call	TC	AG	AA	TT	AG	TT	AG	CC	GG	AG	AG	GG	TC	AG	TG	AG	AG	AA	AA	GG	AG	GG	TT	AG	TC	AC	AA	GG	GG	AA	AG	AA	AG	AG	TT	AA	CT	CC	AA	CC
D7-09	AA	TC	TG	AG	GG	AG	AG	AG	No Call	CC	AG	AG	CC	GG	TC	GG	CG	AG	GG	AG	AG	TC	AA	TT	AG	AA	AA	AA	AA	AG	GG	TT	AG	TC	AA	AC	GG	TG	AA	AA	AG	AA	AG	CC	AA	CC	TT	AG	CC
D7-10	GG	TT	TT	AA	AA	AG	AA	AA	No Call	TT	AA	AA	TT	AA	TT	AA	CC	AA	AG	AG	GG	CC	AG	TT	AG	GG	GG	AG	GG	AG	AG	CC	AG	TC	AA	AA	AA	GG	AG	GG	GG	AA	GG	CT	AA	CT	TT	AA	AC
D7-11	AG	TC	GG	GG	GG	AA	GG	GG	No Call	CC	AG	AA	CC	AG	TC	GG	CG	AG	AG	AG	GG	CC	AG	TT	GG	GG	AG	AA	GG	AG	AG	TT	GG	TC	AA	AA	AG	TT	AG	AG	GG	AA	GG	CT	AG	CC	CC	AA	AC
D7-12	AG	TT	TT	AA	GG	GG	AA	AA	No Call	TC	AG	AA	CC	GG	TT	AG	CC	AA	AA	AA	AG	CC	GG	TG	GG	AA	AG	AG	GG	GG	AG	CC	AA	TT	AA	AA	AA	GG	AA	AG	AG	AA	GG	CT	AA	CC	CT	AA	AC
D7-13	AG	TC	TT	GG	AG	AG	GG	AG	No Call	TC	GG	AG	TC	AG	TC	GG	CG	AG	AG	GG	GG	TC	AG	TT	AA	AG	AG	AA	AG	AG	GG	TT	AG	TC	AA	AA	AG	TG	AA	GG	AG	GG	AA	CT	AA	TT	TT	AG	AC
D7-14	GG	TT	TG	AA	AA	GG	GG	AG	No Call	TC	AA	AA	TC	GG	CC	GG	CC	AG	AG	GG	AG	CC	AG	TT	AG	GG	AG	AG	GG	AG	AG	TT	GG	TC	AA	AA	AG	TG	AG	AG	AG	AG	GG	CC	AG	CT	CT	AA	AC
D7-15	AA	TT	TG	GG	GG	AG	AA	AG	No Call	CC	GG	AG	TT	AG	TC	GG	CG	AG	GG	GG	GG	CC	AG	TT	AG	AA	AA	AA	AG	GG	GG	TT	AG	TT	AA	AA	GG	GG	AA	AA	GG	AG	AG	CC	AG	CT	TT	AG	CC
D7-16	GG	TT	TG	AG	GG	AG	AG	AA	No Call	TC	AG	AG	TT	AA	TC	AG	CC	GG	AA	AG	AG	TT	AG	TT	AA	AG	AA	AA	AG	AG	AG	TT	AG	TT	AA	AA	AG	TG	GG	AA	AG	AA	AA	CC	AG	CT	No Call	AG	AC
D7-17	No Call	TC	GG	GG	AG	AG	AA	AA	No Call	TT	GG	GG	TC	GG	TC	GG	CC	AG	AA	AA	AG	CC	AG	TT	AG	AG	AA	AA	AA	AG	AA	TC	AG	TC	AC	AC	AG	GG	AG	AG	GG	AA	AA	CT	AA	No Call	TT	GG	AC
D7-18	AG	TT	TG	AA	AG	GG	AG	AA	No Call	TC	AG	AA	TT	AG	TT	GG	CC	GG	AA	GG	GG	TT	AA	TT	AA	AG	AA	AG	GG	AG	AG	TC	AG	CC	AA	AA	AG	GG	GG	AG	GG	AG	AG	CC	AA	CT	No Call	AA	AA
D7-19	GG	CC	TG	AG	AG	AG	GG	AA	No Call	TC	AG	AG	TC	AA	TT	AG	CC	AG	AG	GG	AG	TC	AG	TT	AA	GG	AG	AA	GG	AA	GG	TC	AG	TT	AA	AA	AA	TT	AG	AG	GG	AG	AG	CT	AG	CC	TT	AG	AC
D7-20	AG	CC	GG	AG	GG	AG	AG	AA	No Call	TC	AG	AG	TC	AG	TT	AG	CG	AA	GG	GG	GG	TC	AG	TT	AG	GG	AG	AG	GG	AA	GG	TC	AG	TC	AA	AA	GG	TG	AG	AG	AG	AG	GG	CT	AG	CC	CT	AG	CC
D23-02	AA	TT	TT	AA	GG	GG	AG	AA	No Call	TT	No Call	GG	CC	AG	TC	No Call	CG	No Call	AG	AG	No Call	TC	GG	GG	AA	No Call	AA	No Call	GG	No Call	No Call	TT	GG	No Call	AA	AA	GG	No Call	AG	No Call	AA	GG	No Call	CT	No Call	TT	CC	GG	AC
D23-03	AA	No Call	TT	AG	AG	GG	AG	AG	No Call	TC	AG	No Call	TT	AG	CC	No Call	CC	No Call	No Call	AG	No Call	TC	No Call	TG	AA	AG	AG	No Call	No Call	AA	No Call	TT	AG	No Call	AA	AA	No Call	GG	No Call	No Call	GG	GG	No Call	No Call	No Call	TT	TT	AG	AC
D23-04	No Call	No Call	No Call	No Call	AA	No Call	AG	No Call	No Call	No Call	No Call	No Call	No Call	AA	No Call	No Call	No Call	No Call	AA	AA	AA	CC	GG	GG	No Call	No Call	AA	No Call	GG	No Call	No Call	TT	No Call	No Call	CC	No Call	AA	No Call	No Call	GG	No Call	No Call	No Call	No Call	No Call	No Call	CC	No Call	No Call
D23-05	No Call	No Call	No Call	No Call	No Call	AA	AA	No Call	No Call	TT	No Call	No Call	No Call	AA	No Call	No Call	CC	No Call	No Call	No Call	No Call	CC	No Call	TT	GG	No Call	AA	No Call	No Call	No Call	No Call	TT	No Call	No Call	CC	AA	No Call	GG	No Call	GG	No Call	AA	No Call	CC	No Call	No Call	CC	No Call	AC
D23-06	No Call	No Call	No Call	AA	No Call	No Call	AG	AA	No Call	No Call	No Call	No Call	No Call	No Call	No Call	No Call	CC	No Call	AA	AA	No Call	No Call	No Call	No Call	No Call	AA	No Call	No Call	No Call	No Call	No Call	TT	No Call	TT	AA	AA	AA	GG	GG	No Call	No Call	GG	No Call	CC	AG	No Call	CC	No Call	AC
D23-07	AG	No Call	TT	GG	No Call	No Call	AG	AA	No Call	No Call	AG	No Call	TT	GG	TC	GG	CC	No Call	AA	No Call	AG	CC	No Call	No Call	No Call	No Call	No Call	No Call	AA	No Call	AA	TT	AG	No Call	AC	AA	No Call	No Call	GG	No Call	GG	No Call	GG	No Call	No Call	CC	CC	AG	No Call
D23-08	AA	No Call	No Call	No Call	GG	No Call	No Call	AA	No Call	No Call	No Call	GG	TT	GG	No Call	No Call	GG	No Call	No Call	AG	AG	No Call	AA	TT	GG	No Call	No Call	No Call	AA	No Call	No Call	TT	AA	No Call	CC	No Call	AA	GG	AA	No Call	AA	AA	No Call	No Call	No Call	TT	CC	GG	CC
D23-09	AG	TC	TG	AA	GG	No Call	GG	No Call	No Call	TC	AA	GG	CC	GG	TT	GG	CG	No Call	AA	AG	AA	TC	GG	TG	AA	AG	AA	No Call	GG	AA	No Call	TT	GG	CC	CC	AA	AA	GG	AA	AG	AA	AG	GG	No Call	GG	TT	CC	GG	AC
D23-10	AG	TT	TT	AA	AG	GG	GG	AG	No Call	TC	AG	GG	CC	AG	TT	AG	GG	No Call	AG	AG	AG	TC	GG	GG	No Call	GG	AA	AA	AG	AA	GG	TT	GG	TC	AC	AA	AA	No Call	AG	AG	AG	AG	GG	CT	GG	CC	CC	GG	CC
D23-11	GG	TC	TT	AG	AA	AA	AG	No Call	No Call	CC	GG	No Call	No Call	GG	TT	No Call	CC	GG	No Call	GG	AG	No Call	No Call	TT	GG	No Call	AA	AA	GG	No Call	GG	TC	AA	TC	CC	AA	No Call	No Call	AG	GG	AG	AG	AG	CT	AA	CC	CC	AG	AC
D23-12	AA	TC	TG	AA	GG	AA	GG	AA	No Call	TC	AG	AG	CC	GG	TC	AG	CC	No Call	AA	AA	GG	CC	AG	TT	GG	GG	AA	No Call	AG	AA	GG	TT	GG	CC	CC	AA	AA	No Call	GG	GG	AG	AA	No Call	CC	GG	CC	CC	AG	AA
D23-13	AA	No Call	TG	AG	No Call	No Call	AG	AA	No Call	CC	AA	AG	TC	AG	CC	GG	CG	No Call	AA	AG	AG	TT	No Call	TT	No Call	AG	AG	No Call	No Call	AA	No Call	CC	AG	No Call	AC	AA	AA	No Call	AA	GG	AG	AG	No Call	No Call	AG	No Call	CC	AG	No Call
D23-14	AA	TT	TT	AG	AG	GG	AA	AA	No Call	TT	AG	AA	TC	No Call	TT	No Call	No Call	No Call	AA	AA	GG	CC	GG	TG	AG	AG	AG	No Call	GG	AA	No Call	TC	AG	CC	AA	AA	AG	GG	GG	GG	AG	AG	No Call	CT	GG	TT	CC	AA	AA
D23-15	AG	TC	TG	AG	AG	No Call	AA	AG	No Call	No Call	AG	AG	TC	AG	CC	No Call	CC	No Call	AA	AA	GG	CC	AA	TG	AG	AG	AG	No Call	AG	GG	No Call	TT	GG	TC	CC	AA	No Call	No Call	AG	No Call	AG	AG	No Call	CC	AG	CC	CC	AA	CC
D23-16	AG	TT	TT	AG	AG	No Call	GG	AA	No Call	CC	AG	AG	TT	GG	CC	AG	CC	No Call	AA	AG	AA	TT	No Call	TG	No Call	AA	AA	AG	AG	AA	No Call	CC	GG	TT	CC	No Call	GG	No Call	AG	GG	AG	AG	No Call	No Call	AG	No Call	CC	AG	AC
D23-17	AG	No Call	No Call	No Call	GG	No Call	No Call	No Call	No Call	TC	AA	No Call	No Call	No Call	No Call	No Call	No Call	AA	No Call	No Call	AA	No Call	No Call	TT	GG	AA	No Call	AA	No Call	No Call	No Call	CC	No Call	No Call	CC	No Call	No Call	No Call	AA	No Call	No Call	AA	No Call	No Call	No Call	No Call	CC	No Call	CC
D23-18	GG	TC	TT	GG	GG	GG	No Call	AA	No Call	No Call	No Call	No Call	TC	No Call	TC	GG	GG	No Call	No Call	AA	AG	TT	No Call	TT	No Call	GG	AA	AA	GG	No Call	No Call	TC	GG	TT	CC	AA	GG	GG	No Call	No Call	AG	GG	GG	No Call	GG	TT	TT	AA	No Call
D23-19	AG	No Call	No Call	No Call	GG	No Call	AG	AG	No Call	No Call	AG	GG	TT	AG	CC	GG	CC	No Call	No Call	No Call	No Call	No Call	GG	TT	GG	No Call	AG	AA	AA	No Call	AA	TC	AG	No Call	No Call	AA	No Call	GG	GG	No Call	GG	AA	No Call	No Call	GG	No Call	CC	No Call	No Call
D23-20	AA	TC	No Call	No Call	GG	No Call	AG	No Call	No Call	No Call	AG	No Call	No Call	No Call	TC	No Call	No Call	No Call	AA	No Call	AA	No Call	AA	No Call	No Call	AG	AA	No Call	GG	GG	AA	TT	No Call	No Call	No Call	AA	No Call	No Call	AG	No Call	AG	AG	No Call	No Call	No Call	No Call	No Call	AG	No Call
D23-21	AA	TT	No Call	No Call	No Call	AA	No Call	AA	No Call	TC	AG	AG	No Call	AG	TC	No Call	CC	No Call	No Call	AG	No Call	TC	No Call	TT	No Call	GG	No Call	No Call	No Call	No Call	No Call	TC	No Call	No Call	CC	AA	No Call	No Call	GG	GG	No Call	AA	No Call	No Call	GG	CC	CC	AA	AC
D23-22	AG	TC	TG	AG	AA	GG	AG	AG	No Call	TC	AG	AA	TT	GG	TC	AG	CG	No Call	AA	GG	AG	TC	GG	TT	AA	AG	AA	No Call	GG	No Call	No Call	TT	GG	TT	CC	AA	AG	GG	GG	No Call	AG	AG	AG	CT	AG	TT	No Call	AA	AA
D23-23	AA	TC	TG	AA	AG	No Call	GG	AG	No Call	TT	AG	GG	CC	AA	CC	AA	CG	No Call	AG	AA	GG	TT	AG	TT	GG	GG	AG	No Call	AG	No Call	No Call	TT	AG	CC	AA	AC	No Call	GG	AG	GG	GG	AA	GG	CC	AG	No Call	CC	GG	AA
D23-24	AG	No Call	No Call	No Call	AG	No Call	No Call	AG	No Call	TT	AG	AG	CC	No Call	TC	AG	CG	No Call	No Call	AG	AG	TC	GG	TG	AG	AG	No Call	No Call	AA	GG	AA	TT	AA	No Call	AA	AA	AA	GG	AG	No Call	AG	AG	No Call	No Call	No Call	TT	TT	AA	AC
D23-25	No Call	TC	No Call	No Call	No Call	GG	AG	No Call	No Call	No Call	No Call	No Call	TT	GG	TC	No Call	No Call	No Call	No Call	No Call	No Call	No Call	No Call	No Call	No Call	No Call	AA	No Call	No Call	No Call	AA	No Call	GG	No Call	No Call	AA	No Call	No Call	AA	No Call	AA	No Call	AA	CC	AA	No Call	CC	AA	CC
D23-26	No Call	No Call	No Call	No Call	No Call	No Call	No Call	No Call	No Call	No Call	No Call	No Call	No Call	No Call	No Call	No Call	No Call	No Call	No Call	No Call	No Call	TT	No Call	No Call	No Call	No Call	No Call	No Call	No Call	No Call	AA	No Call	No Call	No Call	No Call	CC	No Call	GG	No Call	No Call	AA	AA	AA	No Call	No Call	No Call	No Call	No Call	No Call
D23-27	AA	CC	GG	AG	GG	GG	AA	AA	No Call	TT	AG	AG	TC	GG	CC	AG	CC	GG	AA	GG	AG	TC	AA	TT	AG	AA	GG	No Call	AA	No Call	No Call	TC	AG	TC	CC	AC	AG	No Call	GG	AG	AG	AA	AG	CC	GG	CT	CC	AG	AA
D23-28	No Call	TT	TG	GG	GG	GG	No Call	No Call	No Call	TT	AG	No Call	TT	AA	TT	No Call	GG	No Call	AA	GG	No Call	No Call	No Call	No Call	No Call	No Call	No Call	No Call	No Call	AA	No Call	TT	No Call	No Call	No Call	AA	GG	No Call	GG	No Call	AA	No Call	No Call	CC	GG	TT	TT	AA	AA
D23-29	No Call	No Call	No Call	No Call	No Call	No Call	No Call	AG	No Call	No Call	No Call	GG	No Call	No Call	CC	No Call	No Call	No Call	No Call	No Call	No Call	No Call	AA	No Call	GG	No Call	No Call	No Call	No Call	No Call	No Call	No Call	No Call	No Call	No Call	No Call	No Call	GG	No Call	No Call	No Call	No Call	No Call	No Call	No Call	No Call	CC	No Call	AC
D23-30	AG	TC	TT	AG	AG	No Call	AG	AG	No Call	TC	AA	AG	TC	AG	TC	GG	CG	No Call	AA	AG	AG	TT	No Call	TG	GG	AA	AG	No Call	AA	No Call	AA	TT	AA	TT	AC	AA	No Call	No Call	GG	No Call	GG	AA	GG	No Call	AA	CC	CC	AG	AC
D23-31	AG	TT	TT	AG	GG	GG	AG	AA	No Call	TT	AA	GG	CC	GG	TT	GG	CG	No Call	AA	AG	AG	TC	GG	GG	AA	No Call	AG	No Call	GG	No Call	AA	TT	GG	No Call	AA	AA	AA	GG	AG	GG	AA	GG	No Call	No Call	GG	CT	CC	AG	AC
D23-32	AG	CC	TG	AG	AA	No Call	No Call	AA	No Call	TC	AG	No Call	CC	GG	TT	No Call	CG	No Call	AA	AA	GG	CC	No Call	TG	No Call	GG	No Call	No Call	AG	No Call	No Call	TC	AG	TC	CC	No Call	GG	GG	AA	GG	AG	AA	AA	CT	No Call	No Call	TT	AG	CC
D23-33	AA	No Call	No Call	No Call	No Call	No Call	AG	AG	No Call	No Call	No Call	No Call	TT	No Call	No Call	GG	No Call	GG	No Call	No Call	No Call	No Call	No Call	TT	No Call	AA	AG	AA	No Call	AA	No Call	No Call	GG	No Call	No Call	AA	No Call	No Call	No Call	No Call	No Call	AG	No Call	No Call	No Call	No Call	No Call	No Call	No Call
D23-34	AA	No Call	TT	AG	AG	GG	AG	AG	No Call	TT	GG	AG	TC	AA	TC	AG	CG	No Call	AG	No Call	GG	TT	AG	TT	AG	GG	AG	No Call	AG	AA	GG	TC	GG	TC	AC	AA	GG	TG	AG	AG	AA	GG	GG	CC	AG	No Call	TT	AG	AC
D23-35	AA	TC	No Call	AG	GG	No Call	AG	AA	No Call	TC	AG	AG	TC	GG	CC	No Call	CC	GG	GG	No Call	AG	TC	AA	TG	No Call	AG	GG	No Call	No Call	No Call	No Call	TT	GG	No Call	AA	AA	AG	No Call	AG	No Call	AG	AA	GG	No Call	GG	No Call	CC	No Call	CC
D23-36	No Call	No Call	GG	GG	GG	No Call	No Call	GG	No Call	No Call	No Call	No Call	CC	AG	CC	No Call	No Call	No Call	AG	AG	GG	TC	No Call	TT	No Call	GG	No Call	No Call	GG	GG	AA	TT	AG	No Call	AA	No Call	GG	No Call	AA	GG	AA	GG	No Call	No Call	AA	CT	TT	AG	CC
D23-37	AG	No Call	TT	No Call	AG	GG	AG	AG	No Call	CC	No Call	AG	TT	GG	No Call	No Call	CC	No Call	No Call	AA	No Call	TT	No Call	TT	AA	AG	AG	AA	No Call	No Call	No Call	No Call	GG	No Call	CC	AA	No Call	GG	No Call	No Call	AA	GG	No Call	CC	GG	CC	TT	AG	AA
D23-38	AA	TC	TG	AG	GG	GG	AG	GG	No Call	TC	GG	GG	TC	GG	CC	AG	CG	No Call	AG	AA	GG	TT	GG	TT	No Call	AG	AG	No Call	AA	AG	No Call	TT	AG	CC	AA	AA	GG	GG	AG	AA	AG	AG	AG	TT	AA	CC	TT	GG	AC
D23-39	AG	TT	TG	GG	AG	No Call	AG	AA	No Call	No Call	AG	AA	TT	AG	TC	GG	CG	No Call	AG	AG	AG	TC	No Call	TG	GG	AG	AG	No Call	No Call	No Call	No Call	CC	AG	No Call	CC	AA	GG	No Call	AG	AA	AG	GG	No Call	No Call	GG	TT	TT	AA	AC
D23-40	AA	No Call	No Call	No Call	AG	No Call	AG	AG	No Call	No Call	AG	No Call	TC	AA	CC	GG	CG	No Call	AA	AA	No Call	TC	No Call	No Call	No Call	AA	No Call	AG	AG	AA	No Call	TT	AA	No Call	AA	AA	No Call	GG	GG	No Call	GG	AA	GG	No Call	AG	TT	CC	No Call	AC
D23-41	AG	TC	No Call	AG	GG	AG	AG	GG	No Call	No Call	AA	No Call	TC	AA	No Call	No Call	CG	AG	No Call	No Call	GG	CC	No Call	GG	No Call	AG	AA	AA	GG	GG	No Call	TC	AA	No Call	CC	AA	No Call	No Call	GG	No Call	GG	AA	GG	CC	No Call	No Call	CC	No Call	AC
D23-42	AG	TC	TT	AG	GG	GG	AG	AG	No Call	TC	AA	AG	CC	AG	CC	GG	GG	No Call	AA	No Call	AA	TC	AG	TT	No Call	AG	AA	GG	GG	AA	No Call	TC	AG	CC	CC	AA	No Call	GG	AG	GG	AG	GG	AA	CC	GG	CC	TT	AG	AC
D23-43	AG	TT	TT	GG	AG	GG	AG	No Call	No Call	No Call	AG	AA	TC	AA	TC	GG	CG	GG	AA	GG	AG	CC	No Call	TT	AA	AA	AG	No Call	No Call	AA	GG	TC	GG	TT	CC	AA	AG	GG	GG	GG	AA	No Call	AG	CT	No Call	No Call	TT	AA	AA
D23-44	GG	TC	TT	AA	AG	GG	AG	AG	No Call	TC	AG	AG	No Call	GG	CC	AA	CC	No Call	GG	AG	AG	CC	AG	TT	GG	No Call	AA	AA	AG	AA	No Call	TC	GG	TT	AC	AA	GG	No Call	AA	AG	AA	GG	GG	CC	No Call	No Call	CC	AG	AC
D23-45	No Call	No Call	TG	No Call	No Call	GG	AA	No Call	No Call	No Call	No Call	GG	TT	GG	No Call	No Call	CC	No Call	No Call	No Call	AA	No Call	No Call	No Call	GG	No Call	AA	No Call	No Call	No Call	No Call	CC	GG	No Call	No Call	No Call	No Call	GG	No Call	No Call	No Call	AA	No Call	CC	GG	No Call	CC	GG	AC
D23-46	AG	CC	TT	GG	AG	No Call	GG	AA	No Call	TC	AG	AA	CC	AG	TC	GG	CG	No Call	AA	AG	AA	CC	No Call	TG	GG	AG	AA	No Call	GG	AG	No Call	CC	AG	CC	CC	AA	AG	TG	GG	AG	AG	AG	AG	CT	AG	CC	TT	AA	AA
D24-01	AG	CC	GG	GG	AG	AG	AG	AA	No Call	CC	AG	AG	CC	AG	CC	AG	CG	GG	AG	AA	AG	TC	GG	TG	AG	AA	GG	AA	GG	AA	GG	TC	AG	TT	CC	AC	AA	TG	AG	GG	AG	AA	GG	CT	AG	CC	CC	AG	AC
D24-02	AA	TC	GG	AG	AG	GG	AG	AG	No Call	CC	AG	AG	CC	AG	CC	AA	CC	No Call	AG	GG	GG	CC	AG	TT	GG	AG	AG	AG	AG	AG	No Call	TC	AA	TC	AC	AC	AA	GG	AA	GG	AG	AA	AA	TT	AA	CC	TT	AG	CC
D24-03	AG	TT	TG	GG	GG	No Call	AG	AG	No Call	TC	AG	AA	TC	AA	CC	AG	CC	GG	AG	AA	AG	TT	GG	GG	GG	AA	GG	AA	AG	AA	GG	TC	AG	TT	CC	AA	AG	TG	AG	AG	GG	AA	GG	No Call	AG	No Call	CC	AA	AC
D24-04	AG	CC	No Call	GG	GG	No Call	GG	AG	No Call	CC	AG	No Call	TC	GG	CC	No Call	GG	No Call	AA	AA	GG	No Call	AA	TG	AA	AG	AA	No Call	AG	No Call	AA	TT	GG	TC	CC	AA	No Call	No Call	AG	GG	No Call	AG	AA	No Call	No Call	CC	TT	AG	AA
D24-05	AG	CC	TG	GG	AA	No Call	AG	AA	No Call	CC	GG	AG	TC	AG	CC	GG	CC	GG	AG	AG	AG	TC	AA	TT	AG	AG	GG	No Call	AG	No Call	No Call	CC	GG	TT	CC	AC	GG	GG	AG	No Call	AG	AG	AG	CC	AG	CT	CC	AG	AC
D24-06	No Call	No Call	No Call	No Call	No Call	No Call	No Call	No Call	No Call	No Call	No Call	No Call	TT	No Call	No Call	No Call	No Call	No Call	No Call	No Call	No Call	No Call	AA	No Call	No Call	No Call	No Call	No Call	No Call	No Call	No Call	No Call	No Call	No Call	No Call	No Call	No Call	No Call	No Call	No Call	AG	AA	No Call	No Call	No Call	No Call	No Call	No Call	No Call
D24-07	No Call	No Call	No Call	GG	AG	GG	No Call	No Call	No Call	CC	AG	No Call	TT	AG	CC	GG	CC	No Call	AA	AA	AG	CC	GG	No Call	AA	No Call	No Call	No Call	GG	GG	AA	TT	No Call	No Call	AA	AA	No Call	GG	AG	No Call	GG	No Call	No Call	No Call	No Call	No Call	CC	AA	AC
D24-08	AG	CC	TG	GG	AG	GG	AA	AG	No Call	CC	AG	AG	TC	AG	TC	No Call	CC	GG	GG	AA	AG	TC	GG	TT	AA	AG	AA	AA	GG	AA	No Call	TT	GG	TT	CC	AA	AA	GG	AG	GG	AG	GG	GG	CC	AG	No Call	CC	AG	AC
D24-09	AA	No Call	GG	GG	AA	No Call	No Call	AA	No Call	No Call	GG	AA	No Call	GG	CC	GG	GG	AA	No Call	No Call	AG	No Call	No Call	GG	AA	GG	AA	AG	No Call	GG	AA	TT	No Call	TT	No Call	AA	No Call	GG	No Call	GG	No Call	GG	AA	No Call	AA	No Call	CC	AA	No Call
D24-10	No Call	No Call	No Call	No Call	No Call	No Call	No Call	No Call	No Call	No Call	No Call	No Call	No Call	No Call	No Call	No Call	No Call	No Call	No Call	No Call	No Call	No Call	No Call	No Call	No Call	No Call	AA	No Call	AA	No Call	No Call	No Call	No Call	No Call	No Call	No Call	AA	No Call	No Call	No Call	No Call	No Call	No Call	No Call	AA	No Call	No Call	No Call	AC
D24-11	No Call	TT	No Call	No Call	AA	AA	No Call	AA	No Call	No Call	GG	GG	CC	GG	CC	No Call	CC	No Call	No Call	No Call	No Call	TT	No Call	No Call	GG	GG	No Call	No Call	No Call	AA	GG	CC	GG	No Call	CC	CC	No Call	TG	GG	No Call	No Call	No Call	No Call	No Call	GG	CC	TT	No Call	No Call
D24-12	AG	No Call	TT	AG	GG	No Call	AG	No Call	No Call	CC	GG	No Call	No Call	No Call	No Call	GG	No Call	AA	No Call	No Call	GG	CC	No Call	TT	No Call	AA	AA	No Call	No Call	No Call	AA	No Call	GG	No Call	No Call	AA	AG	GG	No Call	GG	No Call	AA	No Call	No Call	No Call	No Call	CC	AA	CC
D24-13	GG	No Call	No Call	No Call	No Call	No Call	No Call	No Call	No Call	No Call	No Call	AG	CC	No Call	No Call	No Call	CC	No Call	No Call	No Call	No Call	No Call	GG	No Call	No Call	No Call	AA	AG	GG	GG	No Call	No Call	No Call	CC	No Call	No Call	No Call	No Call	No Call	No Call	No Call	AG	No Call	No Call	No Call	No Call	TT	No Call	No Call
D24-14	AG	CC	GG	GG	AA	No Call	No Call	No Call	No Call	No Call	AG	No Call	CC	AG	TC	GG	CC	No Call	AA	No Call	No Call	TT	AA	TT	No Call	AA	No Call	No Call	GG	No Call	No Call	No Call	No Call	No Call	AA	AA	No Call	TT	AA	No Call	No Call	No Call	No Call	No Call	GG	CC	CC	No Call	CC
D24-15	No Call	No Call	No Call	No Call	AG	No Call	No Call	No Call	No Call	No Call	No Call	No Call	No Call	No Call	No Call	No Call	No Call	No Call	No Call	No Call	No Call	No Call	No Call	No Call	No Call	No Call	No Call	No Call	No Call	No Call	No Call	No Call	No Call	No Call	AA	No Call	No Call	GG	No Call	No Call	No Call	No Call	AG	No Call	No Call	TT	No Call	No Call	No Call
D24-16	AG	TT	GG	AG	AA	GG	AG	AG	No Call	CC	AG	AG	TC	AG	No Call	AG	CG	No Call	AG	AA	AG	TC	GG	TG	AG	AG	AA	AA	AA	AA	GG	TC	GG	TT	CC	AA	AG	GG	GG	GG	AG	AA	GG	CT	AG	CC	CC	AG	AA
D24-17	AG	CC	TT	AG	No Call	No Call	AA	AG	No Call	CC	No Call	GG	TT	GG	TC	No Call	No Call	No Call	GG	AG	AG	CC	No Call	TT	No Call	No Call	No Call	No Call	No Call	GG	No Call	No Call	AG	TT	AC	AA	GG	GG	AA	No Call	GG	AA	GG	No Call	GG	No Call	CC	GG	CC
D24-18	AG	TT	No Call	No Call	No Call	No Call	No Call	No Call	No Call	No Call	AA	AG	No Call	No Call	No Call	No Call	No Call	No Call	No Call	AG	AA	No Call	No Call	No Call	No Call	No Call	No Call	AG	GG	No Call	AA	No Call	No Call	No Call	No Call	No Call	No Call	No Call	No Call	No Call	No Call	No Call	No Call	No Call	No Call	No Call	CC	No Call	No Call
D24-19	AG	No Call	GG	GG	AA	No Call	No Call	AA	No Call	No Call	GG	AA	TT	AG	CC	No Call	CC	No Call	No Call	AA	AG	TC	GG	No Call	AA	GG	AA	No Call	No Call	GG	No Call	TT	GG	CC	AA	AA	GG	No Call	AG	AA	AG	GG	No Call	No Call	No Call	No Call	CC	AA	AC
D24-20	AG	CC	TT	AG	AG	AA	No Call	AG	No Call	TC	AG	AG	CC	AG	CC	GG	CG	No Call	GG	AG	AG	CC	AA	TT	AA	AG	AG	AA	AA	No Call	No Call	TC	AA	TC	AA	AC	GG	GG	AA	No Call	GG	GG	No Call	No Call	AG	No Call	TT	AG	CC
D24-21	AA	No Call	No Call	No Call	No Call	No Call	No Call	No Call	No Call	No Call	GG	GG	CC	AG	No Call	No Call	No Call	GG	AG	No Call	GG	No Call	AA	No Call	No Call	No Call	No Call	No Call	No Call	AA	GG	No Call	No Call	No Call	AA	No Call	GG	No Call	No Call	GG	No Call	No Call	No Call	No Call	No Call	No Call	No Call	No Call	AC
D24-22	No Call	No Call	No Call	GG	No Call	GG	No Call	AA	No Call	No Call	No Call	No Call	No Call	AA	No Call	GG	CC	No Call	No Call	No Call	No Call	No Call	GG	No Call	GG	No Call	No Call	No Call	GG	No Call	No Call	CC	No Call	No Call	CC	No Call	GG	TT	GG	GG	GG	No Call	No Call	No Call	GG	CT	CC	No Call	AC
D24-23	AA	TC	GG	GG	AA	No Call	AG	No Call	No Call	No Call	GG	No Call	TC	No Call	TC	No Call	CG	No Call	No Call	No Call	AG	TT	GG	TT	No Call	No Call	AG	No Call	No Call	AA	GG	TT	No Call	No Call	AA	No Call	AG	No Call	GG	GG	GG	AA	No Call	No Call	No Call	No Call	CC	No Call	No Call
D24-24	No Call	No Call	No Call	No Call	No Call	No Call	No Call	No Call	No Call	TC	No Call	No Call	TT	No Call	No Call	No Call	No Call	No Call	No Call	No Call	No Call	CC	No Call	No Call	No Call	No Call	No Call	AG	No Call	AA	No Call	TC	No Call	TC	No Call	No Call	No Call	No Call	No Call	No Call	No Call	No Call	No Call	CT	No Call	No Call	CC	No Call	No Call
D24-25	GG	No Call	No Call	No Call	AA	No Call	No Call	No Call	No Call	TC	No Call	AG	No Call	No Call	No Call	No Call	GG	GG	AG	No Call	No Call	TT	No Call	No Call	No Call	No Call	No Call	No Call	GG	No Call	No Call	No Call	No Call	No Call	No Call	No Call	No Call	GG	No Call	GG	No Call	No Call	No Call	No Call	No Call	No Call	No Call	No Call	No Call
D24-26	AG	No Call	No Call	No Call	No Call	No Call	No Call	No Call	No Call	No Call	No Call	No Call	TT	No Call	No Call	No Call	No Call	GG	AG	No Call	No Call	TT	GG	No Call	No Call	No Call	No Call	No Call	GG	AA	No Call	No Call	No Call	No Call	AA	No Call	No Call	No Call	No Call	GG	No Call	No Call	No Call	No Call	No Call	No Call	TT	No Call	CC
D24-27	AA	No Call	No Call	No Call	No Call	AA	No Call	AA	No Call	No Call	No Call	No Call	TT	No Call	TC	No Call	CC	No Call	No Call	No Call	No Call	TT	GG	TT	GG	No Call	No Call	No Call	No Call	No Call	No Call	TT	No Call	No Call	AA	AA	No Call	No Call	AA	No Call	No Call	No Call	No Call	No Call	No Call	No Call	CC	AA	CC
D26-01	No Call	No Call	No Call	No Call	No Call	No Call	No Call	AA	No Call	No Call	No Call	No Call	No Call	No Call	No Call	AG	No Call	No Call	No Call	No Call	No Call	No Call	No Call	No Call	No Call	No Call	No Call	No Call	No Call	No Call	No Call	No Call	No Call	No Call	No Call	No Call	No Call	No Call	No Call	No Call	No Call	AA	No Call	No Call	No Call	No Call	TT	No Call	No Call
D26-02	GG	TC	No Call	No Call	No Call	No Call	AG	No Call	No Call	TT	No Call	No Call	No Call	No Call	No Call	No Call	No Call	No Call	No Call	No Call	No Call	No Call	No Call	No Call	No Call	No Call	AA	No Call	No Call	No Call	No Call	No Call	GG	No Call	No Call	No Call	No Call	No Call	No Call	No Call	No Call	AA	No Call	No Call	No Call	No Call	TT	No Call	No Call
D26-03	AA	No Call	No Call	GG	GG	AG	AG	AA	No Call	No Call	AA	GG	TT	AA	TC	No Call	CC	No Call	No Call	GG	No Call	No Call	No Call	TT	No Call	No Call	No Call	AG	No Call	GG	AA	TT	No Call	No Call	AA	No Call	No Call	No Call	No Call	GG	AA	AA	No Call	No Call	No Call	No Call	No Call	No Call	No Call
D26-04	AA	No Call	No Call	No Call	AA	No Call	No Call	No Call	No Call	No Call	No Call	No Call	No Call	GG	TC	No Call	CC	No Call	No Call	AA	No Call	TC	GG	TT	No Call	No Call	AA	No Call	No Call	AA	No Call	No Call	No Call	No Call	AA	No Call	AA	No Call	AA	GG	No Call	No Call	No Call	No Call	No Call	No Call	TT	No Call	CC
D26-05	AA	CC	No Call	No Call	No Call	AA	No Call	No Call	No Call	No Call	No Call	AA	No Call	No Call	No Call	No Call	CC	No Call	AG	AG	No Call	CC	AA	TT	No Call	GG	No Call	AA	GG	No Call	AA	No Call	GG	TT	No Call	No Call	GG	No Call	AA	GG	No Call	No Call	No Call	No Call	AG	No Call	TT	AA	AC
D26-06	AA	TC	TG	AA	AA	AA	GG	AG	No Call	TC	AA	AA	TT	AA	CC	AG	CG	No Call	AG	AG	AG	TC	GG	GG	AA	AG	AA	No Call	AG	No Call	No Call	TT	GG	TT	AA	AA	AG	No Call	AG	GG	AA	AA	AA	CC	AG	No Call	TT	AA	AC
D26-08	AG	CC	TT	No Call	AA	No Call	No Call	AA	No Call	No Call	AA	No Call	TT	AA	CC	GG	CG	No Call	AG	AG	GG	TC	GG	TT	No Call	AA	No Call	AA	GG	No Call	No Call	CC	GG	TT	AA	AA	GG	No Call	GG	GG	AA	AA	No Call	No Call	AG	No Call	TT	AA	No Call
D26-09	No Call	No Call	No Call	No Call	AA	No Call	No Call	No Call	No Call	No Call	No Call	No Call	TT	No Call	No Call	No Call	CC	No Call	No Call	No Call	No Call	No Call	No Call	No Call	GG	AA	No Call	No Call	GG	GG	AA	No Call	GG	TT	AA	No Call	No Call	No Call	No Call	No Call	No Call	AA	No Call	No Call	No Call	No Call	TT	AA	No Call
D26-10	No Call	No Call	TT	No Call	No Call	No Call	No Call	No Call	No Call	TT	No Call	No Call	No Call	GG	No Call	No Call	No Call	No Call	No Call	No Call	No Call	No Call	No Call	No Call	No Call	No Call	No Call	No Call	No Call	No Call	GG	No Call	No Call	No Call	No Call	No Call	AG	No Call	No Call	No Call	No Call	AG	No Call	No Call	No Call	No Call	No Call	No Call	No Call
D26-100	AG	TC	TT	AA	AG	AG	GG	AA	No Call	TT	AG	AG	TT	AA	TC	AG	CC	AG	AG	GG	AG	TC	AG	TT	No Call	AG	AG	GG	GG	AG	AG	CC	GG	TC	AA	AC	AG	TG	AG	GG	AA	AG	AG	CC	AG	No Call	CT	AG	AC
D26-101	AA	CC	TT	AA	AG	AG	GG	AA	No Call	TC	GG	AG	TT	AG	TC	No Call	CC	AA	AA	AA	GG	TC	GG	TG	AA	GG	AG	AG	AG	AA	GG	TT	GG	CC	AA	AC	GG	GG	AA	GG	AG	AG	AA	CC	AG	TT	CC	AG	AC
D26-102	No Call	TC	TG	AG	AG	AG	GG	AA	No Call	No Call	AG	GG	TT	GG	CC	GG	CG	AG	GG	AA	AG	TC	GG	TG	No Call	No Call	AG	AG	GG	AG	AG	No Call	GG	TC	AA	AC	AG	TG	AG	GG	AG	AG	AG	CT	AG	CC	CC	GG	CC
D26-103	AA	TC	TT	AG	AA	AA	GG	AG	No Call	TT	AG	GG	TC	AG	CC	AG	CC	AA	AA	AG	AG	TC	GG	TG	AA	AG	GG	AG	AA	AA	AG	TT	AG	TC	AA	AA	GG	TT	AG	AA	AG	AA	AA	CC	AG	No Call	CC	GG	CC
D26-104	AA	TC	TT	AA	AA	AA	AG	AG	No Call	CC	AG	AA	No Call	AA	TC	AG	CC	AA	AG	GG	GG	TT	GG	TT	No Call	AG	AG	AG	GG	AG	AG	TT	AG	TC	AA	AA	AG	TG	AG	AA	AA	AA	AG	CC	AA	TT	CT	AA	AC
D26-105	AA	CC	TT	AA	GG	AG	GG	AA	No Call	TC	GG	AG	TC	GG	CC	No Call	CG	GG	AA	AA	GG	TC	AG	TT	AA	AG	GG	GG	GG	AA	GG	TT	GG	TC	No Call	AA	GG	GG	GG	AA	AA	AA	AA	CC	AA	CC	TT	AG	AA
D26-106	AA	TC	TG	AG	GG	GG	AG	AA	No Call	TC	GG	AG	TC	AG	TT	GG	CC	GG	AA	GG	GG	CC	AG	TG	AA	AG	AG	GG	GG	GG	AG	TT	AG	CC	AC	AA	AG	TT	AA	No Call	AG	AG	GG	TT	GG	TT	CT	AG	CC
D26-107	AA	TC	TG	AG	AG	AG	GG	AA	No Call	CC	GG	AA	CC	AG	CC	AG	CG	GG	AA	AA	GG	TT	GG	TG	AA	No Call	AG	AG	GG	AA	GG	TC	GG	TT	AA	AA	AA	TG	AA	AG	AG	AG	AA	CC	AA	No Call	CT	AA	AA
D26-11	No Call	TC	No Call	No Call	No Call	GG	No Call	No Call	No Call	No Call	No Call	No Call	No Call	No Call	TC	AG	No Call	AG	No Call	No Call	No Call	No Call	GG	No Call	No Call	No Call	No Call	No Call	No Call	No Call	GG	No Call	No Call	No Call	No Call	AC	No Call	No Call	No Call	No Call	No Call	AG	No Call	No Call	No Call	TT	No Call	No Call	No Call
D26-12	AA	TC	TT	AG	No Call	No Call	AG	AA	No Call	No Call	No Call	No Call	No Call	AA	TC	No Call	CC	No Call	No Call	GG	No Call	TT	GG	TT	No Call	No Call	No Call	No Call	AA	GG	AA	No Call	No Call	No Call	AA	AA	No Call	No Call	AA	No Call	AA	AA	No Call	CC	AA	No Call	TT	No Call	AC
D26-13	No Call	TT	No Call	No Call	AA	No Call	No Call	AG	No Call	No Call	No Call	AG	No Call	AG	No Call	No Call	No Call	No Call	No Call	No Call	No Call	No Call	No Call	No Call	No Call	AA	No Call	No Call	No Call	AA	No Call	No Call	No Call	No Call	No Call	No Call	GG	TT	No Call	No Call	No Call	AA	No Call	No Call	No Call	No Call	No Call	No Call	No Call
D26-14	No Call	No Call	TG	No Call	GG	No Call	No Call	No Call	No Call	No Call	AG	No Call	No Call	GG	No Call	GG	No Call	No Call	AG	No Call	No Call	No Call	No Call	No Call	No Call	AG	No Call	No Call	No Call	No Call	No Call	No Call	GG	No Call	No Call	No Call	No Call	TT	No Call	GG	No Call	GG	No Call	No Call	AA	No Call	No Call	No Call	No Call
D26-15	AG	No Call	No Call	No Call	No Call	No Call	No Call	AA	No Call	No Call	No Call	No Call	No Call	No Call	No Call	No Call	No Call	AA	No Call	No Call	No Call	TT	No Call	No Call	No Call	No Call	No Call	No Call	No Call	No Call	GG	No Call	No Call	TT	No Call	No Call	GG	No Call	No Call	No Call	No Call	No Call	No Call	No Call	No Call	No Call	No Call	No Call	No Call
D26-16	GG	TC	No Call	AA	AA	No Call	No Call	No Call	No Call	No Call	AG	No Call	TT	AG	TC	No Call	CC	No Call	No Call	No Call	GG	No Call	GG	TT	No Call	No Call	GG	AA	AA	No Call	AA	No Call	GG	TT	No Call	AA	No Call	No Call	No Call	No Call	No Call	No Call	No Call	CC	AA	CC	No Call	No Call	AC
D26-17	AA	CC	TG	No Call	No Call	No Call	No Call	No Call	No Call	No Call	No Call	No Call	TT	No Call	CC	No Call	CC	GG	No Call	No Call	GG	CC	GG	No Call	No Call	No Call	AA	AA	GG	No Call	GG	No Call	GG	No Call	No Call	No Call	No Call	TT	No Call	No Call	No Call	No Call	No Call	No Call	No Call	No Call	No Call	No Call	CC
D26-18	No Call	CC	No Call	No Call	No Call	GG	No Call	No Call	No Call	No Call	GG	AG	TT	No Call	No Call	GG	CC	GG	No Call	No Call	GG	No Call	No Call	TT	No Call	GG	No Call	AA	GG	GG	No Call	No Call	AA	TT	No Call	AA	No Call	No Call	AA	No Call	AA	AA	AA	No Call	AG	No Call	No Call	AA	No Call
D26-19	No Call	No Call	TG	No Call	No Call	GG	AG	No Call	No Call	No Call	AG	No Call	No Call	No Call	No Call	No Call	GG	No Call	No Call	No Call	No Call	No Call	AG	No Call	No Call	AG	No Call	GG	GG	No Call	AA	No Call	No Call	TC	No Call	No Call	No Call	No Call	No Call	No Call	No Call	No Call	No Call	No Call	No Call	No Call	TT	No Call	AC
D26-20	AA	CC	TT	AA	AG	No Call	GG	No Call	No Call	No Call	GG	AA	TT	AG	TC	No Call	CC	No Call	No Call	AG	GG	CC	AG	TT	GG	AG	No Call	No Call	GG	No Call	No Call	No Call	AA	No Call	AA	AA	GG	No Call	AA	No Call	No Call	No Call	No Call	No Call	No Call	No Call	TT	AA	CC
D26-21	AG	TC	No Call	AG	No Call	AG	No Call	AG	No Call	No Call	No Call	GG	TT	No Call	No Call	No Call	CG	GG	AG	No Call	GG	CC	GG	No Call	No Call	No Call	No Call	No Call	No Call	No Call	No Call	No Call	AG	No Call	No Call	No Call	No Call	GG	AG	No Call	No Call	No Call	No Call	No Call	AA	No Call	TT	No Call	No Call
D26-22	No Call	CC	TT	AA	No Call	No Call	No Call	AA	No Call	TT	AG	AA	TT	AG	TC	GG	CC	No Call	AA	AG	No Call	TT	No Call	No Call	AA	AG	AA	No Call	No Call	GG	AA	CC	No Call	No Call	AA	AA	No Call	No Call	GG	GG	AG	AA	AA	No Call	No Call	CC	CC	AA	No Call
D26-23	GG	TC	TG	AG	AG	AA	GG	AA	No Call	TT	No Call	AG	TT	AA	TC	AG	CG	AG	AG	AG	AG	TC	GG	TT	AG	AA	AA	AA	GG	GG	AG	TC	AG	TC	AA	AA	GG	TT	AG	AG	AA	AA	AA	CT	No Call	TT	CC	AG	AC
D26-24	GG	TT	TG	GG	AG	AG	GG	AA	No Call	TC	No Call	AG	TC	GG	CC	AG	CG	GG	GG	AG	AG	TC	AG	TT	AA	AG	AG	AG	AA	AG	AA	TC	AG	TT	AA	AC	GG	TT	AA	GG	AA	AA	AA	TT	No Call	TT	CT	AG	AC
D26-25	AA	CC	TG	AA	GG	AG	GG	AA	No Call	TC	AG	AG	TT	GG	CC	AA	CG	GG	AA	AA	GG	TC	AG	TG	AA	AG	AA	AG	GG	AA	GG	TT	AG	TC	AA	AA	AA	TT	AG	AA	AA	AG	AA	CT	AG	TT	No Call	AG	AC
D26-26	AA	CC	TG	GG	AG	AG	AG	AA	No Call	TC	AA	AG	TT	GG	TT	AG	CG	GG	AA	GG	GG	CC	AG	TT	GG	GG	AG	AA	AG	GG	AA	TT	AG	TC	AA	AA	GG	TT	AA	GG	AG	AG	AG	TT	GG	TT	CC	AG	CC
D26-27	AA	TT	TT	GG	GG	AG	GG	AA	No Call	CC	GG	AG	TT	GG	TC	GG	CG	AG	GG	AG	GG	CC	AG	TG	GG	GG	AG	AG	AA	AG	AA	TT	AG	CC	AA	AA	AG	GG	AA	GG	GG	AG	GG	CT	AA	TT	CT	AG	CC
D26-28	AA	TC	TG	GG	GG	AG	AG	AA	No Call	CC	GG	AG	TC	GG	CC	GG	CG	AG	AG	AG	GG	CC	AA	TT	GG	AG	AA	GG	AA	AG	GG	TC	AG	TT	AA	AC	GG	TG	AG	GG	AA	AG	AG	CT	AA	CC	CT	AG	CC
D26-29	AA	TC	TG	AA	AA	AG	AG	AG	No Call	TT	GG	GG	TC	GG	TC	AA	CG	AG	AA	AA	GG	CC	GG	TG	AG	GG	AG	AG	AG	AA	GG	TT	GG	TT	AA	AA	AA	TT	AG	AG	AA	AG	AA	CT	AG	TT	No Call	GG	AC
D26-30	AG	TC	TG	AG	AA	AG	AG	AG	No Call	TC	GG	AA	TT	GG	TC	AG	CG	AG	AG	AG	GG	CC	GG	TT	GG	AG	AG	AA	AG	AA	GG	TT	GG	TT	AA	AA	AG	GG	AG	GG	AG	AG	AA	CT	AA	CC	CC	AA	AC
D26-31	AG	TC	TG	AG	GG	AA	AG	GG	No Call	TC	GG	AG	TT	AG	TC	GG	CG	AG	AA	AA	GG	TC	GG	TT	GG	AG	AG	GG	AG	GG	GG	TT	AG	CC	AA	AA	GG	No Call	GG	GG	AG	AA	AA	TT	AA	No Call	CC	AG	AA
D26-32	AG	CC	GG	AA	AG	AA	GG	GG	No Call	TT	GG	AG	TC	GG	TC	AA	CC	GG	AA	AA	GG	TC	GG	TG	GG	GG	AA	AG	AG	AG	GG	TT	GG	CC	AA	AA	AG	GG	GG	AG	GG	AG	AA	CC	AG	TT	CT	AG	AC
D26-33	GG	TC	TT	AA	AA	AA	GG	AG	No Call	TT	GG	AG	TT	AG	TC	AA	CG	GG	AG	AG	AG	TC	GG	TG	AA	GG	GG	AA	AG	AG	AG	TT	GG	TT	AA	AA	AA	GG	GG	GG	AA	AG	AA	CC	AA	TT	CT	AG	AA
D26-34	AG	CC	TT	AA	AG	GG	GG	No Call	No Call	TT	GG	GG	TT	AG	CC	AA	CG	GG	AA	AG	AG	TC	AG	TT	No Call	AG	GG	AG	GG	AG	AG	TT	GG	TC	AA	AA	AA	No Call	AG	GG	AG	No Call	AA	CT	GG	CT	TT	GG	AC
D26-35	GG	TC	TG	AG	AG	AG	AG	GG	No Call	TT	GG	No Call	TT	AG	CC	AG	CG	AG	AA	AA	GG	TT	GG	TT	GG	AG	AG	GG	GG	AG	No Call	TT	AG	TT	AA	AA	AA	TG	GG	GG	AG	AG	AG	TT	AA	CC	TT	AA	AA
D26-36	No Call	TC	TT	No Call	AG	AG	AG	AA	No Call	TC	AG	GG	TT	AG	CC	AA	CG	GG	AA	AG	AG	TC	AG	TG	AA	GG	GG	AA	AA	AG	AG	TT	GG	TT	AC	AA	No Call	TG	AG	GG	AA	AA	AA	TT	AA	TT	TT	GG	AC
D26-37	GG	CC	TG	AG	AG	AG	AG	AA	No Call	TT	AG	AG	TT	GG	CC	AG	CG	AG	AA	AA	GG	TC	AG	TT	GG	AG	GG	GG	AG	AA	AG	TT	GG	TT	AA	AA	AA	TG	GG	GG	AG	AA	AA	TT	AA	CT	CT	AG	AA
D26-38	AA	TC	TG	AG	GG	GG	GG	AA	No Call	CC	AA	AG	TT	AG	TT	No Call	GG	GG	AG	No Call	GG	CC	AA	TT	No Call	GG	AA	AA	AA	GG	AA	TC	GG	TT	No Call	AC	GG	TT	AG	GG	AG	No Call	AA	CT	GG	No Call	TT	No Call	AC
D26-39	AA	TC	TT	AG	AA	AG	GG	AA	No Call	TC	AG	AG	TT	AG	TC	AA	CC	GG	GG	GG	GG	TT	AG	TG	No Call	AG	GG	AA	AG	AG	AA	TC	GG	TT	AC	AA	AG	TG	AA	AA	AA	AA	AG	CC	AA	CT	CC	AG	CC
D26-40	AG	CC	TT	AA	AG	AA	GG	AA	No Call	TT	AG	AA	TT	AA	CC	AA	CC	AG	AG	GG	GG	TT	AG	TG	AG	AG	AG	GG	AA	AA	GG	TC	GG	TT	AA	AA	AG	TG	AG	GG	AG	AA	AG	CT	AA	CT	CT	AA	AC
D26-41	AG	CC	TT	AG	AG	AA	GG	AA	No Call	TC	AG	AG	TT	GG	TC	AG	CC	AG	AA	GG	GG	TC	AG	TT	AG	AG	AG	GG	AG	AG	AG	CC	AA	TC	AA	AA	AG	TT	AG	GG	AA	AG	AA	CT	AG	CT	CT	AG	AC
D26-42	AG	CC	TG	AG	AA	AG	AG	AG	No Call	TT	GG	AG	TT	GG	TC	AG	CG	No Call	AG	AG	AG	CC	GG	TT	AG	GG	GG	AG	GG	AA	GG	TT	GG	TT	AC	AA	AA	GG	GG	GG	AG	AG	AA	TT	AA	TT	CT	AG	AA
D26-43	AG	TC	TT	AG	GG	AG	GG	AA	No Call	CC	AG	GG	TC	GG	CC	GG	CC	AG	GG	AA	AG	CC	AG	TT	GG	GG	AA	AG	GG	AA	GG	TC	AG	CC	AC	CC	GG	GG	AG	GG	AG	AG	GG	CT	AG	CT	CT	GG	AC
D26-44	AA	CC	TG	GG	AG	AG	AG	AA	No Call	CC	GG	AG	TT	GG	TT	GG	GG	AG	AG	GG	GG	TC	GG	TG	AA	GG	AG	GG	AG	AG	AG	TC	GG	TC	AA	AA	AG	TT	AA	GG	AA	AA	AA	TT	GG	TT	CC	AG	CC
D26-45	AA	TC	TG	AG	GG	AG	AG	AA	No Call	TC	AG	GG	TT	AG	TT	AG	CG	GG	GG	AG	GG	CC	AA	TT	AG	GG	AG	AA	AG	AG	AG	TT	AG	TC	AA	AC	GG	No Call	AA	GG	AA	AG	AA	CT	GG	TT	CC	GG	CC
D26-47	AA	CC	TT	AG	AG	AG	GG	GG	No Call	TC	AG	AA	TT	GG	CC	AG	CC	AG	GG	AA	GG	TC	GG	TT	GG	GG	AG	GG	AA	AA	GG	TC	AG	TT	AA	AA	AA	TT	AG	AA	AG	AA	AA	CT	AG	TT	CT	AA	CC
D26-48	AG	CC	TT	AG	GG	AA	GG	AG	No Call	CC	GG	AA	TC	AG	CC	No Call	CC	GG	AA	AA	GG	TC	AG	TT	GG	AG	AG	GG	AA	AA	No Call	TC	GG	TC	AA	AA	GG	TG	AA	AG	AA	AA	AG	TT	AA	CC	CT	AA	AC
D26-49	No Call	TC	TT	AG	AG	AA	AG	AG	No Call	TC	GG	AG	TC	AG	TC	AG	CG	AG	AA	AA	GG	TC	GG	TG	GG	AG	GG	GG	AG	AA	GG	TC	GG	TC	AA	AA	AG	TT	AG	AA	AA	AG	AA	TT	AA	No Call	CT	AG	AA
D26-50	AA	CC	TG	AA	AG	AG	GG	No Call	No Call	TC	GG	GG	TT	GG	TC	GG	CC	AG	GG	AG	GG	TC	AA	TT	GG	AG	AA	AG	AG	AA	GG	TT	AG	TC	AA	AC	AG	GG	AA	AG	GG	GG	GG	CT	AA	TT	TT	GG	CC
D26-51	AA	CC	TG	GG	AG	AG	AG	AA	No Call	TT	AG	AG	TT	AG	No Call	GG	CG	GG	AA	GG	GG	CC	AG	TG	No Call	AG	AG	AG	GG	AA	AG	TC	GG	TT	AA	AA	No Call	TT	AA	GG	AA	AG	GG	CT	GG	No Call	CT	AG	CC
D26-52	AA	CC	No Call	GG	AA	AA	AG	AA	No Call	CC	AA	AG	TT	AG	CC	AG	CG	AA	AA	GG	No Call	CC	AG	TT	AA	AG	GG	GG	No Call	GG	AA	CC	GG	TT	No Call	AA	GG	No Call	No Call	GG	AA	AG	AA	TT	AA	TT	TT	AG	CC
D26-53	GG	CC	TG	AA	AA	AG	GG	AA	No Call	TT	AG	AG	TT	AG	CC	GG	CC	GG	AG	GG	AG	CC	GG	TG	AA	AG	AG	AA	AG	AG	AG	TC	AG	CC	AA	AA	AG	TG	AA	GG	AA	AA	AA	CC	GG	TT	CT	AG	CC
D26-54	AG	CC	TT	AA	AA	GG	GG	AA	No Call	TC	AA	GG	TT	AA	CC	No Call	CC	AG	AA	GG	GG	TC	GG	TT	No Call	AA	AG	AA	GG	AA	AG	TT	GG	TC	AA	AC	GG	TT	AG	GG	AA	AA	AA	CT	AA	TT	CC	GG	AA
D26-55	AG	TC	TG	AG	GG	AG	GG	AA	No Call	CC	AG	GG	TT	GG	TC	GG	CC	GG	AA	AG	AG	CC	AG	TG	No Call	GG	AG	AA	GG	AG	AA	TT	GG	TC	AA	AC	GG	GG	AG	GG	GG	AG	AG	CT	No Call	TT	CC	GG	CC
D26-56	AG	TC	TG	AG	AG	AG	AG	AA	No Call	TC	AG	AG	TT	AG	TC	AA	CG	GG	GG	AG	AG	TC	AA	TT	GG	GG	AG	AA	AG	AG	AG	TC	GG	TT	AC	AC	AG	TG	AG	AG	GG	AG	AA	CT	AA	TT	CT	AG	AC
D26-57	AA	TT	TG	AG	GG	GG	GG	AA	No Call	CC	AA	AG	TT	GG	TC	AG	CG	AG	AG	AG	GG	TC	AG	TG	GG	GG	AA	AG	AG	AA	GG	TC	AG	TC	AA	AA	GG	TT	AG	GG	GG	AG	AG	CT	GG	No Call	CC	AG	CC
D26-58	AA	TC	TG	AG	GG	AA	AG	AA	No Call	CC	AG	AG	TT	AG	TC	GG	CG	GG	GG	AG	GG	TC	AG	TG	AA	AG	AG	AG	GG	AA	GG	TT	GG	TT	AA	AA	No Call	TG	AG	AG	AG	AG	AA	CT	GG	TT	CT	AG	AC
D26-59	AA	TC	TT	AG	AA	GG	GG	AG	No Call	TT	GG	AG	TT	GG	TC	AG	CG	AG	GG	AG	AA	TC	AG	TG	GG	GG	AG	AA	AG	AG	AG	TC	GG	TC	AA	AC	AG	TG	AA	AG	GG	AA	AG	CT	AA	CT	No Call	AG	CC
D26-60	AG	TC	TG	AG	AA	AA	GG	AA	No Call	No Call	AG	GG	TT	AG	TC	AA	CG	AG	AG	AG	AG	TC	AA	TG	GG	AG	AG	AA	AG	AA	AG	TC	GG	TC	AC	AC	AG	TG	AG	AG	AG	AG	GG	CT	AG	TT	CT	AG	AC
D26-61	AA	CC	TG	AG	GG	AG	GG	AG	No Call	TT	GG	GG	TC	GG	TC	No Call	CC	AG	AG	AG	GG	TC	GG	TT	No Call	AG	AG	AG	GG	AA	GG	TT	GG	TT	AA	AA	AA	TT	AG	GG	AG	AA	AG	CT	AA	CC	CT	AG	AC
D26-62	AG	CC	TG	AG	AA	AA	GG	AG	No Call	TC	AA	GG	TT	AG	CC	GG	CC	GG	AA	GG	GG	TC	AA	TT	GG	AA	AG	AA	AG	AG	AG	TT	GG	TT	AA	AA	GG	TG	AA	GG	AA	AA	AA	CT	AA	No Call	No Call	GG	CC
D26-63	AG	TC	TT	AG	AA	AA	AG	AA	No Call	TC	AA	AG	TC	AG	TC	AG	CG	GG	AG	AG	GG	TC	AG	TG	No Call	AG	AG	AG	AG	AA	AG	CC	AG	TC	AA	AC	AG	TG	AG	AG	AA	AA	AA	CC	AG	No Call	CT	AG	AC
D26-64	AA	CC	TG	AG	AA	AG	GG	AG	No Call	TC	AG	AA	TT	GG	CC	AG	CC	AG	AG	GG	GG	CC	AA	No Call	AA	GG	AA	AG	GG	GG	AG	TC	AG	TT	AA	AA	GG	TT	AA	AG	AG	GG	AA	TT	AG	No Call	CT	AA	CC
D26-65	AG	CC	TT	AA	AG	AG	AG	AA	No Call	TC	AG	GG	TT	AA	CC	AG	CC	AG	AG	GG	GG	TT	AG	TG	AA	AG	AG	AA	AG	AG	GG	TT	GG	TT	AA	AA	GG	TT	AA	AG	AG	AA	AG	CC	AA	CT	No Call	AG	CC
D26-66	AG	TC	TT	AG	GG	AA	AG	GG	No Call	TC	AG	GG	TC	AG	CC	GG	CG	AG	AG	AG	GG	TC	GG	TG	GG	GG	GG	AG	AG	AG	AG	TT	GG	CC	AA	AA	GG	GG	GG	AG	AG	AA	AA	TT	AG	CC	CC	AG	AA
D26-67	AG	CC	TG	GG	AA	AG	AA	No Call	No Call	No Call	AG	GG	No Call	GG	CC	AA	CC	GG	AA	GG	GG	TT	GG	TT	AA	GG	No Call	AA	No Call	GG	AG	CC	GG	TT	AA	AA	No Call	TT	AG	No Call	No Call	GG	AA	CT	GG	No Call	CC	GG	AA
D26-68	AA	TC	TT	GG	AA	AG	AG	AA	No Call	CC	AA	AG	TT	GG	TC	GG	CG	AG	AA	GG	GG	CC	AA	TG	AG	GG	AG	AA	GG	AA	GG	TC	AA	CC	AA	AA	GG	TT	AA	GG	AA	AA	GG	TT	AG	TT	CT	AG	CC
D26-69	AG	TT	TT	AG	AG	AG	GG	AA	No Call	TC	AG	GG	TT	AG	TC	AA	CG	GG	AG	AG	AG	CC	AA	TT	AA	GG	AG	AA	GG	AG	AG	TC	AA	CC	AC	CC	GG	TG	AA	GG	AA	AG	GG	TT	GG	CT	CT	GG	AC
D26-70	AA	TC	TG	AA	AG	AA	GG	AA	No Call	TC	AG	AG	TT	GG	CC	AA	CC	GG	AA	AG	GG	TC	AG	TG	GG	AG	AA	AG	AG	AG	No Call	TT	AG	TC	AA	AA	AA	GG	AG	AA	AA	AG	AA	TT	AG	CC	CT	AG	AC
D26-71	AA	TC	TG	AG	GG	AA	GG	AA	No Call	No Call	AA	AG	TT	GG	CC	AG	CG	GG	AG	AA	GG	TC	GG	TG	No Call	AG	GG	AG	GG	AA	GG	TT	GG	CC	AC	AA	GG	TT	GG	AA	AA	AA	GG	CT	AA	No Call	TT	AG	AA
D26-72	AA	TC	TT	GG	AA	AG	GG	AA	No Call	TC	AG	AA	TT	GG	TT	No Call	GG	AG	AG	AG	GG	CC	GG	TT	GG	GG	AG	AA	AA	AA	GG	No Call	GG	CC	AA	AA	GG	TT	AA	GG	GG	AA	AG	TT	GG	No Call	CT	AA	CC
D26-73	GG	TC	TT	AA	AA	AA	GG	GG	No Call	TC	GG	AG	TT	AG	TC	AG	CC	AG	AG	AG	AG	CC	GG	TG	GG	GG	GG	AA	AA	AG	AG	TC	GG	TC	AA	AA	AG	TT	AG	GG	AG	AG	AG	CT	AA	CT	CT	AG	AC
D26-74	AA	TC	TG	AG	AA	AG	AG	AA	No Call	TC	GG	AG	TT	AG	TT	GG	CC	GG	AA	GG	AG	CC	AA	TG	No Call	GG	AG	AA	GG	AG	AG	TT	AG	CC	CC	AA	AG	GG	AA	GG	GG	AA	GG	CT	GG	No Call	CC	AG	CC
D26-75	GG	CC	No Call	AA	AA	AG	GG	AG	No Call	TT	GG	AG	TT	GG	CC	AA	CG	AG	AA	AA	GG	TC	AG	TG	AA	AG	AA	AG	AG	AG	AG	TC	No Call	TT	AA	AA	No Call	GG	AG	AA	AG	AG	No Call	CC	AA	No Call	CT	AG	CC
D26-76	AA	TT	TG	AG	AG	GG	GG	AA	No Call	CC	AA	AA	CC	GG	TC	GG	GG	AG	GG	AA	GG	CC	AA	TT	No Call	GG	AA	AA	AG	AG	AG	CC	AG	TT	AC	AA	AG	TG	AG	GG	AG	AG	GG	CT	AG	TT	CT	AA	AC
D26-77	AG	TC	TG	AG	AG	AA	AG	AA	No Call	CC	AA	AA	TT	AG	TT	AG	GG	GG	AG	AG	AG	TC	AG	TT	GG	GG	GG	AG	No Call	AG	AG	TT	AG	TT	AC	AA	AG	TG	AA	GG	GG	AA	AA	CT	No Call	TT	CT	AA	CC
D26-78	AA	TC	TG	AA	AG	AG	GG	AA	No Call	TC	GG	GG	TT	AG	CC	AA	CG	GG	AG	AG	GG	CC	AA	TT	GG	AG	AG	AG	AG	GG	AG	TT	GG	No Call	AA	AC	GG	TT	AA	AG	GG	AG	AA	CT	AA	TT	CT	GG	CC
D26-79	AG	CC	TG	AG	AA	AG	GG	GG	No Call	TT	No Call	GG	TT	GG	CC	AA	CG	AG	AA	AG	GG	CC	GG	TT	AA	AG	GG	AG	No Call	GG	AG	TC	GG	CC	AC	AA	No Call	TT	AG	GG	GG	No Call	AA	CT	AA	No Call	TT	AG	CC
D26-80	GG	CC	TG	AA	AA	AG	GG	AG	No Call	TT	AG	AA	TC	AG	No Call	AG	CC	AG	AG	AA	GG	TC	No Call	TT	AG	AG	AG	GG	AA	AG	AG	TC	GG	TC	AA	AA	AG	GG	AG	GG	AA	AA	AA	TT	AA	TT	CC	AA	AC
D26-81	AA	CC	TT	GG	AA	AA	GG	AA	No Call	TT	GG	AA	TT	AG	TT	AA	CC	AG	AG	GG	GG	TC	AG	TG	GG	AA	AG	AA	AA	AA	GG	No Call	AG	TC	AA	AA	GG	TT	AA	GG	AG	AA	AG	TT	GG	No Call	CT	AA	CC
D26-82	AG	TC	TT	AG	GG	AA	GG	AA	No Call	TC	GG	GG	TC	AG	TC	GG	CC	AG	AA	AG	GG	TT	AA	TT	AA	AG	GG	GG	GG	No Call	AG	TT	AG	TT	AA	AA	AG	TG	AG	AG	AA	AA	AA	CT	AA	No Call	CT	AG	AA
D26-83	AA	TC	TT	AG	AG	AA	GG	AA	No Call	TC	GG	AG	TT	AA	CC	GG	GG	AG	AA	GG	GG	CC	AG	TG	GG	AG	AG	AG	AA	GG	AG	TT	GG	TC	AA	AA	GG	GG	AA	AA	AA	AG	GG	CT	AG	CT	TT	AG	CC
D26-84	No Call	CC	TG	AG	AG	AG	GG	AA	No Call	TC	AG	AG	TT	AG	TC	AG	CG	AG	AA	AG	AG	TC	AG	No Call	AG	AG	AG	AG	AG	AG	AG	TC	GG	CC	AC	AA	AG	TG	AG	GG	AG	AG	AG	CC	AG	TT	CT	AG	AC
D26-85	AA	CC	No Call	AG	No Call	GG	AG	AA	No Call	TT	AG	AA	No Call	AA	CC	AA	CC	GG	GG	GG	GG	TC	GG	TG	No Call	AA	AA	GG	AA	No Call	GG	CC	AG	TT	AA	AC	No Call	GG	AG	GG	AA	AA	GG	CT	AA	TT	No Call	AA	AA
D26-86	AA	CC	TT	AA	AA	AG	GG	AA	No Call	TT	AG	GG	TT	AA	TC	GG	CC	AG	AA	AG	GG	TC	GG	TT	AG	AG	AG	AG	AA	AG	AG	CC	AG	TC	AA	AC	AG	TG	AG	AG	AA	AA	AA	CC	AG	CT	CC	GG	AC
D26-87	AA	TC	TT	GG	AA	AG	AG	AA	No Call	TT	GG	GG	TT	GG	CC	AA	CC	AG	AA	No Call	GG	TC	AG	TG	No Call	AA	GG	GG	GG	AA	AG	CC	GG	TT	AC	AA	GG	TT	AG	GG	AA	No Call	AA	CC	AG	No Call	No Call	AG	AC
D26-88	AG	TC	TT	AA	AG	AG	GG	AA	No Call	TC	AG	GG	TT	AG	CC	GG	CC	AA	AG	GG	GG	TC	AG	TT	No Call	AG	AG	GG	AG	AA	GG	TC	AA	TC	AA	AC	GG	TG	AG	GG	AA	AA	AA	CT	AA	TT	No Call	GG	AC
D26-89	AG	CC	TT	AG	GG	AG	AG	AG	No Call	TT	AG	AG	TT	AG	CC	AA	CC	GG	AA	AG	AG	TC	GG	TT	GG	GG	GG	AA	GG	AG	AG	TT	GG	TT	No Call	AA	AA	TT	AG	GG	AA	AA	AA	CT	AA	No Call	CC	AG	AC
D26-90	AG	TC	TT	AA	AA	AG	AG	AG	No Call	TC	GG	AG	TT	AG	TC	AG	CG	GG	AA	GG	AG	TC	GG	TG	No Call	AG	GG	AA	GG	AG	AG	TC	AG	TC	AA	AC	AA	No Call	AG	AG	AA	AA	AA	CT	AG	TT	CC	AG	AC
D26-91	AA	CC	TG	AG	AA	AG	GG	AG	No Call	CC	AA	AG	TT	AA	CC	GG	CC	AG	AG	GG	GG	TT	AG	TT	AG	AA	AG	AG	AG	AA	GG	CC	AG	TC	No Call	AA	GG	GG	AG	AG	AA	AA	AA	CT	AA	TT	CC	AG	AC
D26-92	AA	TC	TG	AG	GG	AG	AG	GG	No Call	TT	GG	GG	TC	AG	CC	AG	CG	GG	GG	AG	GG	TT	GG	TG	GG	AG	GG	AG	AG	AA	GG	TT	GG	TT	AA	AA	AG	TT	GG	GG	AG	AA	AA	CT	AG	No Call	TT	GG	AA
D26-93	AG	TC	TG	AA	GG	AG	AG	AG	No Call	TT	GG	GG	TC	AG	CC	AA	CG	AG	No Call	AG	GG	TT	GG	TG	AG	AG	GG	AG	GG	AA	GG	TT	GG	TT	AC	AA	AG	TG	GG	GG	AG	AA	AA	CT	AG	CC	CT	GG	AA
D26-94	AA	TC	TG	AG	GG	AG	GG	AA	No Call	CC	GG	GG	TT	AG	CC	GG	CG	AG	AG	AG	GG	CC	AG	TG	GG	AG	AG	AG	AG	AA	GG	TC	AG	TC	AA	AC	AG	TT	AG	AG	AA	AA	AG	CT	AA	No Call	CT	AG	AC
D26-95	GG	TC	GG	No Call	AA	AA	GG	No Call	No Call	No Call	GG	No Call	TT	AG	CC	GG	CG	AG	AA	No Call	GG	TT	No Call	GG	No Call	No Call	AA	AG	GG	No Call	AG	TT	GG	CC	No Call	AA	AG	GG	No Call	GG	AG	No Call	GG	TT	AA	No Call	TT	No Call	AA
D26-96	GG	CC	TT	AA	AA	GG	GG	AA	No Call	TC	AA	GG	No Call	AA	CC	GG	CC	GG	AG	GG	GG	CC	AG	TT	AA	AA	AG	AA	GG	AA	GG	CC	GG	TT	AA	CC	GG	TT	AA	AA	AG	AA	No Call	CT	AA	No Call	No Call	GG	AC
D26-97	AG	CC	TG	AA	AA	AG	AG	AA	No Call	TC	AA	AG	TT	AG	CC	AA	CG	AA	AG	GG	GG	CC	AG	TG	AA	AG	AG	AG	GG	AG	AG	TC	GG	TT	AA	AA	No Call	TT	AG	AG	AA	AA	AA	CT	No Call	TT	CT	AG	AC
D26-98	AA	CC	TG	AG	AG	AA	GG	AA	No Call	TC	GG	GG	TT	AG	TC	AG	CC	AG	AA	AA	GG	CC	AG	GG	AG	GG	AA	AG	AA	AG	AG	CC	GG	TC	No Call	AA	AG	TG	AG	GG	AG	AG	AG	TT	AA	CC	CT	AG	AC
D26-99	AA	TC	TT	AG	AG	GG	GG	AA	No Call	TC	GG	GG	TT	AG	CC	AA	CG	GG	GG	AG	GG	TC	AG	TT	GG	AG	AA	AG	GG	AA	GG	TC	GG	TC	AA	AC	GG	GG	AG	GG	AG	AA	AG	CT	AG	TT	No Call	GG	CC
D27-01	AA	CC	TG	GG	AG	AG	AG	AG	No Call	No Call	AA	AG	TT	AA	CC	GG	CG	AG	AA	AA	AG	CC	GG	TG	AG	AA	AA	AG	AG	GG	GG	TT	AG	TC	AC	AA	AG	TG	AA	AA	AG	AG	AA	TT	AG	TT	CT	AA	CC
D27-02	AA	CC	TG	AA	AA	AG	GG	AA	No Call	TC	AG	AA	TC	AG	CC	AA	CC	AG	AG	AA	GG	TC	AG	TT	AA	GG	AG	AG	AG	AG	AG	TC	GG	TT	AA	AA	GG	TG	AG	AA	AG	AG	AG	CC	AG	TT	CT	AA	AC
D27-03	AA	TC	TT	AG	GG	AG	AG	AA	No Call	TC	GG	AG	TT	AG	TC	AA	CG	AG	AG	AG	AG	TC	AG	TG	GG	AA	AG	AG	AA	AG	AG	TT	GG	CC	AC	AC	AG	TG	AG	AG	AG	AG	AG	CT	GG	No Call	No Call	AG	AC
D27-04	No Call	No Call	No Call	No Call	No Call	No Call	GG	No Call	No Call	No Call	No Call	AG	No Call	No Call	TT	No Call	No Call	AA	No Call	AG	No Call	No Call	No Call	No Call	No Call	AA	No Call	AG	No Call	AA	AA	TT	GG	No Call	No Call	No Call	No Call	No Call	No Call	No Call	No Call	No Call	No Call	TT	AA	No Call	No Call	No Call	No Call
D27-05	AA	TC	TG	GG	GG	GG	AG	AG	No Call	TT	AA	AG	TC	GG	TC	GG	CC	No Call	AG	AG	AG	TC	AG	TG	AA	AG	AG	AG	AA	AG	AG	TT	GG	TC	No Call	AA	GG	TG	AG	AG	AG	AG	AG	TT	AA	CT	CC	AA	AA
D27-06	AG	TC	TT	GG	AG	GG	GG	AG	No Call	TC	AA	AG	TC	GG	TC	AG	CC	AA	AA	AG	AG	TC	AG	TG	AG	AA	AA	AA	AG	AG	AA	TT	GG	CC	CC	AA	AG	GG	AG	GG	AG	AG	AA	TT	AA	CT	CC	AG	AC
D27-07	No Call	TC	TT	AA	AG	AA	GG	AG	No Call	CC	AG	AA	CC	AG	TT	AG	CC	AG	GG	AG	AG	TT	AA	TT	AG	AA	GG	GG	GG	AG	AG	TT	AG	CC	CC	AA	GG	TT	AG	AG	AG	AA	AA	TT	AG	CC	CC	AA	AC
D27-08	AA	TC	TT	AG	GG	AA	AG	GG	No Call	No Call	AA	GG	CC	AG	TC	AA	CG	AG	No Call	AA	AG	CC	AG	GG	No Call	AG	AG	AG	AG	GG	AA	TT	GG	CC	AC	AC	AG	TT	AG	AA	GG	AG	AG	CT	AG	No Call	CT	AG	AC
D27-09	AA	CC	TT	AG	AG	AA	GG	AG	No Call	CC	GG	AA	CC	AG	TC	AG	CC	AG	AG	AA	AG	CC	AA	TT	AA	AG	AA	AA	GG	GG	AG	TC	GG	TT	No Call	AA	GG	No Call	AA	GG	GG	AA	GG	CT	AG	TT	CC	AG	AC
D27-10	AG	TC	TG	AA	AG	GG	AA	AG	No Call	CC	GG	AA	CC	AA	TT	GG	CC	AG	GG	AA	AA	TT	AA	TG	No Call	AA	GG	AG	AG	GG	AA	TT	GG	TC	AC	AA	GG	TG	AG	GG	AG	AG	GG	CT	AA	No Call	CC	AA	AC
D27-11	AA	CC	TG	AG	AG	GG	AG	AG	No Call	TC	AG	AA	TC	AG	TC	GG	CC	AA	AA	AA	AG	TT	AG	TT	No Call	AG	AG	AG	AG	AG	AA	TT	GG	CC	CC	AA	AG	TT	AG	AG	AG	AG	AG	CT	AA	CT	CC	AA	AC
D27-12	AA	TC	TG	GG	AG	AG	AG	AG	No Call	CC	GG	AG	TC	AG	TC	AG	CC	AA	AA	AA	AG	CC	AG	TT	No Call	AA	AA	AG	AA	AG	AA	TT	GG	TC	CC	AC	AA	GG	AA	AA	GG	AG	AG	CT	AG	TT	CT	AG	CC
D27-13	AA	CC	TT	AG	GG	AA	GG	GG	No Call	TC	AG	AG	TC	AG	CC	AA	CC	AG	AA	AA	AG	CC	AG	TT	AG	AA	AA	AG	AA	GG	GG	CC	GG	TC	AC	AA	GG	GG	AG	AG	GG	GG	AG	CT	AA	No Call	TT	AG	AC
D27-14	AA	TC	TG	AG	AG	AG	AG	AG	No Call	CC	GG	AG	TC	AA	TC	AG	CC	AG	AG	AA	AG	CC	AA	TT	AG	AG	AA	AG	No Call	GG	AG	TC	GG	TC	AC	AA	GG	TG	AA	GG	AG	AA	GG	CT	AG	CT	CT	AG	AC
D27-15	AA	TC	TT	GG	AG	AG	AG	AG	No Call	CC	GG	AG	TC	AG	TC	AG	CG	AG	AG	AG	AG	CC	AG	TG	AG	AG	AG	AG	GG	GG	AG	TT	GG	TC	AC	AC	AG	TG	AG	AA	No Call	AG	AG	CT	No Call	TT	CC	AA	AC
D27-16	AA	TC	TG	GG	No Call	AA	AG	AG	No Call	TC	GG	AG	TT	GG	CC	AG	CG	AG	AG	AA	AG	CC	AA	TT	AG	AA	AG	AG	GG	GG	AA	TT	GG	No Call	CC	AC	AG	GG	AG	AA	GG	AG	GG	CT	AG	CC	CC	AG	AC
D27-17	AA	CC	TG	GG	AA	AG	AG	AG	No Call	CC	GG	AG	TC	AG	TC	AG	CG	AG	AG	AA	AG	CC	AG	TG	AG	AA	AG	AG	AA	AG	GG	TC	GG	TC	CC	AA	AG	TG	AA	AG	AA	AG	GG	CT	AG	TT	CC	AG	CC
D27-18	AA	CC	TG	AG	AG	AA	AG	AG	No Call	CC	GG	AG	TC	AG	TC	AG	CG	AG	AA	AA	AG	TC	AA	TT	AA	AG	AA	AG	AA	AG	GG	TC	GG	TC	CC	AA	AG	TG	AA	AG	AG	AG	AG	CC	AA	CC	No Call	AG	CC
D27-19	AA	CC	TT	AG	AG	AA	AG	AG	No Call	TC	AA	GG	TT	AA	CC	AG	CC	AG	AG	AA	AG	TC	AG	TG	AG	AA	AA	AG	AG	GG	AA	TC	GG	TC	AC	AC	AG	TG	AG	AA	AG	AG	AG	TT	GG	CC	No Call	GG	AC
D27-20	GG	CC	TT	GG	GG	GG	No Call	AA	No Call	CC	AG	AA	CC	AA	TT	AA	CG	AA	AA	AA	AA	TC	AA	TG	AA	AA	AA	AA	GG	AG	AG	TT	AG	TC	CC	AA	No Call	GG	AG	GG	GG	AG	AA	No Call	AG	No Call	CC	AA	AC
D27-21	GG	CC	TG	AA	AA	AA	GG	AG	No Call	TT	AG	AG	TC	AG	TC	AG	CC	AG	GG	AA	GG	TC	AG	TG	AA	GG	GG	AA	AG	AG	GG	TC	GG	TT	AA	AA	AG	GG	AA	GG	AG	AG	AA	CT	AG	CT	No Call	AA	CC
D27-22	AA	TC	TG	AG	AG	AG	GG	AG	No Call	TC	GG	GG	TT	AG	TC	AA	CC	AA	AA	AA	GG	TC	AG	TT	AG	AG	AG	AG	GG	AG	GG	CC	AG	TT	AA	AA	AA	TT	GG	AA	AA	AG	AG	CT	AG	No Call	CT	AG	AA
D27-23	AA	TT	TG	GG	GG	AA	GG	AA	No Call	TC	AG	AG	TT	GG	TC	AG	CG	AA	AA	AA	AG	CC	AG	TT	No Call	AA	AG	AA	GG	AG	GG	TT	GG	TC	CC	AA	No Call	GG	AG	AG	AG	AG	AG	CC	AA	No Call	CT	AG	AC
D27-24	AG	CC	TT	GG	AG	AA	AG	AG	No Call	TC	AG	GG	TT	GG	TC	AA	CG	AG	AG	AG	AA	CC	AA	TT	AG	AA	AG	AG	AG	AG	AG	TC	GG	TC	AC	AC	GG	GG	AA	AA	AG	AG	AG	TT	GG	CC	CC	AG	CC
D27-25	AA	TC	TG	GG	AG	AA	AG	AG	No Call	CC	GG	GG	TC	AG	TC	AG	CG	AG	AA	AG	AG	TC	AG	TT	AG	AG	AG	AG	AG	GG	AA	TC	GG	TC	AC	AC	GG	GG	GG	AA	AA	GG	AG	CC	AG	No Call	CT	GG	AA
D27-26	AA	TC	TT	GG	GG	AG	AG	AA	No Call	CC	AG	AG	TC	AG	TC	AG	GG	AG	AG	AA	AA	TC	AG	TT	AG	AG	AG	AA	GG	AG	GG	TT	AG	TC	AC	AC	GG	TT	AG	AG	GG	AA	AG	CT	GG	TT	No Call	AG	AC
D27-27	AA	TT	TT	GG	AG	AG	GG	AG	No Call	TC	AG	AA	TT	GG	TC	AG	CG	AG	AG	AG	AG	CC	AG	TT	AA	AG	AA	AA	AG	GG	AG	TT	GG	TT	AC	AA	GG	No Call	GG	AG	AG	AG	GG	CT	AA	CC	CC	AA	AA
D27-28	AA	TC	TG	GG	AA	AG	AG	AA	No Call	CC	AA	AA	TC	AA	TC	GG	CG	AG	AG	AG	AG	TC	AG	TT	GG	AG	AA	AA	AG	AG	AG	TT	GG	CC	CC	AA	No Call	TG	AG	GG	AG	AA	AG	CT	AG	No Call	CC	AA	AC
D27-29	AG	TT	TG	AA	AA	AA	GG	AG	No Call	TT	GG	AA	TC	AA	TC	AA	CG	AG	AG	AA	GG	TT	AG	TT	AA	AG	GG	AA	GG	AG	GG	TC	AG	TT	AA	AA	GG	TG	AG	AA	AG	AG	AG	CC	AG	TT	No Call	AA	AC
D27-30	AA	TC	TG	AA	AG	AA	GG	AG	No Call	TC	AA	AA	TT	AA	CC	AA	CC	AG	AG	AA	GG	TT	GG	TG	AA	AG	GG	AG	GG	GG	GG	CC	GG	TT	AA	AA	AA	TG	GG	AA	AG	AG	AG	CC	AG	TT	CT	AA	AC
D27-31	AA	CC	GG	GG	GG	AG	GG	AG	No Call	TC	GG	AG	TC	AG	TT	AG	CG	AG	AG	AA	AG	TC	AA	TT	AA	AA	AA	AA	AG	GG	GG	TT	AG	TC	AC	AA	GG	GG	AA	AG	GG	AG	AG	CT	AA	CC	CC	AA	CC
D27-32	AA	TC	GG	AG	AG	AG	AG	AG	No Call	No Call	GG	AG	TT	AG	TC	GG	CG	AG	AG	No Call	AG	CC	AA	TG	No Call	AA	AG	AG	AG	AG	GG	TT	GG	TC	No Call	AC	AG	GG	No Call	No Call	GG	No Call	AG	CT	AA	No Call	TT	AA	CC
D27-33	AG	CC	GG	AG	AG	GG	GG	AG	No Call	TC	GG	AA	TT	GG	CC	AA	CC	AA	AG	AA	GG	TT	AG	TG	AA	GG	GG	AG	AG	GG	GG	TC	AA	TC	AA	AA	AA	TT	AG	AG	AA	AG	AA	CC	AG	TT	No Call	AA	AC
D27-34	AA	TC	TG	AG	AG	AG	AA	AG	No Call	CC	GG	AG	TT	AA	CC	AG	CC	AA	AG	AA	AG	CC	AG	TT	AA	AA	AA	AG	GG	GG	AA	TC	GG	TC	AC	AC	No Call	GG	AA	AA	AG	GG	GG	TT	GG	TT	CT	AG	CC
D27-35	AA	CC	TT	GG	AG	AG	AG	AA	No Call	CC	AG	GG	TT	AA	TT	GG	CG	AG	AA	AG	AG	CC	AG	TT	AG	AG	GG	AG	AA	AG	AA	TT	GG	TC	CC	AC	GG	TT	GG	AG	AG	AA	GG	CC	GG	TT	No Call	AG	AA
D27-36	AA	TC	TG	GG	AA	AA	GG	AA	No Call	TC	AA	No Call	TT	AA	TC	AA	CC	AG	AG	AA	AG	CC	AG	TG	AA	AG	AA	AG	AG	GG	AG	TT	AG	TT	AC	AA	GG	No Call	AG	GG	GG	AG	AG	TT	AA	CT	No Call	AA	AC
D27-37	AG	TT	GG	AA	AG	AG	GG	GG	No Call	TT	AG	AG	TC	GG	CC	AA	CC	AG	AA	AA	GG	TC	AG	TG	AG	AA	GG	AG	GG	AG	AG	TC	GG	TT	AA	AA	AA	TT	GG	AG	AG	AA	AG	CC	AG	CT	CT	AG	AA
D27-38	AA	CC	TG	GG	AG	AG	No Call	GG	No Call	CC	AG	No Call	TT	GG	CC	GG	CC	GG	AG	AG	AG	CC	AA	TT	No Call	AA	AA	GG	GG	AG	GG	TT	GG	CC	AC	AA	No Call	No Call	No Call	GG	GG	No Call	AG	TT	AA	No Call	CC	AG	CC
D27-39	AA	TC	TG	GG	AG	AA	AG	AG	No Call	CC	AG	AG	TC	AG	TT	GG	CC	AA	AA	AA	AG	CC	AG	TT	GG	AA	AG	AG	GG	AG	AA	TT	AG	TC	AC	CC	No Call	No Call	AG	AA	AG	AG	GG	CT	AG	No Call	CC	AG	AC
D27-40	AA	TC	GG	GG	GG	AA	AG	AG	No Call	TC	GG	AG	TC	GG	CC	GG	GG	AG	AA	AG	AG	CC	AA	TT	AG	AA	No Call	AG	AG	GG	AA	TT	GG	CC	AC	AC	AG	TT	AA	AA	AG	GG	AG	CC	AG	CC	CT	AG	CC
D27-41	AA	TC	TG	GG	AG	AA	GG	AG	No Call	TC	AG	AA	TT	AG	CC	AG	CG	AG	AG	AA	AG	CC	AA	TT	GG	AG	AG	AG	GG	GG	AG	TC	GG	TC	CC	AA	GG	GG	GG	AG	GG	AA	AG	CT	AA	No Call	CT	AA	AC
D27-42	AA	TC	TT	AG	AG	AA	AG	AG	No Call	TC	AA	AG	TC	AG	TC	AA	CC	AA	AA	AA	AG	CC	AG	TT	GG	AA	AA	GG	AG	AG	GG	TT	GG	CC	CC	AA	GG	TG	AG	AG	AG	AG	AG	TT	AG	CC	No Call	AG	AC
D28-01	GG	CC	TT	GG	GG	GG	GG	GG	No Call	TT	GG	GG	TT	GG	TC	AG	CC	AG	AG	AG	GG	CC	AG	TG	No Call	AG	GG	AG	AA	GG	AG	CC	AG	TC	AC	AA	AA	GG	AG	GG	No Call	GG	No Call	CT	AA	CC	CC	AG	AC
D28-02	AA	CC	GG	GG	AG	GG	GG	AA	No Call	CC	GG	No Call	TT	AA	CC	AA	CC	AG	AG	AA	AA	CC	AG	TT	AA	AA	AG	AG	AG	AG	AG	CC	AG	CC	CC	AC	AG	GG	GG	AG	GG	AG	AG	TT	AG	CC	CC	AG	AC
D28-03	AG	TC	GG	AG	AG	GG	GG	AA	No Call	TC	GG	AA	TC	AA	TC	AA	CC	GG	AA	AA	AA	TC	AA	TT	No Call	AG	AG	GG	AG	AG	AG	CC	AG	TC	CC	AA	AA	GG	AG	AG	AG	AG	GG	TT	GG	TT	CC	AA	AC
D28-04	AA	CC	GG	AA	AG	AA	AG	AA	No Call	TC	AA	GG	CC	AG	TT	AG	CC	GG	AG	AA	AG	TC	AA	TT	GG	AA	AG	AG	AG	AG	GG	CC	GG	TT	AA	AC	GG	TT	AA	AA	GG	GG	AA	CT	AA	No Call	CC	GG	CC
D28-05	AG	TC	GG	GG	AG	AG	GG	AG	No Call	TC	AG	AA	TT	GG	TC	AG	CC	AG	AG	AG	AG	TC	AG	TT	AA	AG	AA	AG	AG	AA	AG	TC	AG	TC	AA	AA	AG	GG	AG	AG	GG	AA	AA	TT	AA	TT	CC	AA	AC
D28-06	AA	CC	TT	AA	GG	AG	AG	AA	No Call	TC	GG	GG	TC	AA	TT	AG	GG	AA	AG	AG	GG	TC	AG	TT	AG	GG	AG	AG	AG	AA	GG	TT	AG	CC	CC	AC	AA	GG	AA	AA	AA	AG	AG	CT	AA	No Call	CT	GG	CC
D28-07	AA	TC	GG	GG	AG	AA	GG	AA	No Call	TT	GG	AA	TT	AG	TC	GG	CC	AG	AA	AA	GG	TC	AA	TT	AA	AG	AA	AA	GG	AA	AA	TC	AG	CC	AA	AA	GG	No Call	AA	AG	AG	AG	AA	TT	AA	No Call	CC	AA	CC
D28-08	GG	CC	GG	AA	AG	AG	GG	AA	No Call	TC	AG	AG	TT	AG	TC	AG	CG	GG	AG	GG	GG	TC	AG	TG	AG	AG	AG	AG	GG	AA	GG	TT	AG	TC	AA	AA	AG	TG	AG	AA	AG	AG	AA	CT	GG	CT	CC	AG	AA
D28-09	No Call	CC	GG	GG	AG	AG	AA	AG	No Call	TC	AG	AA	TT	GG	TT	GG	CG	AA	AA	AG	AG	CC	AG	TG	GG	GG	GG	AA	AG	GG	AA	TC	GG	TT	CC	AA	No Call	TT	GG	GG	AG	AA	AG	TT	AG	CC	CC	AA	AC
D28-10	GG	CC	TG	AA	AG	AG	AG	AA	No Call	TC	GG	AA	TC	AG	TT	AG	CC	GG	AG	AA	AG	TC	AG	TT	No Call	AA	AA	GG	AG	GG	AA	TC	AG	CC	CC	AA	GG	TG	GG	AG	AG	AG	AG	TT	AG	CC	CC	AA	AC
D28-11	AG	CC	TG	AA	AG	GG	GG	AG	No Call	TT	AG	GG	TT	GG	CC	AA	CC	GG	AG	GG	GG	TT	AG	TG	GG	AA	AG	AA	GG	AA	GG	CC	AG	CC	CC	AC	AA	TT	AG	AA	AG	GG	AA	TT	GG	CC	No Call	GG	AA
D28-12	AG	CC	TG	GG	GG	GG	GG	No Call	No Call	TT	AG	GG	CC	GG	TC	AA	CG	AG	AG	AG	GG	TC	AG	TT	AA	AG	GG	GG	AA	AG	AG	TC	GG	CC	AC	AC	AA	TT	AG	AA	AG	AG	AG	TT	AG	CC	No Call	GG	AC
D28-13	GG	CC	GG	AA	GG	AA	GG	AA	No Call	TC	AG	GG	TT	AG	CC	AG	CG	AG	GG	AA	AG	TT	GG	GG	AA	AG	AG	AA	AA	AA	GG	TC	AG	TC	CC	AA	AG	TT	AA	GG	AG	AG	AG	TT	AG	No Call	CT	GG	CC
D28-14	AG	CC	TG	AG	GG	GG	GG	GG	No Call	TT	AG	AG	CC	GG	TC	AA	CG	AG	AG	AG	GG	TC	AG	TT	AA	GG	AG	GG	AA	AG	AG	CC	GG	CC	AC	AC	AA	TT	GG	GG	AA	AA	AG	CT	AG	CC	No Call	AG	AC
D28-15	AA	TC	TG	AG	AG	AG	GG	GG	No Call	TT	GG	AG	TT	AG	TT	AA	CG	AA	AA	AA	GG	TC	AG	TG	AA	AG	AG	GG	GG	AA	GG	TT	GG	TC	CC	AC	AA	No Call	GG	AG	GG	GG	GG	CT	AA	No Call	CC	AG	AC
D28-16	GG	CC	GG	AG	GG	AG	GG	AA	No Call	CC	AG	AG	TT	GG	TC	AA	CG	AG	AA	AG	GG	TT	AG	TT	AG	GG	AA	GG	GG	AG	AG	CC	AG	CC	CC	AC	AG	TG	GG	GG	AG	AG	AG	TT	AG	CT	CC	AG	AA
D28-17	AG	TC	TG	AG	AG	AG	GG	AG	No Call	TC	GG	GG	TC	GG	CC	AG	CG	AA	AG	AG	AG	TC	AG	TG	GG	AG	AG	AG	AG	AG	GG	TT	GG	TC	CC	AC	AA	GG	AG	GG	AG	AG	AG	No Call	AA	CC	CC	GG	AC
D28-18	AA	TC	TT	AA	GG	AA	AG	AG	No Call	CC	AG	AA	CC	AG	CC	AG	CG	AG	AG	AG	GG	TC	AG	TT	GG	AG	GG	AA	AG	GG	AG	TC	GG	CC	AC	AC	GG	GG	AA	AG	AG	AA	AG	CC	AA	No Call	CC	AA	CC
D28-19	GG	TC	GG	AG	AA	AA	GG	AA	No Call	CC	AG	AG	TT	AG	CC	AG	CG	GG	AA	AA	AG	CC	AA	TT	AG	AG	AA	GG	AG	AG	AG	CC	GG	CC	CC	AC	AG	GG	GG	AA	GG	AG	AA	CT	AA	No Call	CC	AG	AC
D28-20	GG	CC	TT	AG	GG	AG	GG	AA	No Call	TC	AG	GG	TT	GG	TC	AG	CG	AG	AG	AG	GG	TC	AG	TT	No Call	GG	AA	GG	AG	AG	No Call	TT	AG	CC	CC	CC	GG	No Call	AG	GG	GG	AG	AG	TT	AG	No Call	CC	GG	AC
D28-21	AA	CC	TG	AG	GG	AA	GG	GG	No Call	TC	AG	AG	TC	AG	TC	GG	CG	AA	AA	AA	AG	TC	AA	TT	GG	AA	AG	AG	AA	AG	AA	TC	GG	TT	AA	AC	AA	TG	AG	AG	AG	AG	AG	TT	AA	CC	CC	AG	AA
D28-22	AA	TC	TG	AG	AG	AG	AG	AG	No Call	TC	AG	AG	TC	AA	TC	AG	CG	AG	AA	AA	GG	CC	AA	TG	AG	GG	AA	AA	GG	GG	AA	TT	GG	CC	AA	AC	GG	GG	AG	GG	AG	AG	AG	CT	AA	No Call	CC	AG	AC
D28-23	GG	TC	GG	GG	AA	AA	GG	GG	No Call	TC	AG	AA	TT	AG	TC	AG	CG	AA	AA	AA	GG	TC	AG	TT	AG	AG	AG	AA	GG	GG	AG	TC	AA	TT	CC	AA	No Call	TT	GG	GG	AG	AG	AA	CT	AA	TT	CC	AA	AC
D28-24	AA	CC	GG	AG	AG	AA	GG	AA	No Call	CC	AG	AG	CC	AG	TC	AG	CG	AG	AG	AA	AG	TC	AG	TT	GG	AA	AG	AG	GG	AA	AG	TC	GG	TC	AA	AA	AA	No Call	AG	GG	AG	GG	AA	CT	AG	CT	CC	AG	AC
D28-25	No Call	CC	TG	GG	GG	AA	AA	GG	No Call	TC	GG	AA	TC	AG	TT	GG	CC	AA	AG	AG	GG	CC	AA	TG	No Call	AA	AA	AG	AA	GG	AA	TT	GG	TC	CC	AA	No Call	TG	AA	No Call	AG	AG	AG	CT	GG	No Call	CC	AA	CC
D28-26	AA	TC	TG	AG	AG	AA	AG	AA	No Call	TC	AA	AA	CC	AG	TT	GG	CG	AA	AA	AA	GG	TC	AG	TT	GG	AA	GG	AA	GG	GG	AG	CC	AG	TC	AA	AA	AG	GG	AG	AG	AG	AG	GG	TT	AA	TT	CC	AA	AC
D28-27	AG	CC	TG	AG	GG	AG	AG	AA	No Call	TC	AG	GG	TC	GG	CC	AG	CC	AG	AA	AG	GG	TC	AG	TT	GG	GG	AA	AA	No Call	AG	AG	TT	AG	CC	CC	CC	GG	TT	GG	GG	GG	AG	AA	TT	AG	No Call	CC	GG	AA
D28-28	GG	CC	GG	AG	AA	AG	GG	AG	No Call	TC	GG	AA	TC	AG	CC	AA	CG	GG	AA	AG	AG	CC	AG	TT	AA	AG	AA	AG	AG	AA	GG	CC	AG	CC	CC	AA	AG	GG	AG	AG	GG	AA	AG	CC	AA	CC	CC	AA	AA
D28-29	AA	TC	TG	AA	AG	AG	AG	AA	No Call	TT	AG	AG	TT	AA	TT	AG	CC	AG	AA	AA	GG	TC	AG	TG	No Call	AA	AG	GG	AG	AA	GG	TC	GG	CC	CC	AC	AG	TT	GG	GG	GG	AG	GG	TT	AA	No Call	CC	AG	AC
D29-01	AA	CC	TT	AG	AG	AG	GG	AG	No Call	CC	GG	No Call	TC	AG	TC	GG	CC	AG	AA	AA	GG	TC	AG	TG	AA	AG	AA	AA	GG	GG	AG	TT	AG	TC	AC	AC	GG	GG	GG	AG	GG	AA	AA	CC	AA	CT	No Call	AG	AA
D29-02	AG	TC	TG	AG	GG	AA	GG	AG	No Call	CC	AG	AA	TT	GG	TC	AG	CC	AG	AG	AA	GG	CC	AG	TG	GG	GG	GG	AA	AA	AG	AG	TT	AG	CC	AA	AA	AG	GG	AG	AG	AG	AA	AG	CT	AA	TT	CC	AA	AA
D29-03	No Call	TT	GG	AG	AG	GG	GG	GG	No Call	TT	AG	AA	TC	AG	TC	AG	CG	AG	AA	AA	AG	TC	AA	TT	GG	AG	GG	AG	AG	GG	AA	TC	AG	CC	AA	AA	AA	TG	GG	AA	AG	AA	GG	CT	AA	CC	CC	AA	AA
D29-04	AG	CC	TG	GG	GG	AG	GG	GG	No Call	TC	AG	AA	CC	AG	CC	AA	CC	AG	AA	AA	GG	TC	AG	GG	No Call	GG	AG	GG	AG	AG	AG	TT	GG	CC	AA	AA	AA	GG	GG	AA	AG	AG	AG	CT	GG	TT	No Call	AA	AC
D29-05	AA	TC	TG	AA	AG	AA	GG	AG	No Call	CC	GG	AA	TT	AG	CC	GG	CG	AG	AG	AA	AA	TT	GG	TT	AG	GG	AG	AA	AG	GG	AG	TT	GG	CC	CC	AA	GG	TG	AG	AG	GG	AG	AG	CT	AA	No Call	No Call	AA	AC
D29-06	AG	CC	TG	GG	AG	AA	AG	AG	No Call	CC	AA	AA	TC	AG	CC	AA	CG	GG	AG	AG	GG	TC	AG	TG	AG	GG	AG	AG	AA	GG	AA	TC	AG	CC	AA	AA	GG	TT	AG	AG	GG	AG	GG	CT	AG	CT	CT	AA	AC
D29-07	AG	TC	TT	AG	GG	AG	AG	AG	No Call	CC	AG	AA	TT	AA	TC	AG	CG	AG	GG	AG	GG	CC	AG	TT	GG	GG	AG	GG	AA	AA	GG	TT	AG	TC	CC	AA	GG	GG	AG	AA	AG	AG	AG	TT	AG	CT	CC	AA	AA
D29-08	AG	TT	GG	AG	AG	GG	GG	AA	No Call	TC	GG	AG	TC	AG	TC	AG	CG	AG	AG	AA	AG	TC	AA	TG	AG	GG	AG	AG	AG	AA	GG	TT	GG	CC	CC	AC	AG	TG	GG	GG	GG	AA	AG	CT	AG	CC	CC	AG	AA
D29-09	AA	TT	TG	AG	AA	AA	GG	No Call	No Call	TC	AG	AA	TT	AA	CC	AA	CG	GG	AG	AA	AA	CC	AA	TT	AG	AG	GG	AG	AA	AG	AG	CC	AG	TC	AA	AA	AA	TT	AG	AA	GG	AG	GG	CT	GG	No Call	CC	AA	AA
D29-10	AA	CC	TT	GG	GG	AG	GG	AA	No Call	TC	AG	AA	TT	AG	TC	AA	CC	AG	GG	AG	GG	TC	AG	GG	GG	AG	AG	AG	GG	AA	GG	TT	GG	TC	AC	AA	AA	TG	AG	AA	AG	AA	AA	TT	AA	CC	No Call	AA	CC
D29-11	AA	TC	TG	AA	AA	AG	AG	AG	No Call	TC	GG	AA	TC	AG	TC	AG	CG	AG	AG	AA	AG	CC	GG	TT	GG	AG	AA	AA	AG	AG	AG	TT	AG	CC	AA	AA	AA	GG	AA	AA	AA	AA	No Call	CT	AG	No Call	CC	AA	AC
D29-12	AG	TC	GG	AG	GG	AA	GG	GG	No Call	TC	GG	AA	TT	AG	CC	AG	CG	GG	AG	AA	GG	TC	AG	TG	No Call	AG	GG	GG	AG	GG	AG	TT	GG	TC	AA	AA	AA	GG	GG	GG	AA	AG	AA	CC	AG	TT	CT	AA	AA
D29-13	AA	TT	TG	AG	AA	AA	GG	AA	No Call	TC	AG	AA	TT	AG	CC	AG	CG	AG	AG	AA	AG	TC	AG	TT	GG	AG	AG	AG	AG	AG	AG	TC	AG	CC	AA	AA	AA	GG	AG	AA	AG	AG	GG	CT	No Call	No Call	CT	AA	AA
D29-14	AA	TT	TT	AA	AG	AA	AG	AA	No Call	CC	AG	GG	TT	AG	TT	AA	CG	GG	AG	AA	AG	TC	AG	TT	AG	AG	AG	AG	GG	AG	GG	TC	GG	CC	CC	AC	AG	TG	GG	AG	AG	GG	GG	CC	GG	TT	CC	GG	AA
D29-15	AA	CC	TT	GG	AG	AG	GG	AA	No Call	TC	GG	AA	TT	AG	TT	GG	CC	AG	AG	No Call	GG	TC	AG	TG	No Call	GG	AG	AA	AG	AA	GG	TC	AG	CC	CC	AA	GG	TG	No Call	AA	GG	No Call	AA	CT	AG	No Call	No Call	AA	AA
D29-16	AG	TT	GG	AG	AA	GG	AG	GG	No Call	TC	AG	AA	TT	AA	TC	AG	CG	AG	AA	AA	AA	CC	AA	TG	AG	AA	GG	AG	AG	AG	AG	TC	GG	CC	AA	AA	AA	GG	GG	AG	AA	AA	GG	CT	AA	TT	CC	AA	AA
D29-17	AA	CC	TG	AG	AG	AA	GG	AA	No Call	CC	GG	GG	TC	AG	TT	AG	CC	GG	AG	AA	GG	TT	AG	TG	AG	AG	GG	AG	GG	AG	AG	TC	GG	CC	AC	AC	GG	TT	AG	GG	GG	AA	AA	CC	GG	CT	No Call	AG	AA
D29-18	AA	TC	TG	AG	AG	AA	No Call	AA	No Call	CC	GG	GG	TC	AG	TC	AG	CG	GG	AG	AA	GG	TC	GG	TG	AA	AG	AG	AG	GG	GG	AA	TC	AG	CC	AC	AC	AG	TG	GG	GG	GG	AA	AA	CT	AA	CC	No Call	AG	AC
D29-19	AG	TC	GG	AG	GG	AA	GG	AG	No Call	TC	AA	AA	TC	GG	CC	AG	CG	GG	AG	AG	GG	TT	AG	GG	GG	AG	AG	AA	AA	GG	AA	TC	AG	CC	CC	AA	GG	TT	AG	GG	AG	AA	AG	CT	AG	No Call	No Call	AA	AC
D29-20	No Call	CC	TG	GG	AA	No Call	GG	GG	No Call	CC	GG	AG	CC	GG	TT	GG	CC	GG	GG	AA	GG	TT	AA	TT	GG	AG	AG	AG	GG	AA	GG	CC	AG	CC	CC	AA	GG	GG	AA	AA	GG	AG	AA	CT	GG	No Call	CC	No Call	AC
D29-21	AA	TC	TG	AA	AG	AG	GG	GG	No Call	TC	GG	AA	TC	AG	TC	AG	CG	AG	AA	AG	GG	CC	AG	TG	GG	AG	GG	AA	AG	AG	AG	TC	AG	CC	CC	AA	AG	GG	GG	AG	GG	AG	AG	TT	AA	No Call	CC	AA	AA
D29-22	AA	No Call	GG	AA	GG	AG	GG	AG	No Call	CC	GG	AG	TT	GG	TT	AG	CG	AA	GG	AA	AG	TC	AG	TG	AG	GG	GG	AA	AG	AG	AG	TC	GG	CC	CC	CC	GG	TG	AG	GG	GG	GG	GG	CT	AG	CC	CC	AG	AA
D29-23	AA	CC	GG	AA	AG	AG	GG	AG	No Call	CC	AG	AG	TT	AA	TC	AG	CG	AG	GG	AA	AG	CC	AG	TG	AG	GG	AG	AG	GG	AG	GG	TT	GG	CC	AC	AC	GG	GG	AG	No Call	GG	AA	AG	CT	AG	No Call	CT	AA	AC
D29-24	AG	TC	TG	AG	AG	AA	AG	AG	No Call	CC	GG	AG	TT	GG	CC	GG	CG	GG	AG	AA	AG	CC	GG	TG	AG	GG	GG	GG	AA	GG	AA	TC	GG	CC	AA	AA	AG	GG	GG	AG	AG	AG	GG	CT	AG	TT	CT	AG	AA
D29-25	AG	TC	TG	GG	GG	AG	AG	GG	No Call	TC	GG	GG	TC	AG	TC	AG	CG	AA	AG	AA	AG	TT	AA	TG	GG	GG	AG	AG	GG	AG	GG	CC	GG	TT	CC	CC	AA	TT	AG	AA	AG	AG	AA	CC	AG	CC	CC	GG	AC
D29-26	AG	TT	TG	AG	GG	AG	GG	AG	No Call	CC	GG	AA	TC	GG	CC	AA	CG	AG	AG	AG	GG	TT	AG	TG	No Call	GG	AG	AG	AA	AG	AG	TT	GG	CC	AA	AA	AG	GG	AG	GG	AG	No Call	AG	CT	AG	No Call	CC	AA	AA
D29-27	AG	TT	TG	AA	GG	AG	AG	GG	No Call	CC	AG	GG	TT	GG	TC	AA	GG	AG	AG	AA	AG	TT	AG	TT	GG	GG	AG	AG	GG	AA	GG	TC	AG	TT	CC	AC	AG	TT	GG	GG	GG	AG	AG	CT	GG	No Call	CC	GG	AA
D29-28	AA	TC	TG	AG	GG	AG	GG	AG	No Call	No Call	AA	AA	TC	AG	CC	AG	CC	GG	AA	No Call	AG	TC	AG	GG	No Call	GG	AG	GG	AA	AG	AG	TT	GG	TC	No Call	AA	AG	TT	No Call	No Call	AG	No Call	AG	CT	GG	No Call	CT	AA	CC
D29-29	AA	TC	GG	AA	GG	AA	GG	AG	No Call	CC	GG	AA	TT	AG	CC	GG	CG	AG	GG	AA	AG	TC	GG	GG	AA	GG	GG	AG	AG	GG	AG	TT	GG	TC	AA	AA	GG	GG	AG	No Call	GG	AA	AG	CT	GG	CC	CT	AA	AC
D29-30	AA	CC	TG	AG	AG	AA	AG	GG	No Call	CC	GG	GG	TC	AG	TC	AG	CG	GG	GG	AA	GG	TC	AA	TG	AA	AA	AA	AG	GG	AG	AG	TC	GG	TT	AA	AC	AA	TT	GG	GG	No Call	AA	AA	CC	AA	No Call	No Call	GG	AC
D29-31	AA	CC	TT	GG	GG	AG	GG	AG	No Call	TC	GG	AA	TC	AG	TT	AG	CC	AG	AG	AG	GG	TC	AG	No Call	AA	No Call	AA	AG	AG	AA	GG	CC	GG	TC	AA	AC	AG	TG	AG	AA	AG	AG	AA	CT	AA	CC	No Call	AA	AC
D29-32	AG	TC	TG	AG	AG	AG	AG	AG	No Call	TC	AG	AG	CC	GG	TC	AA	GG	GG	AA	AA	GG	TC	AA	TT	GG	AA	GG	GG	AG	AA	AG	TT	AG	CC	CC	AA	GG	GG	AG	AG	AG	AG	GG	TT	AG	CC	No Call	AG	AC
D29-33	No Call	TC	No Call	GG	GG	AG	GG	No Call	No Call	No Call	GG	No Call	TT	No Call	CC	GG	CC	AG	AG	No Call	AG	CC	AA	TT	No Call	AA	AA	AA	GG	No Call	AG	CC	GG	CC	No Call	No Call	No Call	TG	No Call	No Call	No Call	No Call	AA	TT	No Call	No Call	CC	No Call	AA
D29-34	AA	TC	TG	AG	AA	AG	AA	AG	No Call	TC	GG	AA	TC	AG	TC	AG	CG	GG	AA	AA	GG	CC	AG	TT	GG	AG	AG	AG	AG	AG	AG	TT	AA	TC	CC	AA	AA	GG	AG	AA	AG	AG	AG	CT	AG	TT	CT	AA	AC
D29-35	AA	CC	TT	AA	AG	AA	GG	AG	No Call	TC	GG	AG	TT	AG	CC	AA	CG	AG	AG	AA	GG	TC	AA	TG	GG	AG	AA	AA	AG	AG	AG	TC	GG	TC	AC	AC	AA	GG	GG	AG	GG	GG	AA	CT	AG	CC	CT	AG	AC
D29-36	AA	TC	TG	AG	AG	GG	GG	AA	No Call	CC	AG	AG	TT	AG	TT	AG	CG	AA	GG	AA	AG	TC	AG	TG	GG	GG	AG	AA	GG	AA	GG	TT	GG	CC	AC	AA	GG	TG	AG	GG	AG	AG	AG	CT	AG	CC	CC	AG	AA
D29-37	GG	CC	TG	GG	GG	AA	AG	GG	No Call	CC	AG	AG	TT	AG	TT	AA	CG	AG	GG	AA	GG	TC	AG	TT	GG	GG	AG	AG	GG	AG	GG	CC	AG	TT	CC	AC	AG	GG	AG	AA	AG	AA	GG	TT	GG	TT	CC	AG	AA
D29-38	AA	TC	TT	GG	GG	AA	GG	GG	No Call	CC	GG	AA	TT	AA	CC	GG	CC	AA	GG	AA	GG	CC	GG	TT	AG	GG	AA	AG	AG	AG	AG	CC	GG	CC	AC	AA	AG	GG	AA	AA	GG	AG	AG	CT	AA	CC	No Call	AA	AA
D29-39	AG	TC	GG	AG	GG	AA	GG	AG	No Call	TC	AG	GG	TT	GG	TC	AA	CG	AG	GG	AG	AG	TT	AG	TT	AG	GG	GG	AA	GG	AA	AG	CC	GG	TC	AA	AC	AG	TT	GG	AA	AA	AA	AA	CT	GG	CT	CC	GG	AA
D29-40	GG	TC	TG	GG	GG	AG	GG	AA	No Call	CC	GG	AG	TC	AG	TT	AA	CG	AG	GG	AA	AG	TC	AA	TT	GG	GG	AG	AG	GG	AA	GG	TC	GG	CC	AC	AA	AG	TG	AG	AA	GG	AG	AA	CC	AG	CC	CC	AG	AC
D29-41	AG	TT	TG	GG	AA	AG	GG	AA	No Call	CC	AG	AG	TC	AG	TT	AG	CC	GG	GG	AA	AA	TT	AA	TT	GG	GG	AG	AG	GG	AG	AG	TC	GG	TC	CC	AC	AG	TT	GG	AA	AG	GG	AA	CT	GG	CT	CC	AG	AA
D29-42	AG	TT	GG	AA	AA	GG	GG	AG	No Call	CC	GG	GG	TC	AG	TT	AG	CC	GG	AG	AA	AG	TC	AG	TT	GG	GG	AG	GG	AG	GG	AG	CC	AG	CC	AA	AA	AG	TT	AG	AG	AA	AA	AG	CT	GG	TT	CC	GG	AA
D29-43	No Call	No Call	No Call	No Call	No Call	No Call	No Call	No Call	No Call	No Call	No Call	No Call	No Call	No Call	No Call	No Call	No Call	No Call	No Call	No Call	No Call	No Call	No Call	No Call	No Call	No Call	No Call	GG	No Call	No Call	No Call	No Call	No Call	No Call	No Call	No Call	No Call	No Call	No Call	No Call	No Call	No Call	No Call	No Call	No Call	No Call	No Call	No Call	No Call
D29-44	No Call	No Call	No Call	No Call	No Call	No Call	No Call	No Call	No Call	No Call	No Call	No Call	No Call	No Call	No Call	No Call	No Call	No Call	No Call	No Call	No Call	No Call	No Call	No Call	No Call	No Call	No Call	AG	No Call	No Call	No Call	No Call	No Call	No Call	No Call	No Call	No Call	No Call	No Call	No Call	No Call	No Call	No Call	No Call	No Call	No Call	No Call	No Call	No Call
D29-45	No Call	No Call	No Call	No Call	No Call	No Call	No Call	No Call	No Call	No Call	No Call	No Call	No Call	No Call	No Call	No Call	No Call	No Call	No Call	No Call	No Call	No Call	No Call	No Call	No Call	No Call	No Call	No Call	No Call	No Call	No Call	No Call	No Call	No Call	No Call	No Call	No Call	No Call	No Call	No Call	No Call	No Call	No Call	No Call	No Call	No Call	No Call	No Call	No Call
D29-46	AA	TC	TT	AG	AG	AA	GG	AA	No Call	TC	AG	AA	TT	AG	TC	GG	CG	AG	GG	GG	GG	CC	AA	GG	GG	GG	No Call	AA	AG	AA	GG	TT	GG	TC	AC	AC	GG	GG	AG	AA	AG	AG	AG	TT	AG	CC	No Call	AA	AC
D29-47	AG	TC	TG	GG	GG	AG	GG	GG	No Call	CC	GG	AA	TC	GG	CC	AA	CG	GG	AG	AG	GG	TC	GG	TG	AG	GG	AG	GG	AA	AG	AG	TC	GG	CC	AA	AA	AG	GG	GG	AG	GG	AA	AG	CT	AG	No Call	CT	AA	AC
D29-48	AG	TC	TG	AG	GG	AA	AG	GG	No Call	TC	GG	AG	TC	GG	TT	AG	CG	AG	AG	AG	GG	TC	AA	TT	GG	GG	GG	GG	AG	AA	GG	TC	AG	TC	CC	AC	AG	TG	GG	AG	GG	AA	AG	CC	GG	No Call	CC	AG	AA
D29-49	AA	TC	TG	GG	AA	AA	GG	AA	No Call	CC	GG	GG	TT	GG	TC	AG	CC	GG	AG	AG	GG	TC	GG	TG	AA	AG	AA	GG	AG	GG	AG	CC	AG	TC	AA	CC	GG	GG	GG	GG	GG	AA	AG	CC	AG	CT	CC	GG	AA
D29-50	AG	TC	GG	GG	GG	AA	GG	GG	No Call	CC	GG	AG	TC	AG	CC	AG	CC	GG	AA	AA	GG	TC	GG	TG	GG	GG	AG	AG	AG	AG	No Call	TC	AG	TC	AA	AC	GG	TT	GG	GG	AA	AG	GG	CC	GG	TT	CC	AG	AA
D29-51	AA	TC	TG	AG	GG	AG	GG	AG	No Call	TC	AG	AG	TC	AG	TC	AG	CG	GG	AG	AA	GG	TC	AG	TT	AG	GG	AG	AG	AG	AG	AG	TT	GG	TC	AA	AC	AG	TG	AG	AG	AG	AG	AG	CT	AG	CT	No Call	AG	AC
D29-52	AG	TC	TG	GG	GG	AG	GG	GG	No Call	CC	AG	AG	TC	GG	CC	AG	CC	GG	AG	AA	GG	TC	GG	TG	AG	AG	GG	GG	AA	AG	AG	TT	GG	CC	AA	AA	AG	GG	GG	AG	AG	AA	AG	CC	GG	CT	No Call	AG	AC
D29-53	AA	TC	TT	GG	GG	AG	GG	AG	No Call	CC	GG	AA	TC	AA	TC	AG	CG	AG	GG	AG	GG	CC	AA	GG	AA	AG	AA	AA	AA	AA	GG	TC	GG	TC	AA	AA	AG	GG	AG	AA	AG	AG	AA	TT	AA	CC	No Call	AA	AC
D29-54	AA	TC	TT	AG	AG	AG	AG	GG	No Call	CC	GG	AG	TT	AG	TT	GG	CG	AG	GG	AA	GG	TC	AA	GG	GG	GG	AA	AG	AG	AA	GG	TC	AG	TC	AA	AA	GG	No Call	AA	AA	AG	AG	AA	CC	AA	CC	CT	AA	AC
D29-55	GG	TC	TT	AA	AG	AG	AG	AG	No Call	CC	GG	AG	TC	GG	TT	AG	CG	GG	GG	AA	AG	TT	AG	TT	GG	GG	AG	AA	GG	AA	GG	TT	AG	TT	AA	AC	AA	TT	AG	AA	AG	AG	GG	CT	GG	No Call	CC	AG	AA
D29-56	GG	CC	TT	AG	AA	AA	GG	AA	No Call	TC	GG	GG	TC	AG	TT	GG	CG	GG	GG	AA	GG	TC	AG	TT	GG	GG	GG	AA	GG	AG	AG	CC	AG	TT	AA	AC	GG	TG	GG	AG	AA	AG	AA	TT	GG	No Call	CC	AG	AA
D29-57	AG	TT	TG	AG	AG	AG	GG	AG	No Call	CC	AG	GG	TC	AG	TT	AG	CC	GG	AG	AA	AG	TC	AG	TT	GG	GG	AG	AG	AG	GG	AG	TC	GG	TC	CC	CC	AG	TG	AG	AA	AG	AG	AA	CT	GG	CT	CC	GG	AA
D29-58	AG	TC	TG	GG	GG	GG	GG	AA	No Call	CC	GG	AG	TT	AG	TT	AG	CG	AG	GG	AA	AA	TC	AG	TT	GG	GG	AG	GG	GG	AA	AG	TC	GG	CC	AA	AA	AA	TT	AG	GG	GG	AG	AA	CC	AG	No Call	No Call	AG	AA
D29-59	GG	TC	No Call	AG	GG	AA	AG	No Call	No Call	No Call	AG	No Call	No Call	No Call	CC	No Call	CG	GG	AA	No Call	AA	CC	AA	TG	No Call	AA	AG	AA	No Call	No Call	AA	TC	GG	CC	No Call	AA	No Call	GG	No Call	No Call	No Call	No Call	GG	CT	AG	No Call	CC	No Call	CC
D29-60	GG	TC	TG	GG	AG	GG	AG	AG	No Call	TC	AG	GG	TC	GG	TT	AA	CG	AA	GG	AG	AG	TT	AA	TT	AA	AG	AG	AG	GG	No Call	AG	CC	GG	TT	CC	CC	AA	TT	GG	GG	AG	AG	AA	CT	AG	No Call	CC	GG	AA
D29-61	GG	TT	GG	AA	AG	AA	AG	GG	No Call	CC	GG	AA	TC	AG	TT	AA	CG	GG	GG	AA	AG	TT	AG	TT	GG	GG	AG	AG	AG	GG	AG	CC	GG	CC	CC	AC	AG	TG	GG	AA	GG	AG	GG	CT	GG	CC	CC	AG	AA
D31-01	AA	TT	TG	GG	AG	GG	AG	AG	No Call	TC	AG	AG	TT	AG	TC	GG	GG	AG	AG	GG	GG	CC	AG	TG	GG	GG	AA	GG	AG	AA	AG	TT	AG	TC	AA	AC	AG	TT	GG	AA	AA	AA	AG	CC	AG	CT	No Call	AG	CC
D31-02	AA	TC	TG	AG	GG	AG	AG	AG	No Call	TC	AG	GG	CC	AG	TC	GG	CG	AG	AG	AA	AG	CC	AA	GG	GG	AA	GG	GG	AG	AA	No Call	TT	AG	TC	AA	AA	AG	TG	GG	AG	AG	AA	GG	CT	AG	CT	No Call	GG	AA
D31-03	AG	TC	TG	GG	GG	AG	GG	AA	No Call	CC	AG	AA	TC	AG	CC	AA	CG	AG	AG	AA	GG	TC	AG	TG	GG	AA	AA	GG	AA	AG	GG	CC	GG	TT	CC	AA	AA	GG	AA	No Call	AG	No Call	GG	CT	GG	No Call	TT	AA	CC
D31-04	AA	TC	TT	AA	AG	AA	AG	AG	No Call	CC	GG	AG	TT	GG	CC	GG	CG	AG	AA	AG	GG	TC	AG	TT	GG	AA	AG	GG	AA	GG	GG	TT	GG	TT	AA	AA	AA	TT	AA	AA	AG	AA	AA	CT	GG	TT	CC	AG	CC
D31-05	AA	TT	TG	GG	GG	AG	GG	AG	No Call	TC	GG	AG	TC	AG	TC	AG	CC	GG	AG	AG	GG	CC	AG	TT	GG	GG	AG	GG	AG	AG	AG	TT	GG	TC	AA	AA	AA	GG	AG	AA	AG	AG	AA	TT	AA	CC	CT	AG	AC
D31-06	AG	TT	GG	AA	AG	AG	GG	AA	No Call	TT	AG	GG	CC	No Call	CC	AG	CC	AG	AG	AA	AG	TT	AA	TT	No Call	AG	GG	AG	AG	AA	GG	CC	AG	TT	CC	AA	GG	TG	AG	AG	GG	AA	AA	CT	GG	CC	CC	AG	AC
D31-07	AG	TT	TT	GG	GG	AG	GG	AG	No Call	TT	GG	GG	TC	AG	TC	GG	CG	GG	AG	GG	GG	No Call	AG	TG	AA	GG	GG	AA	GG	AA	AG	TC	AG	TC	AA	AA	No Call	GG	AA	AG	AG	AG	AG	TT	AA	TT	CC	GG	AC
D31-08	AA	CC	TT	GG	GG	AA	AA	AA	No Call	CC	AG	AG	CC	AG	CC	AG	CC	GG	AG	AG	AG	TT	AA	TT	AA	AG	No Call	GG	GG	GG	AA	TT	GG	TT	CC	AA	AA	TT	No Call	AG	GG	GG	GG	TT	AG	TT	TT	AG	CC
D31-09	AG	TC	GG	GG	AG	AG	GG	GG	No Call	TC	GG	GG	CC	GG	TC	AA	CG	AG	AG	AG	AG	CC	AG	TT	AA	AG	AG	AG	AG	AG	AG	TT	GG	TC	CC	AA	GG	TG	GG	AA	AG	AG	GG	TT	AG	TT	CC	GG	CC
D31-10	AA	TC	TG	GG	AG	AG	GG	AG	No Call	CC	AG	GG	TT	AA	TC	AG	CG	AG	GG	AG	GG	CC	AG	TT	AG	AG	AG	GG	AG	AG	AA	TT	AA	TC	AC	AA	AG	TT	AG	AG	AG	AG	AA	CC	AA	CC	CT	GG	AC
D31-11	AA	TC	TG	AG	GG	AG	AG	AA	No Call	TC	GG	AA	TT	AA	TC	AA	CG	AG	AA	AA	GG	TC	AG	TT	AG	AG	AA	AG	AG	GG	GG	CC	GG	TT	AA	AA	AA	TG	AA	AA	AG	AA	AA	TT	AG	CC	No Call	AA	CC
D31-12	AA	CC	TT	GG	AG	AG	AA	AA	No Call	TC	GG	GG	TC	GG	CC	AG	CC	GG	AA	AG	AG	TT	AA	TT	GG	AG	AG	AG	AG	GG	AG	TC	GG	TT	AA	AC	AA	TG	GG	GG	AA	GG	GG	CC	AG	TT	CC	GG	CC
D31-13	AA	TT	TT	AA	GG	AG	AG	AG	No Call	No Call	GG	GG	TC	AA	CC	GG	CG	AG	AA	AA	GG	CC	AG	TT	AG	AG	AG	AG	AA	AG	GG	CC	GG	TC	CC	AC	AG	TG	AA	AA	AG	AA	AG	TT	AA	TT	CT	GG	AC
D31-14	AA	TC	TT	GG	GG	AA	AA	AG	No Call	TC	GG	GG	CC	AG	CC	AG	CC	GG	AG	AG	GG	CC	AA	TG	GG	GG	AG	AG	GG	GG	AG	TC	AG	TC	CC	AC	AA	GG	AG	AG	GG	GG	AG	CC	AG	No Call	CT	GG	CC
D31-15	AA	TC	No Call	GG	GG	AG	AA	AA	No Call	CC	AA	GG	CC	GG	TC	GG	CG	AG	AA	AA	AG	CC	AA	TT	No Call	AA	AG	AA	GG	AG	AG	TC	GG	TC	CC	AC	AG	TG	AG	AG	AA	GG	AA	CT	AG	CC	CC	GG	CC
D31-16	AG	TC	TG	AG	GG	AG	AG	AA	No Call	TT	GG	GG	CC	GG	CC	AG	CC	GG	AA	GG	AA	TC	AG	TT	GG	AG	GG	GG	AG	AG	GG	TT	GG	CC	AC	CC	AG	TT	AG	GG	AG	No Call	AA	CT	AG	No Call	CC	GG	CC
D31-17	AA	TC	TG	AG	AG	AA	AG	AA	No Call	TC	AG	AG	TT	AA	TT	AA	CG	AG	AA	GG	AG	TT	AG	TT	AA	AG	AG	AG	AA	AG	AG	TC	GG	CC	CC	AC	AA	TG	GG	AG	AA	AA	AG	CT	AA	TT	CC	AG	AC
D31-18	AA	CC	TT	AA	GG	AA	AG	AA	No Call	TC	AG	AG	TT	AG	CC	GG	CC	GG	AA	GG	GG	CC	AA	TT	AG	GG	AA	GG	AA	AG	GG	CC	GG	TT	CC	AA	AA	TT	AG	GG	GG	AA	AA	CT	AG	CT	No Call	AG	AC
D31-19	AA	CC	TT	GG	GG	AG	GG	AG	No Call	CC	GG	AG	TC	GG	CC	AA	CG	AG	AA	AA	GG	TC	AA	TG	AG	GG	AG	GG	AA	GG	AA	TT	AG	TT	CC	AA	AG	TT	AG	AG	GG	AA	AG	CT	GG	TT	CT	AG	AC
D31-20	AG	CC	TT	AG	AG	AA	GG	AA	No Call	CC	GG	AG	No Call	AA	TC	AA	CC	AG	AG	AA	GG	CC	AA	TT	No Call	AG	AA	AG	AA	AG	GG	TC	GG	CC	No Call	AA	No Call	No Call	AA	AG	GG	AA	AA	CT	AG	CC	No Call	AG	CC
D31-21	No Call	TC	GG	GG	AG	AG	AA	AA	No Call	TC	AA	GG	TT	AG	TC	AA	CG	GG	AG	AG	GG	CC	No Call	TG	AA	AA	AA	AG	GG	AA	AG	TT	No Call	TT	No Call	AA	GG	TT	AG	AA	AG	No Call	AG	CC	AA	No Call	TT	GG	CC
D31-22	AA	CC	TG	GG	GG	GG	AA	AG	No Call	CC	No Call	GG	TT	AG	CC	GG	CC	AG	AA	No Call	GG	TC	No Call	TT	No Call	AG	GG	AG	GG	No Call	No Call	TT	GG	CC	No Call	AA	AA	No Call	No Call	AA	GG	No Call	AA	CC	No Call	No Call	CC	GG	CC
D31-23	AA	TT	TT	GG	AG	AG	AA	AG	No Call	TC	AG	GG	TC	GG	CC	GG	CC	GG	AA	AG	AG	TC	AA	TT	AG	AG	AA	GG	AG	GG	AA	TC	AG	TC	AC	CC	AG	TG	GG	GG	AG	GG	AG	CT	AG	TT	CC	GG	CC
D31-24	No Call	No Call	No Call	No Call	No Call	No Call	No Call	No Call	No Call	No Call	No Call	No Call	No Call	No Call	No Call	No Call	No Call	No Call	No Call	No Call	No Call	No Call	No Call	No Call	No Call	No Call	No Call	No Call	No Call	No Call	No Call	No Call	No Call	No Call	No Call	No Call	No Call	No Call	No Call	No Call	No Call	No Call	No Call	No Call	No Call	No Call	No Call	No Call	No Call
D31-25	AA	TT	GG	GG	AA	GG	AG	AG	No Call	TC	AG	GG	TT	AG	TC	GG	CG	GG	AA	AG	GG	CC	GG	TG	GG	AG	AA	AG	GG	GG	AG	TT	AG	No Call	CC	AA	No Call	TT	AG	AA	AA	No Call	No Call	TT	AG	No Call	CT	AG	CC
D31-26	AA	TC	TG	GG	AA	AG	GG	AG	No Call	CC	GG	GG	TC	AA	CC	GG	CG	AG	AG	AA	GG	TT	GG	TT	AG	AA	AG	AG	GG	AA	GG	TT	GG	CC	CC	AA	AA	GG	GG	AA	AG	AG	AG	TT	GG	CC	CC	GG	CC
D32-01	AA	TT	TT	GG	GG	AG	AG	AG	No Call	TC	GG	GG	TT	AG	CC	AG	CC	No Call	AA	GG	GG	TC	GG	TG	GG	AG	GG	AG	AA	AG	AG	TT	AG	TC	CC	AC	No Call	No Call	GG	No Call	AA	AA	AA	TT	GG	No Call	CC	GG	AC
D32-02	AA	TT	TT	GG	GG	AG	GG	AG	No Call	CC	AG	GG	TT	AA	TC	GG	CG	GG	AA	AA	GG	CC	AA	TG	AA	GG	GG	GG	AG	AG	AG	TT	GG	TC	AC	AA	GG	TG	GG	AA	AA	AA	AA	CT	AG	CC	TT	GG	AC
D32-03	AG	CC	TG	AA	GG	AA	GG	AG	No Call	TC	AG	GG	TC	GG	TC	GG	CG	GG	GG	AG	GG	CC	AG	TG	AG	AG	AG	AG	AG	AA	GG	TT	GG	TC	CC	AA	AG	TT	AA	AA	GG	GG	GG	CT	AA	CT	CC	No Call	CC
D32-04	AG	No Call	No Call	No Call	No Call	No Call	No Call	No Call	No Call	No Call	No Call	No Call	No Call	No Call	No Call	No Call	No Call	No Call	No Call	No Call	No Call	No Call	No Call	No Call	No Call	No Call	No Call	GG	No Call	No Call	AA	No Call	No Call	No Call	No Call	No Call	No Call	No Call	No Call	No Call	No Call	No Call	No Call	No Call	No Call	No Call	No Call	No Call	No Call
D32-05	AA	TC	GG	AG	AG	GG	AA	AA	No Call	CC	AG	AG	TC	AG	CC	AG	CG	AG	AA	AG	GG	CC	AA	TG	AG	GG	AA	AG	AG	GG	AA	TC	GG	TC	AC	AA	AG	TT	GG	GG	AG	AG	AG	CT	AG	No Call	CC	AG	AA
D32-06	AG	CC	TT	AA	GG	AG	AG	AA	No Call	TC	AA	GG	No Call	GG	TC	GG	CG	AG	GG	AG	GG	CC	GG	TT	AA	GG	GG	No Call	AG	AA	AG	TT	No Call	TT	No Call	CC	GG	TT	GG	AA	GG	AA	AG	CC	AG	No Call	CC	GG	CC
D32-07	GG	CC	TT	AG	AG	GG	AG	AA	No Call	CC	AA	GG	CC	AA	CC	GG	CG	AG	AG	No Call	AG	CC	AA	TG	No Call	AG	AG	GG	GG	AG	AA	TT	AG	TT	AA	AC	AA	GG	AG	GG	AA	AG	AA	TT	AA	CC	CC	GG	AC
D32-08	AG	CC	TG	AG	AG	AG	GG	AG	No Call	TT	GG	GG	TT	AG	TT	AA	CC	AA	AG	AG	GG	TC	AG	TT	AG	AG	AA	AA	AA	AA	AG	TT	No Call	CC	AA	AC	AG	TT	AA	AG	AA	AG	AG	CC	AG	CT	CC	GG	AC
D32-09	AA	TT	TG	AG	AG	GG	AG	AA	No Call	CC	AG	GG	TT	AG	TC	AA	CC	GG	AG	GG	GG	CC	AA	TT	AA	GG	AG	AA	AG	GG	GG	TC	AA	TC	AA	AA	AA	GG	AG	AA	No Call	GG	No Call	CT	AA	No Call	TT	AG	AC
D32-10	AG	TC	TG	GG	GG	AG	GG	AA	No Call	TC	GG	AG	TT	AA	CC	GG	CC	AA	GG	AA	AG	TC	AA	TG	AG	GG	GG	AA	AG	AG	GG	TT	AA	TC	AC	AA	AG	TT	AG	AG	AG	GG	GG	CC	AG	CC	CC	AG	CC
D32-11	AG	CC	GG	GG	GG	GG	GG	AG	No Call	TC	GG	GG	TT	AG	TT	AG	CC	AA	GG	GG	GG	CC	AA	TG	AA	GG	AG	AG	AG	AG	AA	TC	AA	TC	AA	AC	AG	TG	AA	AG	AG	GG	GG	CT	No Call	TT	CT	GG	CC
D32-12	AG	No Call	No Call	No Call	No Call	No Call	No Call	No Call	No Call	No Call	No Call	No Call	No Call	No Call	No Call	No Call	No Call	No Call	No Call	No Call	No Call	No Call	No Call	No Call	No Call	No Call	No Call	GG	No Call	No Call	AA	No Call	No Call	No Call	No Call	No Call	No Call	No Call	No Call	No Call	No Call	No Call	No Call	No Call	No Call	No Call	No Call	No Call	No Call
D32-13	AA	TT	TG	AG	GG	AG	AG	GG	No Call	TC	AG	AG	TC	AA	CC	AG	CG	GG	AA	AA	GG	CC	AA	TG	AG	AG	GG	AA	AG	AG	GG	TT	GG	TC	AC	AC	AA	GG	AG	AA	AG	AG	AG	TT	AG	CC	CC	AG	CC
D32-14	GG	No Call	GG	AA	AG	GG	No Call	AG	No Call	CC	AG	GG	TT	GG	TC	AA	GG	AA	AA	GG	AG	TC	AA	GG	AG	GG	GG	GG	GG	AA	GG	TT	GG	CC	AA	AA	No Call	GG	GG	GG	AG	GG	AA	TT	AA	CC	CC	GG	AA
D32-15	AA	CC	TT	GG	GG	GG	GG	GG	No Call	CC	GG	GG	TT	GG	TT	AG	CG	AG	GG	No Call	GG	TC	GG	TT	GG	GG	AA	AA	AA	GG	AA	TC	AA	CC	AA	CC	AG	TT	AA	AA	AG	No Call	AA	CT	AA	No Call	No Call	GG	CC
D32-16	GG	TC	TG	GG	AA	AA	AA	AG	No Call	TC	GG	AA	CC	AG	TC	AG	CG	AA	AG	AG	GG	TC	AG	TG	GG	AA	AA	AG	GG	AA	GG	TT	GG	TC	AA	AA	GG	TT	AG	GG	AA	AG	AG	CC	AG	CC	CC	AA	AC
D32-17	AA	TC	TG	GG	GG	AG	AA	No Call	No Call	CC	GG	GG	TT	AA	CC	GG	CG	GG	AA	AG	AG	TC	AG	TG	No Call	AG	AA	No Call	AG	GG	GG	TC	AG	CC	No Call	AA	AA	GG	No Call	GG	GG	No Call	GG	CT	AA	No Call	CC	GG	CC
D32-18	AA	CC	TT	GG	GG	AG	GG	AA	No Call	TT	AA	AA	TT	AA	TC	GG	CG	AA	AG	AG	GG	CC	AA	TT	GG	AA	AA	AA	AA	AA	GG	TT	GG	TT	AA	AC	GG	TG	AA	GG	AA	No Call	AG	CC	AA	No Call	CC	AG	CC
D32-19	AG	TC	TG	GG	GG	AA	GG	No Call	No Call	CC	AA	AG	TT	GG	TT	GG	GG	AG	AA	No Call	GG	TC	AA	TG	AG	AG	AG	AG	AA	AG	GG	TT	GG	CC	CC	AC	AA	GG	AG	GG	AA	GG	GG	TT	AA	No Call	No Call	AG	AC
D32-20	AA	CC	GG	GG	GG	AG	AG	GG	No Call	TT	GG	GG	No Call	AA	TC	AA	CG	AA	GG	GG	GG	CC	AA	GG	GG	GG	AG	AA	AG	AG	GG	TC	AA	TC	AA	AC	AG	TT	AA	AG	AG	AG	GG	CT	AA	No Call	CC	GG	CC
D32-21	GG	CC	TT	AG	AG	AA	GG	No Call	No Call	CC	AA	AG	TC	GG	CC	AA	GG	AA	AG	AG	GG	TT	AA	TT	No Call	GG	AG	AA	AG	AA	GG	TC	GG	TT	AA	No Call	AA	TT	AG	GG	GG	AG	GG	TT	GG	No Call	CT	GG	AC
D32-22	GG	CC	GG	GG	GG	No Call	GG	AA	No Call	TT	GG	GG	TC	AA	CC	AG	CG	AA	GG	AG	GG	CC	AA	TG	GG	GG	GG	AA	AA	AA	AG	TT	AA	TC	AA	AA	GG	TT	AG	AA	AA	GG	GG	CC	AG	CT	No Call	GG	CC
D32-23	AG	TC	TG	AG	GG	AG	GG	AG	No Call	No Call	AG	GG	TT	GG	TC	AA	CG	GG	GG	AG	GG	TC	GG	TT	GG	GG	AA	AA	AA	GG	AA	TC	AA	CC	AC	AC	AA	TG	AA	AG	AA	GG	AG	CT	AG	CC	No Call	GG	CC
D32-24	AA	TC	TG	GG	AG	AG	GG	AG	No Call	TT	AG	AG	TC	GG	TC	GG	CG	AG	AG	AA	AG	CC	AG	TT	AA	AG	AA	AA	AA	AG	GG	TC	GG	TT	AA	AC	AG	TG	AA	AA	AA	AG	GG	CC	AA	CT	CC	AG	CC
D32-25	GG	CC	TT	GG	GG	AA	GG	AA	No Call	TC	AA	GG	CC	AG	TT	GG	GG	AG	GG	GG	GG	TC	AA	GG	AG	AG	AA	AA	AA	AA	GG	TC	AG	TT	AA	AC	No Call	No Call	GG	AA	GG	AG	GG	No Call	No Call	No Call	CC	GG	CC
D32-26	AG	TC	TT	AG	AA	GG	GG	AA	No Call	CC	AA	AA	TT	GG	CC	AG	CG	AG	AA	AG	AG	TC	AG	TG	GG	AG	AG	AG	AG	AG	AG	TC	GG	CC	AC	AA	AG	TG	GG	AG	GG	AG	AA	CT	AA	TT	CT	AA	AA
D32-27	AG	TC	TG	AG	AG	AG	GG	AG	No Call	TT	AG	AG	TC	AG	CC	AA	CG	AG	AG	AG	AG	TC	AG	TG	AA	AG	AA	AA	AA	AA	AA	TT	AA	CC	AA	AA	AG	TT	AA	AG	AA	AG	GG	CC	AA	CT	CC	AG	AC
D32-28	GG	TC	GG	AG	AG	AG	GG	AG	No Call	TT	AG	GG	TT	AA	TC	GG	GG	AG	AG	GG	GG	TC	AG	TG	AA	AG	AG	AA	AA	AG	AG	CC	GG	TT	AA	CC	AA	TT	GG	AG	AA	AG	GG	CC	AA	No Call	TT	AG	CC
D32-29	AG	CC	TG	AG	GG	AA	GG	AA	No Call	TT	AG	GG	TT	AG	TT	AG	CG	AG	AG	AG	GG	CC	AG	TT	AG	AG	AA	AA	AG	AA	AG	TC	GG	CC	AC	AC	AA	TG	AA	AG	AG	AG	GG	CC	AG	CT	CT	GG	CC
D32-30	AA	TC	TG	AG	GG	AA	GG	GG	No Call	TT	GG	AA	TT	AG	CC	AG	CG	GG	GG	AA	GG	CC	AG	TT	AA	AA	AA	No Call	AG	AG	AG	CC	GG	TC	AC	AA	AA	TT	AA	AG	AA	GG	AA	CC	AG	CC	CT	AA	CC
D32-31	AA	CC	TG	AG	GG	AG	GG	AG	No Call	TT	AG	AG	TT	AG	TC	AG	CC	AG	AG	GG	AG	CC	AA	TG	AA	GG	AA	AA	AG	AA	AG	TT	GG	CC	AA	AC	AG	TT	AG	AA	AG	GG	No Call	CT	AG	CC	CC	AG	AC
D32-32	AG	CC	TG	AG	AG	GG	GG	AA	No Call	CC	AG	AG	TC	AG	TC	AG	CC	AG	AA	AG	AA	TC	AA	TT	AG	GG	GG	AG	GG	AA	GG	TT	AG	CC	AA	AA	AA	TG	AG	AG	GG	AG	AG	CC	AG	TT	CT	AG	AC
D32-33	No Call	CC	GG	GG	GG	AA	GG	AA	No Call	TT	GG	AG	CC	AA	TC	AG	CC	GG	AG	AA	AG	CC	AA	TG	AG	GG	AG	AA	AA	AG	GG	TT	AG	CC	CC	AA	AA	GG	AG	AG	AG	GG	No Call	CC	AA	No Call	TT	GG	CC
D32-34	No Call	No Call	No Call	No Call	No Call	No Call	No Call	No Call	No Call	No Call	No Call	No Call	No Call	No Call	No Call	No Call	No Call	No Call	No Call	No Call	No Call	No Call	No Call	No Call	No Call	No Call	No Call	No Call	No Call	No Call	No Call	No Call	No Call	No Call	No Call	No Call	No Call	No Call	No Call	No Call	No Call	No Call	No Call	No Call	No Call	No Call	No Call	No Call	No Call
D32-35	AA	CC	GG	AG	GG	AG	AG	AA	No Call	TC	AG	GG	TT	AG	CC	AA	CG	AA	GG	AA	AG	TC	AA	TG	AA	GG	GG	No Call	AG	AG	AA	TT	GG	TC	AA	AA	AG	TT	AG	AA	AA	AG	AG	CT	AG	TT	CT	GG	AC
D32-36	AA	TC	TG	AG	GG	GG	GG	AA	No Call	TT	GG	AG	TT	No Call	CC	GG	CG	AG	AA	AA	GG	TC	AA	GG	AA	AG	AA	GG	AA	GG	GG	TT	AA	CC	AA	AA	AA	TT	AA	AA	GG	GG	AG	CC	AA	CC	CC	AA	CC
D32-37	AG	CC	GG	GG	GG	AG	GG	AA	No Call	TT	AG	GG	TT	AA	CC	AG	CG	AA	AG	AG	GG	CC	AG	TT	AG	GG	GG	AA	AG	AA	AG	TT	AG	TT	AA	AA	GG	TG	AA	AA	AA	AG	AG	CT	AG	TT	CT	GG	CC
D32-38	AG	TC	TG	AG	GG	AG	GG	AG	No Call	TC	GG	AG	TT	AA	TC	AG	GG	AG	AG	AG	AG	TC	AG	TG	AG	GG	AG	AA	GG	AG	GG	TT	AA	TC	AC	AC	GG	TT	AG	AG	AG	AG	AG	CC	AG	TT	CC	AG	AC
D32-39	AG	TT	TT	AG	AA	GG	AA	AA	No Call	TC	AA	GG	TT	AA	TT	AG	CC	GG	AA	AG	AG	TC	AA	TG	AG	AG	AG	AG	AG	AA	GG	TC	AG	TT	CC	AA	AA	TG	AA	AG	AA	AG	GG	CC	AA	TT	No Call	GG	CC
D32-40	AG	CC	GG	GG	AG	AG	AG	AG	No Call	CC	AG	GG	TC	AA	CC	AG	CG	GG	AA	AA	AG	CC	GG	TG	AG	AG	AA	AG	AG	AA	GG	TC	GG	TT	AA	AA	AG	GG	AG	AA	AG	GG	AG	CC	AG	TT	CC	GG	AC
D32-41	AA	TC	TT	AG	AG	GG	AG	AA	No Call	CC	AG	AG	TC	AG	TT	AA	CG	GG	AG	GG	GG	TC	GG	TT	AG	AA	No Call	AG	AG	AG	GG	TT	AG	TC	AC	AA	AA	TG	AG	AA	AA	AG	AG	CT	AG	TT	CC	AG	AC
D32-42	AG	TC	TG	GG	AA	AG	GG	AA	No Call	CC	AA	GG	TT	GG	TC	AA	CG	AG	AA	AA	AG	TC	AG	TG	GG	AG	GG	AG	GG	AG	AA	TT	AA	TC	AA	AA	AA	No Call	AA	AG	AA	AG	AG	CC	AG	TT	CC	GG	AC
D32-43	AA	TC	TG	GG	AA	AG	GG	AA	No Call	TC	GG	GG	TT	GG	TC	AG	CG	AG	AA	AG	GG	TC	AG	TG	AA	GG	AG	GG	AG	AG	AG	TC	AG	TC	AA	AA	AG	TG	GG	AA	AG	GG	AA	TT	AG	CT	CC	GG	AA
D32-44	AA	TC	TG	AG	GG	AG	GG	AG	No Call	CC	GG	GG	TT	AA	TC	GG	CG	AA	AA	AA	GG	TC	AG	TT	AG	GG	GG	AG	AG	AG	AA	TT	AG	TC	AA	AC	AA	TT	GG	GG	GG	GG	AA	CC	AG	CT	No Call	GG	AC
D32-45	AA	CC	GG	AG	GG	AA	GG	AA	No Call	TT	AA	GG	TT	GG	TC	AG	CG	AA	AG	AG	GG	TC	AG	GG	AG	GG	AG	AG	AG	AA	GG	TT	GG	TT	AA	AA	AG	TT	AA	AG	GG	No Call	GG	CC	AA	No Call	No Call	GG	CC
D32-46	AA	CC	TG	AG	No Call	AG	GG	GG	No Call	TC	GG	GG	TT	GG	CC	AG	CG	GG	GG	No Call	GG	TC	AA	GG	AG	GG	AA	AA	AG	AA	AG	TC	GG	TC	CC	AA	No Call	TT	AG	AG	GG	AG	GG	CT	AG	CC	CT	GG	CC
D32-47	AA	CC	TG	GG	GG	GG	GG	AG	No Call	TC	GG	GG	TT	GG	TT	AG	CC	AG	GG	AG	GG	TC	AA	TG	AG	GG	AA	AA	AA	AG	AA	TC	GG	TC	AA	AC	No Call	TT	AA	AA	AA	GG	AG	CT	AA	No Call	CC	GG	CC
D32-48	AG	TC	TG	AG	AA	AG	GG	AA	No Call	CC	AG	AA	TC	GG	CC	AG	CC	AG	AA	AG	AG	TC	AA	TT	GG	GG	AG	AG	AA	AG	AG	TC	GG	CC	AC	AA	GG	TG	GG	GG	AA	AG	AA	CT	AA	CC	CC	AA	AA
D32-49	AA	CC	TG	GG	AG	GG	GG	AG	No Call	TT	GG	GG	TT	AA	CC	GG	CG	AG	AA	AG	GG	TC	AG	TT	AA	AG	AG	AG	AA	AA	AG	TT	GG	TT	AC	AA	AG	TG	GG	AG	AG	AG	AG	CC	AA	CC	No Call	GG	AA
D32-50	AG	CC	GG	GG	GG	AA	AG	AA	No Call	TT	AG	AG	TT	AA	TC	AG	CC	AA	AG	AA	GG	CC	AA	TG	AA	GG	AG	AA	AG	AA	AG	TT	AG	TT	AA	AC	GG	TG	AA	AA	AG	GG	AG	CC	AA	CT	CC	AG	CC
D32-51	AG	CC	GG	AG	AG	AA	GG	AA	No Call	TT	AG	AG	TC	AG	TT	AA	CG	GG	AG	AG	AG	CC	AG	TG	No Call	AG	AG	AA	AA	AA	AA	TT	AG	TC	CC	AC	GG	TG	AG	AG	AG	AG	GG	CC	AA	CC	CC	AG	CC
D32-52	AA	TC	TG	AG	GG	AG	GG	No Call	No Call	TC	AG	GG	TT	AG	TT	GG	GG	AG	GG	AG	GG	CC	AG	TG	No Call	GG	AA	AG	AA	AA	AG	TT	GG	TT	CC	AA	AG	TG	AG	AA	AG	GG	GG	CT	AA	CC	CC	GG	CC
D32-53	AA	CC	GG	GG	GG	AA	AG	AG	No Call	TT	GG	GG	TT	AG	TC	GG	GG	AA	GG	AG	GG	CC	AA	TT	No Call	GG	AG	AA	AG	AG	AG	TT	AG	TC	AA	AC	AA	TG	AA	AG	AG	AG	AG	CC	AA	TT	CC	GG	CC
D32-54	AA	TC	GG	GG	AG	AG	AG	AA	No Call	CC	GG	GG	TT	AA	CC	AA	CG	GG	AA	AA	AG	TC	GG	TT	AG	AA	AG	AG	AG	AA	GG	TC	GG	TT	AA	AC	No Call	GG	AG	AA	GG	GG	AA	CT	GG	CC	No Call	GG	AC
D32-55	AG	TT	GG	AG	AG	AA	GG	GG	No Call	No Call	AG	AA	TC	GG	TC	AG	CG	AG	GG	GG	AG	TC	AG	TG	AG	AA	AG	AG	GG	No Call	AA	TC	AG	CC	AA	AA	GG	TT	AG	AG	AG	GG	AG	CT	AG	TT	No Call	AA	AC
D32-56	AG	CC	GG	AA	GG	AA	GG	AA	No Call	CC	AG	AA	TT	GG	TC	GG	CC	AG	AA	AA	AG	TC	AA	TG	No Call	GG	AG	GG	AA	AA	GG	TT	GG	TC	No Call	AA	GG	GG	AG	AG	AA	No Call	AA	CC	AA	No Call	TT	AA	AC
D32-57	AG	CC	GG	GG	AG	AG	GG	AG	No Call	TC	AG	GG	TC	AG	CC	AG	CC	AG	AA	AG	AG	TC	GG	TG	AG	AA	AG	AA	AA	AA	GG	TC	GG	TT	AC	AC	AA	GG	AG	AA	GG	GG	AA	CC	GG	No Call	CC	GG	AC
D33-01	AG	TC	TG	AG	AG	GG	GG	GG	No Call	CC	GG	AG	TC	GG	TC	GG	CC	AG	AG	AG	GG	CC	AG	TG	AG	AG	AA	AA	AA	AA	GG	TT	GG	TC	AA	AA	GG	GG	AG	GG	GG	AG	AA	CT	GG	CC	No Call	AG	AC
D33-02	AA	TC	GG	AG	AG	GG	AA	AA	No Call	TT	AG	AG	TC	AG	CC	GG	CG	AA	GG	AA	AG	TC	GG	TT	AA	AG	AA	GG	AG	GG	AA	TC	GG	TT	AC	AC	AG	TT	AG	AG	AA	AG	AA	CC	GG	TT	No Call	AG	CC
D33-03	AG	CC	TT	AG	AG	GG	AG	AG	No Call	TT	AG	AG	TC	GG	CC	AG	CC	GG	AG	GG	GG	TT	GG	TT	AG	AG	AG	GG	GG	AA	GG	TC	AG	TC	AA	AA	AA	GG	AG	AG	AA	AG	AA	CC	GG	CC	No Call	AG	AC
D33-04	AG	CC	GG	AG	AG	AA	GG	AG	No Call	CC	AA	AG	TT	GG	CC	AA	GG	AG	GG	AA	AA	TT	AA	TT	AA	AA	AA	GG	GG	No Call	AG	CC	GG	TC	AA	AC	AG	TT	GG	GG	AG	AG	AG	CC	GG	No Call	No Call	AG	AC
D33-05	AA	TT	GG	AG	AG	AG	AG	AG	No Call	TC	AG	AG	TC	AG	CC	AG	CC	AG	AG	AG	AG	CC	AA	TT	AG	AA	AA	AG	GG	GG	AG	TC	GG	TC	AA	AC	AG	TG	GG	AG	AG	AG	AG	CC	AG	CC	CC	AG	AC
D33-06	AG	TC	TG	AG	AG	AG	AG	GG	No Call	CC	AA	AA	TC	AG	TC	GG	CG	GG	AG	AA	GG	TC	AG	TT	GG	AG	AA	AG	AG	AA	GG	TT	AG	TC	AA	AA	GG	GG	AG	GG	GG	AA	AG	CT	AG	CC	CT	AA	CC
D33-07	GG	TC	GG	AA	GG	GG	GG	AA	No Call	CC	GG	GG	TT	AG	CC	AG	GG	GG	AG	AG	AG	TT	AG	TG	AA	GG	AA	GG	GG	GG	AG	CC	GG	TC	AA	AC	AG	TT	AG	No Call	AG	AA	AA	CT	GG	CT	CC	AG	CC
D33-08	AG	TC	GG	AA	AG	AG	GG	AG	No Call	TT	AG	AA	TC	AG	CC	No Call	CC	AG	AG	AA	AG	CC	AA	TT	AG	AA	AA	GG	GG	GG	AG	TC	GG	CC	AC	AA	AA	TG	GG	AG	AG	GG	AA	CC	AG	No Call	CC	AA	CC
D33-09	AA	TC	TG	AA	AG	GG	AA	AG	No Call	TC	GG	AA	TC	AA	CC	AG	GG	AG	GG	AA	GG	TC	GG	TT	AA	AG	AG	GG	AG	AG	AA	CC	GG	TC	AA	AA	AA	TT	GG	No Call	AG	AG	GG	CC	AG	No Call	CT	AA	AC
D33-10	AG	TC	GG	GG	AA	AA	AG	AA	No Call	TC	GG	AA	TC	AG	CC	GG	CG	AA	AG	AA	GG	CC	AA	TG	AA	AG	AG	GG	GG	GG	AG	TT	GG	TT	CC	AA	No Call	TT	AG	AG	AG	GG	AA	CC	AG	No Call	CT	AG	CC
D33-11	AA	TC	TG	AG	AA	GG	AG	AA	No Call	TT	GG	AA	TC	AA	CC	AG	CC	AG	GG	AA	AG	TC	AG	TT	AA	AG	AG	GG	GG	AG	AG	TT	GG	TT	AC	AA	AA	GG	GG	AA	AG	AG	AG	CC	GG	No Call	CC	AA	AC
D33-12	AG	CC	TG	AG	GG	AG	GG	GG	No Call	TC	AG	AG	TT	AG	TC	AG	GG	GG	AG	AG	AG	TC	AG	TG	AA	AG	AG	AG	GG	GG	AG	TC	GG	TT	CC	AA	AA	TG	AG	AG	AG	GG	AG	CT	AA	No Call	CC	AA	CC
D33-13	GG	TC	TG	GG	AG	AG	AG	AA	No Call	TT	AG	AG	TC	AG	TC	AG	CC	AG	GG	AA	GG	TC	GG	TT	AA	AA	AA	AG	AG	AG	AG	TC	GG	TT	CC	AA	AA	TG	AG	AG	AG	GG	GG	CT	GG	CC	CC	AG	CC
D33-14	AA	TT	TG	AA	AA	GG	AG	GG	No Call	TT	GG	AA	TC	AG	CC	AG	CC	GG	AG	AG	AA	TC	AG	TT	GG	AG	AG	GG	AG	AG	AG	TC	GG	TT	AC	AA	AA	GG	AG	AG	AA	AG	AG	CC	AG	TT	CC	AA	CC
D33-15	AA	TC	TG	AA	AG	AA	GG	GG	No Call	TC	AA	AA	TC	GG	TC	AG	CC	GG	GG	No Call	AG	CC	AA	TT	No Call	AG	AG	GG	GG	AG	AG	CC	GG	TC	AA	AA	AG	GG	AG	GG	AA	AG	AA	CC	AG	No Call	CT	AA	AA
D33-16	AG	TC	GG	AG	AG	AA	AG	No Call	No Call	TC	AA	AG	CC	AG	CC	AA	CG	AG	AG	AA	AA	TT	AA	TT	AA	AA	AG	AG	AA	AA	GG	CC	GG	TT	CC	AC	AG	TT	AG	GG	GG	AG	AA	CT	GG	CT	CC	AG	CC
D33-17	AG	CC	GG	GG	AA	GG	GG	GG	No Call	CC	AG	AA	TT	No Call	CC	AG	GG	AA	GG	AA	AG	TT	AG	TT	No Call	GG	AA	AA	No Call	No Call	AA	TT	GG	TT	CC	AA	AA	GG	GG	No Call	GG	AA	No Call	CC	GG	No Call	CC	AA	AA
D33-18	AA	CC	TG	AG	AG	AA	AG	AG	No Call	CC	GG	AA	TC	AA	TC	GG	CC	AA	AG	AA	AG	TT	AG	TT	AA	AG	AG	AG	AA	GG	GG	CC	GG	TC	CC	AA	GG	TT	AA	AG	GG	AA	AG	CT	AA	TT	CC	AA	CC
D33-19	GG	TT	GG	GG	AG	AA	AA	GG	No Call	CC	AG	AA	CC	AG	TC	AG	CC	GG	AA	AA	AA	CC	AA	GG	AG	AA	AG	AA	GG	AG	GG	TC	GG	TT	AA	AA	AG	TG	AG	AG	AG	AG	AG	CC	GG	CC	No Call	AA	CC
D33-20	GG	TT	TG	GG	AG	AG	AG	AG	No Call	CC	GG	AG	CC	GG	CC	GG	CG	GG	AA	AA	AA	TC	AG	TT	AG	AG	AA	AA	AA	AG	AG	TT	GG	TC	AC	AC	AG	GG	AG	AG	GG	AA	GG	CT	AG	CT	CC	AG	CC
D33-21	AG	TT	GG	GG	AG	AA	GG	GG	No Call	TC	AG	AA	TC	AG	CC	AA	GG	AA	GG	AA	GG	TC	AA	TT	AG	AG	AG	AG	AG	AG	AA	TC	GG	TC	CC	AA	AG	GG	GG	AA	AG	GG	AA	CC	AG	CT	No Call	AA	CC
D33-22	AG	TT	GG	AG	AA	AG	AG	AA	No Call	TT	GG	AA	TC	AA	TC	AA	CC	GG	AA	AG	AG	TC	GG	TT	GG	AA	AG	AG	GG	AG	AG	TC	GG	TT	AC	AA	AA	No Call	GG	AA	AA	AG	AG	CT	No Call	No Call	No Call	AA	AC
D33-23	AG	CC	TG	AG	GG	AA	AG	AA	No Call	CC	AG	AA	TT	AG	TC	AA	CG	AA	AG	AG	AG	TC	AA	TG	AG	AG	AG	AG	GG	GG	AG	TT	AG	TC	AA	AA	AG	GG	AA	AG	GG	GG	AG	CC	AG	CC	CC	AA	CC
D33-24	AG	CC	No Call	AA	GG	AA	No Call	No Call	No Call	No Call	AG	No Call	No Call	No Call	CC	No Call	GG	AA	GG	No Call	AG	No Call	GG	TT	No Call	No Call	No Call	AG	No Call	No Call	AG	CC	GG	TT	No Call	AA	No Call	No Call	No Call	No Call	No Call	No Call	AA	CC	No Call	No Call	CC	No Call	AC
D33-25	AA	TC	GG	AG	AG	AG	AG	AG	No Call	TT	AA	AA	TC	AA	TC	GG	CG	GG	AG	No Call	AA	No Call	AG	TT	No Call	AG	AG	GG	GG	No Call	AG	CC	GG	TT	No Call	AC	AA	TG	No Call	No Call	No Call	No Call	GG	CC	AA	No Call	CC	AA	CC
D33-26	AG	CC	TG	AG	AG	AG	AG	AG	No Call	CC	AG	AG	TT	AG	TC	AG	CG	AG	AG	AG	AG	TC	AG	TT	GG	AA	AG	AG	GG	GG	AG	TC	GG	TT	CC	AA	AA	TT	AG	AG	GG	AG	AG	CC	GG	TT	CC	AA	CC
D33-27	AA	TC	TG	AG	AG	AG	AA	GG	No Call	TC	AG	AA	TC	GG	TC	AG	CC	AG	GG	AG	GG	CC	AG	TT	AA	AG	AG	GG	GG	AG	AG	CC	GG	TC	AC	AA	AG	TG	AG	GG	AA	AG	AG	CC	AA	CC	CC	AA	AC
D33-28	AG	CC	TG	AA	GG	AG	GG	AA	No Call	TC	AG	GG	TT	AG	TC	GG	CG	GG	AA	GG	GG	TC	AG	TT	AA	GG	AG	AG	AA	AG	AG	TT	AG	TC	AC	AC	AG	TG	AA	AG	AG	AG	AG	CT	AA	CT	No Call	GG	AC
D33-29	AG	TC	TG	AG	AG	GG	AG	GG	No Call	CC	AA	AG	TC	AG	TC	GG	CG	GG	AG	AA	GG	TC	AG	TG	GG	AG	AA	AG	AA	AA	AG	TC	AG	TC	AA	AA	GG	GG	GG	GG	GG	AA	AA	CC	GG	CC	No Call	AG	CC
D33-30	AG	No Call	No Call	AG	GG	AA	GG	AG	No Call	No Call	AG	No Call	TC	AA	TC	GG	CC	GG	AG	No Call	GG	No Call	AA	TT	No Call	AG	GG	GG	GG	No Call	AG	No Call	GG	TT	No Call	AA	No Call	No Call	No Call	No Call	No Call	No Call	No Call	CC	No Call	No Call	No Call	No Call	AC
D33-31	AA	TC	TG	AG	AA	AA	GG	GG	No Call	TC	AG	AG	TC	AA	CC	AG	CG	AA	GG	AA	AG	TC	GG	TG	AA	AG	AA	GG	AG	AG	AG	TC	GG	TC	AC	AC	AG	TT	AG	GG	AG	GG	No Call	CC	GG	TT	No Call	AG	CC
D33-32	AG	TC	TT	AA	AG	AG	AG	AG	No Call	TC	AG	AA	TC	AG	TC	AG	CG	GG	AA	GG	AG	TT	AG	GG	AA	AG	GG	AG	AG	AA	GG	TT	GG	TT	AA	AA	AG	GG	AG	AA	GG	AA	AA	CT	AG	CT	CC	AA	AC
D33-33	AA	TC	TG	GG	AG	AA	AG	AA	No Call	TT	AA	AA	TC	AA	CC	AA	GG	AG	AG	AA	AG	CC	AA	TT	AG	AG	AA	GG	AG	GG	AG	TT	GG	TT	CC	AA	AG	TG	AG	GG	AG	AG	AG	CT	AA	CT	CT	AA	CC
D33-34	GG	TC	TG	GG	GG	AA	AG	AA	No Call	TT	AG	AG	TT	AA	TC	GG	CG	GG	GG	GG	AG	CC	GG	TT	AA	AG	AG	AG	AA	AG	AG	TC	GG	CC	CC	AA	GG	GG	AG	GG	GG	AA	GG	CC	GG	TT	CC	AG	AC
D33-35	AG	TC	TG	GG	AG	AG	GG	AA	No Call	TC	AG	AA	TC	AG	TC	GG	CG	GG	AG	AG	GG	TC	AG	TG	AG	AG	AA	AG	AG	AG	AG	TC	AG	TC	AA	AA	AA	GG	AG	AG	AG	AG	AG	CT	AG	CC	CC	AA	CC
D33-36	AA	CC	TG	AG	AA	AG	AG	AA	No Call	TC	AG	AG	TT	AG	CC	AA	CG	AG	AG	AG	AG	TT	AA	TG	AA	AG	AG	AG	GG	AG	AA	TT	AG	TC	AA	AC	AA	TT	GG	GG	GG	AA	AG	CC	GG	CT	CC	AG	AC
D33-37	AA	CC	TG	AA	GG	AA	GG	AG	No Call	CC	AG	GG	TC	AA	TC	AA	CC	AA	AG	AA	GG	TC	AG	TT	AA	AG	AG	AG	No Call	AG	GG	TT	AA	TT	AA	AC	GG	GG	GG	No Call	GG	AA	AG	CT	AG	CC	CC	GG	AA
D33-38	AA	TT	GG	AG	AA	GG	GG	AA	No Call	TC	AG	AG	TC	AA	CC	GG	CG	AA	AG	AA	AG	TC	AG	TT	AA	AA	AA	AG	GG	AG	AA	TT	AG	TC	AC	AA	AG	TG	AG	AG	AG	AG	AA	CC	AG	No Call	CC	AG	CC
D33-39	AA	CC	TT	AA	No Call	No Call	AG	AG	No Call	CC	AA	AA	TT	GG	TT	AA	CC	AG	AG	AG	AG	TC	AG	TG	No Call	AG	AG	AA	GG	GG	AG	TT	GG	TC	CC	AA	GG	GG	AG	GG	GG	No Call	No Call	CT	AA	No Call	CC	AA	AA
D33-40	AA	TC	TG	AG	AG	AG	AG	GG	No Call	TT	GG	AG	CC	AA	CC	AA	CC	GG	GG	No Call	AG	CC	AG	TG	AA	AG	AA	AG	AG	GG	AA	CC	AG	TC	AA	AA	AG	TT	AG	GG	No Call	No Call	AG	CT	AG	TT	No Call	AG	CC
D33-41	AG	CC	TG	AA	GG	GG	GG	AG	No Call	TC	GG	AG	TT	GG	TC	GG	CC	AG	AA	AA	AG	TC	AA	TT	AA	GG	AG	AG	AG	AG	AG	CC	AG	TC	CC	AC	AG	GG	GG	GG	GG	AG	AA	TT	No Call	No Call	CC	AG	AC
D33-42	AA	No Call	No Call	AA	GG	No Call	AA	No Call	No Call	No Call	AA	No Call	TC	No Call	TC	No Call	CG	AA	AA	No Call	AG	No Call	AA	TT	No Call	AG	AA	GG	No Call	No Call	GG	CC	GG	TT	No Call	AC	No Call	No Call	No Call	No Call	AG	No Call	No Call	No Call	No Call	No Call	CC	No Call	AC
D33-43	AG	CC	TT	GG	AA	AG	AG	AG	No Call	TC	AA	AA	CC	AG	TT	GG	CG	GG	AG	AG	GG	TC	AA	TG	AG	GG	AA	AG	AG	AG	GG	CC	AA	TC	AC	AA	AA	TG	AG	AG	GG	AA	AA	CT	AG	CC	CC	AA	AC
D33-44	AG	TT	No Call	AG	AA	AG	AA	AG	No Call	TT	GG	AA	CC	AG	TC	AA	CC	GG	AG	AA	No Call	TC	AA	TT	AG	AG	GG	GG	GG	AG	AG	TC	GG	TC	AA	AA	AG	GG	AG	AG	AA	AG	AA	CT	AA	CC	No Call	AA	CC
D33-45	AG	TC	TG	GG	GG	AA	GG	AG	No Call	TC	AA	AG	CC	GG	TC	GG	CG	AA	AA	AA	AG	CC	AG	TT	GG	GG	AG	AG	AG	AG	AG	TT	GG	TT	CC	AC	AG	TG	GG	GG	GG	AG	AG	CT	AA	CC	CC	AG	AA
D33-46	AG	TC	TG	AA	AG	GG	AG	AA	No Call	TT	AG	AG	TT	AG	TC	GG	CC	GG	AG	GG	AG	TT	AG	TG	AA	AG	AG	GG	GG	AA	GG	TT	AG	TT	AA	AA	AA	GG	AG	AG	AG	No Call	AG	CC	GG	TT	CC	AG	AC
D33-47	AG	TC	TG	AA	AG	GG	AG	GG	No Call	TT	AG	AA	CC	AG	TC	AA	CG	AG	AG	GG	GG	TC	AG	TT	AA	AG	AA	GG	GG	AG	AG	CC	GG	TC	AA	AA	AA	GG	GG	GG	AA	AG	AG	CC	AA	TT	CC	AA	AC
D34-01	GG	TT	TT	GG	GG	AA	GG	AG	No Call	CC	AG	GG	TC	GG	TC	GG	CG	AG	AA	AG	AG	TC	AG	TT	AA	GG	AG	GG	AG	GG	AA	TC	GG	CC	CC	CC	AG	TG	AG	GG	AG	AA	AA	CT	AG	CC	CC	GG	AA
D34-02	AG	TC	TG	AG	AG	AG	AG	AA	No Call	TT	GG	GG	CC	GG	TC	AA	CG	GG	AG	No Call	AG	TC	AG	TT	No Call	AG	GG	AA	GG	GG	AG	CC	GG	TC	No Call	CC	AA	No Call	No Call	No Call	AG	No Call	AA	CT	AA	No Call	TT	GG	AA
D34-03	AG	CC	TT	AG	AG	AG	AG	AA	No Call	TT	AG	AG	TC	GG	CC	AA	CG	GG	AA	AA	GG	TC	AG	GG	GG	AG	AG	No Call	AG	GG	AG	CC	GG	CC	CC	CC	AA	GG	GG	AG	AA	AA	AA	CT	AG	No Call	CC	AG	AA
D34-04	GG	CC	GG	GG	AG	AA	GG	AA	No Call	TT	GG	GG	TT	GG	TT	GG	CC	GG	GG	AA	AG	CC	GG	TT	AA	GG	AG	AA	AA	AG	GG	TT	GG	CC	No Call	CC	AA	TT	GG	AA	GG	AA	AG	CC	AA	TT	CC	GG	AA
D34-05	AA	CC	TT	GG	AA	AA	AG	AA	No Call	TT	AA	AA	TC	AA	TC	AG	CG	GG	AA	AG	AG	TC	GG	TT	AA	AA	AA	GG	GG	AA	GG	TC	GG	CC	No Call	AA	AG	GG	GG	AG	AA	AA	AA	CT	AG	CC	CT	AA	AC
D34-06	AA	TC	TG	GG	GG	GG	GG	AA	No Call	CC	AG	GG	TT	AG	TC	AA	CG	AG	AA	GG	GG	TT	AG	TT	No Call	AG	AA	AG	GG	GG	AA	TC	GG	TT	AC	AA	AG	GG	AG	AA	AA	AG	AA	CT	No Call	No Call	CC	GG	AA
D34-07	GG	TC	TG	GG	AA	AG	GG	AG	No Call	TC	AG	AG	CC	GG	TC	GG	CC	GG	AA	AG	AG	CC	GG	TT	GG	AA	AG	AG	AG	AG	GG	TC	GG	CC	AC	AA	GG	TG	GG	No Call	AG	No Call	AG	CT	AG	No Call	CC	AA	AC
D34-08	GG	TC	TG	AG	GG	AG	AG	AA	No Call	TC	AG	GG	TT	GG	TC	AG	CG	AA	AA	GG	GG	TC	AG	TT	AA	GG	AG	AA	GG	GG	AA	TC	AG	TT	AA	AA	GG	TT	AG	AG	AG	No Call	AA	CT	AG	No Call	No Call	GG	AC
D34-09	AG	TT	TG	AG	GG	AG	GG	AA	No Call	CC	GG	AA	CC	AA	CC	AG	CG	AA	GG	AG	GG	TC	AA	TG	AA	AG	GG	AG	AG	AG	GG	TC	GG	CC	AA	AA	AG	TG	AA	GG	AG	AG	AG	CT	AG	No Call	CC	AA	CC
D34-10	AA	TC	TG	AG	AA	AA	AA	AA	No Call	TC	GG	GG	TT	GG	TC	GG	CG	AG	GG	AG	GG	TC	GG	TG	GG	GG	AG	AA	AG	AG	GG	TC	GG	TC	CC	AC	AG	GG	GG	AA	AG	AG	AA	CC	AA	No Call	CC	GG	AC
D34-11	No Call	No Call	No Call	No Call	No Call	No Call	No Call	No Call	No Call	No Call	No Call	No Call	No Call	No Call	No Call	No Call	No Call	No Call	No Call	No Call	No Call	No Call	No Call	No Call	No Call	No Call	No Call	No Call	No Call	No Call	No Call	No Call	No Call	No Call	No Call	No Call	No Call	No Call	No Call	No Call	No Call	No Call	No Call	No Call	No Call	No Call	No Call	No Call	No Call
D34-12	AA	CC	GG	GG	AG	AA	AG	AG	No Call	CC	AG	GG	TC	AA	TC	AG	CC	AG	AG	GG	GG	TC	GG	TT	AA	AG	AA	AA	AG	AG	AG	CC	GG	TC	CC	AC	AA	TG	AG	GG	GG	AG	AA	CC	AA	No Call	No Call	GG	AA
D34-13	AG	TC	GG	AG	No Call	AA	AG	GG	No Call	CC	AG	AG	TT	AG	CC	GG	CC	AG	AG	AG	AG	CC	GG	TT	AG	AG	AG	AG	AG	GG	AA	TT	GG	TT	AA	AA	AA	TG	AG	AG	AG	AA	GG	CT	GG	CC	CC	AA	AC
D34-14	GG	CC	TG	GG	AG	AG	AG	No Call	No Call	CC	AG	AG	TC	AA	CC	GG	CC	GG	AG	AA	AA	TT	AG	TT	AA	AA	AA	AG	GG	AA	GG	TC	GG	TC	CC	AC	AA	GG	GG	AG	GG	No Call	AA	CC	GG	No Call	No Call	AG	AC
D34-15	AA	CC	TG	GG	AA	AG	AG	AA	No Call	No Call	AG	AA	CC	AG	TC	GG	CG	AG	AA	AG	AG	TT	AG	TT	AG	AA	AG	GG	AG	AA	GG	TC	AG	TT	CC	AA	GG	TG	GG	GG	GG	AA	AA	CT	AA	CT	CC	AA	AC
D34-16	AA	TC	TT	AG	AA	GG	AA	GG	No Call	CC	AG	AA	CC	AG	TT	GG	CG	GG	AA	GG	AA	CC	GG	TT	GG	AA	AA	AA	AA	AG	AG	TC	GG	TC	AC	AA	GG	GG	GG	AA	AG	AG	AG	TT	AG	No Call	CT	AA	CC
D34-17	AG	TT	TT	AA	GG	AG	GG	AG	No Call	CC	GG	GG	TT	GG	CC	AA	GG	GG	AA	AG	No Call	TT	AA	TT	AA	GG	AA	GG	AA	GG	AG	CC	GG	TC	AA	AC	AA	No Call	AA	AA	AG	AA	AA	CT	AG	No Call	CC	GG	AC
D34-18	AG	CC	TG	GG	GG	AA	AG	AA	No Call	TT	AA	AA	TC	AG	CC	GG	CC	AG	AG	No Call	AG	TC	AG	GG	AA	AA	No Call	AA	GG	AG	AG	TC	GG	TT	CC	AA	GG	TG	AG	GG	AG	No Call	AA	CT	AA	No Call	No Call	AA	CC
D34-19	No Call	TC	TG	AG	AG	AG	GG	AG	No Call	TC	GG	AA	CC	AG	CC	GG	CG	GG	AG	AA	AA	TT	AA	TG	AA	AA	AA	AA	AG	AG	GG	TT	GG	CC	AC	AA	AA	No Call	GG	GG	GG	No Call	No Call	CC	AA	No Call	CC	No Call	CC
D34-20	GG	CC	TT	GG	AA	GG	No Call	AA	No Call	CC	AA	AG	TC	AA	CC	GG	GG	AG	AA	AA	AG	CC	AG	TT	GG	GG	GG	AG	AG	AG	AA	TC	AG	TC	AA	AC	AG	GG	GG	AA	No Call	AA	GG	CT	AG	TT	TT	AG	AA
D34-21	AG	CC	TG	AG	AG	AA	AG	No Call	No Call	TC	AG	AG	TC	AG	CC	GG	CC	GG	AA	AA	AG	TC	AG	TT	AG	AA	AA	AA	AG	AG	AG	TT	GG	TC	CC	AC	AG	GG	AG	AG	GG	AA	AA	CT	AG	TT	CC	AG	AC
D34-22	AA	CC	TT	GG	AA	AG	AG	AA	No Call	CC	AG	AA	CC	GG	TT	GG	GG	AG	AA	AG	GG	CC	GG	TT	GG	GG	AA	AA	AA	AG	AG	TT	AA	TT	AA	AC	No Call	GG	GG	AG	AA	No Call	AA	CT	AA	No Call	CC	AG	AA
D34-23	GG	No Call	GG	GG	AA	AA	AG	No Call	No Call	CC	GG	AA	CC	GG	No Call	AG	GG	GG	AA	AA	AG	TT	AA	TG	GG	AA	AG	AG	GG	AA	AA	CC	GG	CC	AC	AA	No Call	GG	No Call	AA	No Call	AA	AA	CT	AG	No Call	TT	GG	AA
D34-24	AA	CC	TT	AG	AA	GG	AG	AA	No Call	TC	AA	AG	TT	GG	TC	GG	CG	AG	AG	AG	GG	TC	AG	TG	GG	AG	AG	GG	GG	AG	AG	TC	GG	CC	AC	AC	AG	TG	GG	GG	AG	AA	AA	CT	AA	No Call	CC	AG	AA
D34-25	AG	CC	TG	GG	AA	GG	AG	AG	No Call	TC	AG	GG	TT	GG	TT	AG	GG	AG	AA	GG	GG	TT	AG	TG	GG	AG	AA	AA	AG	AA	GG	TC	GG	TC	AC	AC	AG	TG	GG	AG	AA	AA	AA	CT	AA	TT	CC	AG	AA
D34-26	GG	CC	TG	AG	AG	AA	AA	AA	No Call	TC	AG	AG	TC	GG	TT	AG	CG	AG	GG	GG	AG	TT	GG	TT	No Call	AA	AA	AA	GG	AG	AA	CC	GG	CC	AA	AC	AG	GG	AG	GG	AG	AA	AG	CC	AA	CC	CC	AG	AC
D34-27	AG	CC	TG	AG	GG	AG	AG	AG	No Call	TC	AA	AG	CC	GG	CC	AA	CG	AA	AA	GG	GG	CC	AG	GG	GG	AG	AG	AG	No Call	GG	GG	TT	GG	CC	AA	AA	GG	GG	GG	No Call	AG	AA	AG	CC	AA	No Call	TT	AA	AA
D34-28	AG	CC	TG	GG	GG	AA	AG	AG	No Call	TC	GG	AG	CC	GG	TT	GG	CG	GG	GG	GG	AG	CC	AG	TT	GG	AG	AA	AG	GG	AA	AG	TC	GG	CC	AA	AC	GG	GG	GG	GG	GG	AA	AA	CT	AA	No Call	No Call	AA	AA
D34-29	AG	TC	TT	GG	AG	AG	AG	AA	No Call	TT	AA	GG	CC	AG	TC	AA	CG	AG	GG	AA	AG	TC	AG	TG	AA	AA	AG	AA	GG	AA	GG	TC	AG	TC	AC	AC	AG	TG	AG	AG	AA	AG	AG	CC	AG	No Call	No Call	GG	AC
D34-30	AA	TC	TG	GG	GG	AG	GG	AG	No Call	TC	AA	AG	CC	AA	TT	AG	CC	AG	AG	AG	GG	TT	AG	TG	AG	GG	AG	AG	AG	AA	GG	TT	GG	TC	AC	AC	GG	GG	GG	AG	GG	AA	AG	CT	AG	CC	CC	AG	AC
D34-31	GG	TC	TG	GG	AA	GG	GG	AA	No Call	CC	AA	AG	TC	AG	TC	AA	GG	AG	No Call	No Call	GG	No Call	AG	TG	AA	GG	AA	AA	AA	AG	GG	CC	No Call	TC	CC	AA	No Call	GG	AG	AA	GG	AA	GG	TT	AG	TT	CC	No Call	AA
D34-32	AG	TC	GG	GG	GG	AA	GG	GG	No Call	TC	AA	AG	CC	AA	TC	AG	CC	AG	GG	GG	GG	TT	GG	GG	GG	AA	GG	GG	GG	AG	AA	TT	GG	TT	CC	AC	AA	GG	AG	GG	AG	AG	AG	CT	AG	CC	CC	AG	AA
D34-33	AG	TT	GG	GG	GG	AA	AG	AG	No Call	TC	GG	AG	TC	AA	TC	GG	CG	AA	GG	AA	GG	TC	AG	TT	AG	AG	GG	GG	GG	GG	AA	TT	AG	TT	CC	AA	AA	GG	AG	GG	AG	AG	AG	CC	GG	CT	No Call	AG	CC
D34-34	AA	CC	TG	GG	AG	AA	GG	AG	No Call	TC	GG	AG	TC	GG	CC	GG	CC	AG	AA	AA	AG	TT	GG	TT	GG	AA	AG	AA	AA	GG	AA	TT	GG	CC	CC	AC	AG	GG	AG	AG	AG	AA	AG	CC	AG	CT	No Call	AG	AC
D34-35	AG	TC	TT	AG	AA	AG	AG	AA	No Call	CC	GG	AG	CC	GG	CC	GG	GG	GG	AG	AA	AG	TC	GG	TT	AG	AG	AA	AA	AG	AA	GG	TT	GG	CC	CC	AC	AA	GG	GG	AA	No Call	GG	AG	CT	AG	CT	CC	AG	AA
D34-36	GG	TC	GG	GG	AA	AA	GG	AA	No Call	CC	GG	AG	TC	GG	CC	GG	GG	GG	AG	AG	AG	CC	GG	TG	GG	GG	AA	AA	AA	AG	GG	TT	AA	CC	AA	AC	GG	TG	GG	AG	AG	AG	AG	CT	AG	CC	CC	AG	AA
D36-01	AG	CC	TG	AG	AG	AG	AG	AG	No Call	TC	AG	AA	TC	GG	TC	GG	CC	AA	AG	AG	AG	TC	AG	TG	AG	AG	AG	AA	GG	GG	AA	TT	GG	TC	AC	AA	AA	GG	GG	AG	AG	AA	AG	CC	AA	CC	CC	AA	AC
D36-02	GG	CC	GG	GG	AG	AG	GG	AG	No Call	TC	AA	AG	TC	GG	TT	GG	CC	AA	GG	AG	AA	CC	AA	TG	GG	AA	AG	AG	AG	GG	AG	TT	GG	TC	AA	AA	AA	GG	GG	AG	GG	AA	AG	CT	GG	CC	CC	AG	CC
D36-03	AG	CC	TT	AG	GG	AG	GG	AA	No Call	TC	GG	GG	TT	GG	TC	GG	CG	AG	AG	AG	GG	TC	AG	TT	GG	AG	AG	No Call	AG	AG	AG	TT	AG	TC	CC	AA	AA	TT	AA	AG	AG	GG	AG	TT	AA	CC	CC	GG	CC
D36-04	GG	TC	No Call	AG	AA	AA	AG	AG	No Call	CC	AA	GG	CC	GG	TC	No Call	GG	GG	AG	No Call	AG	CC	AG	TT	No Call	AG	AG	AG	GG	AG	AG	TT	AA	TT	AA	AA	AA	GG	GG	GG	GG	AA	No Call	CT	GG	No Call	No Call	GG	AA
D36-05	AG	CC	GG	AG	GG	AG	AG	AA	No Call	TT	AA	AG	TT	AG	TC	AG	CC	AG	GG	GG	AG	CC	AG	TG	AA	GG	AG	AA	AG	AG	GG	TC	AG	TC	AC	AC	No Call	TT	AG	AA	AG	AG	AG	CT	AA	CT	No Call	AG	CC
D36-06	AA	CC	TT	AG	GG	AG	GG	AG	No Call	TC	AG	GG	TT	GG	CC	GG	CG	AG	AG	AA	GG	TT	AG	TG	AG	GG	AA	AG	AG	AG	AG	TT	AG	TC	AC	AC	AA	TG	AA	AG	AG	GG	AG	CT	AG	CC	CT	GG	CC
D36-07	GG	CC	TT	AG	GG	AG	GG	GG	No Call	TT	AA	GG	TT	AG	CC	AG	CG	AG	No Call	AG	No Call	CC	AG	TG	No Call	AG	AG	AA	AG	No Call	AA	TT	GG	TT	AA	AA	AA	TT	AG	AG	AG	AG	AG	CC	AG	TT	No Call	GG	AC
D36-08	AG	CC	TG	GG	AA	AA	AA	AG	No Call	CC	AG	AG	CC	GG	TC	GG	CC	AA	AA	AA	AA	TC	GG	No Call	No Call	GG	AG	AG	No Call	GG	AA	TT	No Call	TT	CC	AA	GG	TT	AG	AG	GG	GG	AA	CT	AA	No Call	CC	AG	AA
D36-09	GG	CC	GG	AG	AG	AG	AG	AA	No Call	CC	AG	AG	CC	GG	TT	GG	CC	AA	AG	GG	AA	CC	AA	TG	GG	AG	AA	AA	GG	AA	AG	TT	No Call	TC	CC	AC	GG	No Call	GG	GG	GG	AA	AA	CC	AG	CC	CC	AG	AC
D36-10	AA	CC	GG	GG	No Call	AG	GG	No Call	No Call	CC	AA	AA	TC	GG	TC	GG	GG	GG	AA	AA	AG	No Call	AA	TT	AA	AG	GG	AG	AG	No Call	GG	TC	AG	TC	No Call	AA	AA	GG	GG	AG	AA	AG	AG	CT	AG	CC	CC	AA	AC
D36-11	AG	CC	TG	AG	GG	AG	GG	AA	No Call	TC	AA	GG	TT	GG	TT	GG	CG	AG	AG	AA	GG	TC	GG	TT	GG	GG	AG	AG	AG	AA	GG	TT	GG	TC	CC	AC	AA	TG	AA	AG	AA	AG	AA	CT	AA	CC	TT	GG	CC
D36-12	AA	TC	GG	AA	AA	AG	AG	AG	No Call	TC	GG	GG	No Call	AA	TT	GG	CG	AG	AA	GG	GG	No Call	GG	TT	AG	AG	AA	AG	AA	GG	AG	TC	AG	TT	AA	CC	GG	TG	AG	GG	GG	AG	AG	CC	AG	TT	CC	GG	AC
D36-13	AG	TC	GG	GG	AA	AA	AA	AG	No Call	CC	AG	AG	TT	GG	TT	GG	CC	AA	AA	AA	AG	CC	AG	GG	No Call	AA	AG	AG	GG	GG	AA	TC	AG	TT	AC	AA	AA	TG	AG	AA	AA	AG	No Call	TT	AG	CC	CC	AG	CC
D36-14	AG	TC	TG	AG	AG	AA	AA	GG	No Call	TC	AG	GG	TT	AG	TT	GG	CG	GG	AA	GG	GG	CC	AA	GG	GG	GG	AA	AA	AA	GG	AA	TT	GG	TT	AA	CC	GG	GG	GG	AG	GG	GG	AA	CC	GG	No Call	CC	GG	AC
D36-15	AG	TC	TT	GG	GG	AG	AG	AG	No Call	TT	AG	GG	TT	AA	TC	GG	CC	AG	AG	AA	AG	TC	AG	TT	GG	AG	AA	AG	AG	AA	AA	TC	GG	CC	CC	AA	GG	TT	AG	AG	AG	AG	AA	CT	AG	CC	CC	GG	CC
D36-16	AG	TC	GG	GG	GG	AG	GG	AG	No Call	TC	GG	AG	TC	AG	TC	GG	CC	AG	GG	AG	AG	CC	AA	TG	No Call	AG	No Call	AG	AA	GG	AA	TT	GG	TC	CC	AC	GG	TT	AG	GG	GG	AA	AG	CT	GG	TT	CC	AG	CC
D36-17	AG	TC	TT	GG	AG	AG	AG	GG	No Call	TC	GG	GG	CC	GG	TC	GG	CC	AG	AG	GG	GG	CC	AA	TT	AG	AG	AA	AA	AG	AG	GG	TC	GG	TC	AC	AC	GG	TG	AG	GG	GG	AA	AG	CT	AG	CC	CT	GG	AC
D36-18	AG	TT	TG	AG	GG	AG	AG	AA	No Call	No Call	No Call	AG	TC	GG	TC	AG	CG	AG	GG	GG	AG	CC	AG	TT	GG	GG	AA	AA	AG	AG	AG	TC	GG	CC	CC	AC	GG	TG	AG	AG	GG	AG	AG	CC	AG	CT	CC	AG	CC
D36-19	AG	CC	TT	GG	AG	AG	GG	AG	No Call	TC	AG	GG	TC	GG	TC	GG	CC	AG	AG	AA	GG	TC	AG	TT	AG	AG	AA	AG	AG	AA	AA	TT	GG	CC	AC	AA	AG	TT	AA	GG	AG	AG	AG	CC	AG	CC	CT	GG	CC
D36-20	AA	TC	TG	AG	AG	AG	AG	AA	No Call	TC	AA	AA	TC	AG	CC	GG	CC	GG	AA	GG	AG	CC	AA	TG	GG	GG	AG	AA	AG	AG	AA	TT	GG	TC	CC	AA	AG	TT	GG	AG	AG	AG	AG	CC	AG	CT	CC	AA	AA
D36-21	GG	CC	GG	GG	AG	No Call	AA	AG	No Call	TC	AG	AG	TC	GG	TC	GG	CC	AA	AG	No Call	AG	CC	No Call	TG	GG	AG	AG	AA	GG	AG	AG	TT	AG	TC	CC	AA	AA	GG	GG	AG	GG	AG	AG	CT	GG	CC	CC	AG	CC
D36-22	AG	TC	GG	AG	AG	AA	AG	AG	No Call	TC	AG	AG	TT	AG	TT	GG	CG	GG	AG	GG	GG	CC	AG	TG	GG	AG	AG	AA	AG	GG	AG	TC	GG	TC	CC	AC	GG	TT	AG	No Call	GG	AA	AG	CC	GG	No Call	CC	AG	CC
D36-23	AG	CC	TT	AG	AA	AA	GG	AA	No Call	CC	AA	AG	TC	AG	TT	GG	CC	GG	AA	AG	GG	TC	AG	TG	GG	AA	AA	AG	GG	GG	AG	TT	GG	CC	AA	AA	GG	GG	GG	AG	GG	AG	AG	CT	AG	TT	CC	AG	AA
D36-24	GG	TC	GG	GG	AG	AG	AG	GG	No Call	CC	AA	AA	TC	AG	TC	GG	CG	GG	AG	AA	AG	TC	AA	TT	AA	GG	AG	AA	AA	GG	AA	TC	GG	TT	AC	AA	AG	GG	AG	AG	AG	GG	AG	CT	AG	CC	CC	AA	CC
D36-25	AG	CC	GG	GG	AA	AA	AG	No Call	No Call	CC	AA	AA	TC	GG	TC	GG	GG	AG	AA	AA	GG	TC	AG	TT	GG	GG	AA	AA	AG	AG	GG	TC	AA	TC	CC	AA	AG	TT	GG	AG	AG	AG	AA	CC	AG	No Call	CC	AA	AC
D36-26	AG	TC	GG	GG	AA	AG	GG	GG	No Call	TC	AA	AA	TT	AG	TC	GG	CC	AG	AG	AG	AG	TC	AG	GG	GG	AG	AG	AA	GG	AG	GG	TT	GG	TT	CC	AA	AG	TT	GG	AG	GG	AA	AG	CT	AA	CT	CC	AA	AA
D36-27	AG	TC	TG	AA	AA	AG	AG	AG	No Call	CC	GG	AG	CC	AG	TT	AG	CC	AG	AG	AG	GG	CC	AG	GG	GG	AA	AA	AG	GG	AG	AG	TT	GG	TT	CC	AC	GG	TG	AG	AG	GG	AG	AG	CC	AA	CC	CC	AG	AA
D36-28	AG	CC	TG	AG	GG	AG	GG	AG	No Call	TT	AG	GG	TT	AG	CC	GG	CG	AG	GG	AG	GG	TC	GG	TT	GG	GG	AA	AG	AA	AG	AG	TT	AG	TC	AC	AC	AG	TG	AA	AG	AG	GG	AG	TT	AG	CC	No Call	GG	AC
D36-29	AG	CC	TT	GG	No Call	AA	No Call	AA	No Call	CC	AA	No Call	TT	AA	TT	GG	GG	AG	AG	AA	GG	CC	AA	TG	No Call	No Call	AA	AA	AG	GG	GG	TT	AG	TT	AA	AA	GG	TT	AA	AG	AG	AA	AG	No Call	AA	No Call	CC	AG	CC
D36-30	AA	TT	GG	AG	GG	AA	AG	AG	No Call	TC	GG	AG	TC	AG	TT	GG	CG	GG	AG	AG	GG	TC	GG	TG	AG	AG	AG	AA	GG	GG	GG	TT	GG	TC	AA	AC	GG	GG	GG	AG	AG	AG	AG	CT	AG	No Call	CC	AG	AC
D36-31	AA	TC	TT	GG	AG	GG	GG	AA	No Call	TC	AG	GG	TT	AG	TT	GG	CG	GG	GG	AA	GG	TC	GG	TT	No Call	AG	AA	AG	AG	AA	GG	TT	AG	TC	AA	CC	AA	No Call	AG	AA	AG	No Call	AA	TT	AA	No Call	CT	GG	AC
D36-32	GG	CC	GG	GG	AG	AA	AA	AA	No Call	TC	AG	AG	CC	AG	TC	AG	CC	AG	AG	AA	GG	TC	AG	GG	GG	AG	AA	AG	GG	AG	AG	TT	GG	TT	CC	AA	GG	TT	GG	AG	AG	GG	AG	CC	GG	No Call	CC	AG	AC
D36-33	AA	CC	TT	GG	GG	GG	GG	AA	No Call	TT	GG	AG	TT	GG	CC	GG	CG	GG	GG	AG	GG	CC	GG	GG	GG	GG	AA	GG	No Call	AA	GG	TT	GG	TC	AA	AA	AG	TT	AG	AA	GG	AG	AG	CT	AG	CC	CT	AG	AC
D36-34	AA	TC	GG	GG	GG	AG	GG	AA	No Call	TC	AA	AG	TT	AA	TC	GG	CC	AG	GG	AG	GG	CC	AA	TT	No Call	AA	AG	AA	AG	GG	AG	CC	GG	TC	AC	AC	GG	No Call	AG	AG	AG	AA	AG	CT	GG	CC	CC	AG	AC
D36-35	AG	CC	TG	AG	GG	No Call	AG	AA	No Call	TT	GG	GG	TT	AA	TC	GG	CG	GG	GG	AG	AG	TT	AG	TG	No Call	AG	AG	AA	AG	AG	AG	TT	GG	TC	AC	AC	AA	No Call	AG	AA	AG	AG	AG	CT	AA	CC	No Call	AG	CC
D36-36	AA	CC	TG	AG	GG	AG	AG	AA	No Call	TC	AG	AG	TT	AA	CC	GG	CG	AA	GG	GG	AG	TC	AA	TT	AG	AG	GG	AA	AA	AG	GG	CC	AA	CC	AA	AA	GG	TG	AA	GG	GG	AG	AG	CC	AG	No Call	CC	AG	AC
D36-37	AG	TC	TG	AA	AG	AG	AA	AA	No Call	CC	GG	AG	TT	GG	TC	AG	CG	AG	AG	AG	AG	TC	AA	TT	GG	AG	AG	AA	GG	GG	AA	TC	GG	TC	AA	AA	AG	GG	AG	GG	GG	AG	AA	CT	GG	TT	CC	AG	AC
D36-38	AG	CC	TG	AG	AG	AA	GG	AA	No Call	TC	AA	AG	TT	AG	CC	AA	CG	GG	AA	AA	AG	TC	AG	TG	AA	AG	AG	AG	GG	GG	AG	CC	GG	TC	CC	AC	AG	TT	AG	GG	AG	AG	AA	CT	GG	CC	CC	AG	CC
D36-39	AG	TC	GG	AG	AA	AA	AG	AA	No Call	TC	AA	AG	TT	AG	TT	GG	CC	AA	GG	AG	AG	TC	AA	TT	AG	AA	GG	GG	AA	GG	AA	CC	GG	TT	AA	AA	GG	TG	AG	AG	AG	AA	AG	CT	AG	CT	CC	AG	AC
D36-40	AA	TT	GG	GG	AG	AA	GG	GG	No Call	TC	AG	GG	TC	AG	TC	GG	CG	AA	AG	AA	GG	CC	AG	GG	No Call	AG	GG	AG	AA	GG	AA	TC	AG	TT	AA	AC	AG	TT	GG	GG	AG	AA	AA	CT	GG	No Call	CC	GG	AC
D36-41	AA	CC	TG	GG	GG	AA	AG	GG	No Call	TT	AG	GG	TT	GG	TC	GG	CG	AA	AG	AG	AG	CC	AG	GG	No Call	GG	AG	AA	No Call	AG	AA	TT	GG	TT	CC	AA	GG	GG	AG	AG	AA	AG	AG	CT	GG	CC	CC	AG	CC
D36-42	AG	CC	GG	AG	GG	AA	GG	AA	No Call	TC	AG	AA	TT	AA	TC	GG	CC	AG	GG	GG	AA	CC	GG	TT	No Call	AG	AG	AA	No Call	GG	AG	TC	GG	TC	AA	AA	AG	No Call	AA	GG	GG	AA	AG	CT	GG	No Call	CC	AA	CC
D36-43	AG	TC	GG	No Call	AA	AA	AG	GG	No Call	CC	AG	AA	TT	AG	TT	GG	CG	AA	AG	AG	AA	CC	AA	TG	AG	AA	AG	No Call	GG	GG	AG	TT	GG	TT	AC	AA	AA	GG	AG	GG	AG	GG	AG	CC	GG	No Call	CC	AA	AC
D36-44	AG	TC	TG	GG	AG	AA	AG	GG	No Call	CC	AG	AA	TC	GG	TC	GG	CC	AG	AG	AA	GG	CC	GG	TG	AG	GG	AG	AG	GG	GG	AG	TT	GG	TT	AA	AA	GG	GG	GG	AG	GG	AA	AA	CC	AG	No Call	CC	AA	AA
D36-45	AA	TT	GG	AG	AA	AA	GG	GG	No Call	TC	No Call	AG	TT	AG	TC	GG	CG	AG	AG	AG	GG	CC	AA	TG	AA	AA	GG	AG	GG	GG	AG	No Call	GG	TT	CC	AA	GG	TT	AA	AG	AG	AA	AG	CT	GG	CC	CC	AG	CC
D37-01	AA	TC	No Call	GG	GG	AG	AG	AA	No Call	No Call	AG	AA	TT	No Call	TC	AG	GG	AA	AA	AG	AG	No Call	GG	TG	No Call	AA	AG	AA	No Call	GG	AG	TT	GG	TT	No Call	AA	No Call	No Call	GG	No Call	AG	No Call	GG	CT	AG	No Call	CC	AA	AC
D37-02	AG	TC	GG	GG	AG	AA	AG	AA	No Call	CC	AG	AG	TT	AG	TC	AG	GG	AA	AG	AG	GG	TC	GG	TG	No Call	AG	AG	AA	AG	GG	AA	TC	AG	TT	CC	AC	No Call	GG	AG	GG	AG	No Call	AG	CC	AA	TT	No Call	AG	AC
D37-03	AA	TC	No Call	AA	GG	AG	GG	AA	No Call	TT	No Call	AA	TC	AG	CC	GG	CG	AA	GG	AA	GG	TT	AA	TG	No Call	AA	No Call	AA	GG	AA	GG	TT	GG	TC	AA	No Call	AA	GG	AA	AG	No Call	AG	AA	CC	AG	CC	CC	AG	CC
D37-04	AG	TC	GG	AG	AG	AA	AA	AG	No Call	TT	AA	AG	TT	AG	CC	AA	CG	AG	AG	AA	AG	TC	AA	TG	No Call	AG	AG	AA	GG	GG	AA	TT	AG	TC	CC	AA	AG	TG	AG	GG	GG	AG	AG	CC	AG	No Call	CC	AA	AC
D37-05	AA	TC	TG	AA	AA	GG	GG	GG	No Call	CC	GG	GG	TT	GG	TC	GG	CG	GG	AA	AA	GG	TT	AG	TG	No Call	AA	GG	No Call	AG	AA	GG	TT	GG	TT	AA	AA	No Call	No Call	AG	GG	No Call	GG	AA	CT	AA	CC	CC	AG	AA
D37-06	AA	TC	TT	AA	AG	AG	AG	AA	No Call	TC	AG	AA	TT	GG	TC	AG	CC	AA	AG	AG	GG	TT	AG	TG	GG	AG	AA	AA	AA	GG	AG	CC	AA	CC	AC	AA	GG	TT	AG	AG	AG	AG	AG	CC	AA	No Call	CC	AA	CC
D37-07	AA	CC	GG	AA	GG	GG	No Call	No Call	No Call	CC	AA	GG	No Call	GG	TC	GG	GG	AA	AG	AG	GG	TC	AA	GG	GG	AA	GG	AA	GG	GG	GG	CC	AA	CC	AA	AC	AA	TT	AG	AA	GG	AA	No Call	CC	No Call	CC	CC	GG	AC
D37-08	AG	TC	GG	AG	GG	AA	AA	AA	No Call	CC	AG	AG	TC	AG	CC	GG	GG	AA	GG	AA	GG	TC	AG	No Call	GG	AG	AG	AA	GG	GG	AG	TC	AG	TC	AA	AA	GG	TT	AA	AG	AG	GG	AA	CC	GG	TT	CC	AG	CC
D37-09	AG	TC	TG	AG	GG	AA	AG	AG	No Call	CC	AA	GG	TC	AA	TC	AG	GG	AG	AG	AA	GG	TC	AA	TG	AG	GG	AG	AA	GG	AG	GG	TT	GG	TC	AC	CC	GG	GG	AG	AA	AG	AG	AG	CT	AG	CC	CC	GG	AC
D37-10	AG	TC	TT	AA	AG	AA	AG	AG	No Call	TC	AG	AA	TT	No Call	TT	AG	CC	AG	AG	AG	GG	TC	AG	TT	AA	AG	AG	AA	AA	GG	AG	CC	AA	CC	AC	AA	GG	TG	GG	AG	GG	AA	AG	TT	AA	CC	CC	AA	AC
D37-11	AA	CC	GG	AG	No Call	AG	GG	GG	No Call	TC	AA	AG	TC	AG	TT	AG	CC	AG	AG	AA	AG	CC	AG	TT	No Call	GG	GG	AA	GG	GG	AG	TT	GG	TT	AA	AA	AG	TG	GG	GG	AG	AG	AG	CT	AG	CC	CC	AG	CC
D37-12	GG	TC	TT	AA	AG	AA	AA	AA	No Call	TT	AA	GG	TT	AG	CC	GG	CG	AG	GG	AG	No Call	CC	AG	TT	GG	AA	GG	AA	GG	GG	AG	TT	AG	TT	CC	CC	AG	No Call	AA	No Call	GG	AA	AG	CT	AA	CC	CC	GG	CC
D37-13	GG	TC	TG	AG	AA	AA	GG	AG	No Call	CC	GG	AG	TT	AG	CC	GG	CG	GG	AG	AA	AA	TC	AG	TT	AG	AG	AA	AA	GG	GG	AG	TT	GG	CC	AC	AA	GG	TG	AG	GG	GG	AA	AG	CC	AG	CT	CC	AA	CC
D37-14	GG	CC	GG	GG	AG	AA	AA	AG	No Call	TC	AA	AG	TC	AG	TT	GG	CG	GG	AA	AA	AA	TC	GG	TG	AA	AG	GG	AA	GG	GG	AG	TT	GG	TT	AC	AA	AG	TG	GG	No Call	GG	AA	AG	CC	AG	CC	CC	AG	AC
D37-15	AA	No Call	GG	AG	AG	AG	GG	AA	No Call	TC	AG	AG	TT	GG	CC	AG	CC	AG	AA	AA	AG	CC	AG	TT	AA	AA	AG	AA	GG	AG	GG	TT	AG	CC	AA	AA	GG	No Call	AG	AG	GG	AG	AG	CT	AA	No Call	CC	AG	AC
D37-16	AG	TC	GG	AA	AA	AA	GG	AA	No Call	TC	AG	AG	TT	AA	CC	GG	CC	AG	GG	AG	AG	CC	AA	TT	GG	GG	AG	AA	No Call	GG	AA	TC	GG	TC	CC	AA	AG	No Call	AG	GG	GG	AA	AG	CC	AA	No Call	CC	AA	CC
D37-17	AA	TC	TT	AA	AA	AA	AA	AG	No Call	CC	AG	AA	CC	AA	CC	GG	CC	GG	AG	AA	GG	CC	AA	TG	GG	AG	GG	No Call	AG	GG	AA	TT	AA	TT	AC	AA	AG	No Call	AG	No Call	AG	AG	AG	CT	AA	No Call	CC	AG	CC
D37-18	AG	CC	GG	AA	AG	GG	GG	AA	No Call	TT	AA	AA	TC	GG	TC	AA	CG	AG	AA	AG	GG	TT	AG	TG	GG	AG	GG	AG	AG	AA	GG	TT	GG	TC	AA	AA	No Call	TT	AA	GG	AG	AG	AG	CC	AA	CC	CC	AA	AC
D37-19	AG	TC	TG	GG	AA	AA	AG	AG	No Call	CC	AA	AG	TC	AG	TC	GG	CC	AG	AG	AG	AG	TC	AA	TG	AA	AG	GG	AG	AG	GG	AA	TT	GG	TC	AA	AA	AA	TT	GG	AA	GG	AA	AG	CC	AG	CC	CC	AA	CC
D37-20	AA	TC	TG	AA	AG	AG	AG	AG	No Call	CC	AG	AA	TT	AA	TT	GG	CG	AG	AA	AG	GG	TC	AA	GG	GG	AA	GG	GG	AG	AA	GG	TT	GG	TC	AC	AA	AA	TT	AA	GG	AG	AG	No Call	CT	AA	CC	CC	AA	CC
D37-21	AA	CC	TG	AA	AG	AA	No Call	AA	No Call	CC	AA	AG	CC	AG	CC	AG	CC	AA	AA	AA	GG	CC	AG	TG	No Call	AG	AA	AA	AA	GG	AG	TC	AA	CC	CC	AA	GG	GG	AG	AA	AG	GG	AG	CC	AG	No Call	CC	AG	CC
D37-22	AG	CC	GG	AA	AG	AG	No Call	AA	No Call	TT	AG	GG	TT	GG	No Call	AG	CC	AA	AG	AA	GG	TC	AG	TG	AA	AG	AA	AA	AA	GG	No Call	CC	AA	CC	AC	AC	AA	TT	AG	AA	GG	AA	AG	TT	AG	CC	CC	GG	CC
D37-23	AA	TC	TG	GG	AA	AA	AG	AA	No Call	CC	AG	GG	TC	GG	CC	AA	CC	AG	AA	AA	GG	TC	GG	TT	GG	AG	No Call	AA	AG	GG	AG	TT	GG	CC	CC	AA	AA	TG	GG	GG	AA	AG	AG	CT	AA	TT	No Call	AG	AC
D37-24	AA	TC	TG	AA	AG	AA	AG	AA	No Call	CC	AG	GG	TT	AA	CC	AG	CG	AG	No Call	GG	AG	TT	AG	TG	No Call	GG	AG	AG	AG	GG	AA	TC	GG	CC	AA	AC	No Call	TT	AG	No Call	AG	AG	AG	CC	AG	TT	CC	GG	CC
D37-25	AA	CC	TT	GG	AA	AA	AG	AA	No Call	TC	No Call	AA	TC	AG	TC	AG	CC	AA	AG	AA	GG	TC	AG	TG	No Call	AG	AG	AA	AA	GG	AG	CC	AA	TC	AC	AA	AA	TG	GG	AG	GG	AG	AG	CT	AA	No Call	CC	AA	AC
D37-26	AG	CC	TG	AA	GG	AA	AA	AA	No Call	CC	AG	AG	TC	AG	CC	AG	CG	AG	GG	AA	GG	TC	GG	TT	No Call	AG	GG	AG	AG	GG	AA	TC	AG	TC	CC	AA	GG	GG	AA	GG	AG	No Call	AG	TT	AG	No Call	CC	GG	CC
D37-27	AG	TC	No Call	No Call	AA	AA	AA	GG	No Call	CC	AG	GG	TC	AG	CC	GG	CG	No Call	No Call	AG	GG	CC	AG	TG	No Call	GG	AG	AA	GG	GG	GG	TT	AA	CC	CC	AA	AA	GG	AG	GG	AG	AA	AG	CC	AA	No Call	No Call	AG	CC
D37-28	AG	CC	GG	AG	GG	AG	AG	AA	No Call	CC	AG	GG	TC	AG	TC	AG	GG	AA	AG	AG	GG	TT	AA	TG	No Call	AG	GG	No Call	AA	GG	GG	CC	AA	TT	AA	AC	AA	TG	AG	AA	AG	GG	AA	CC	AG	CT	No Call	GG	No Call
D37-29	GG	TC	TG	GG	AG	AA	AG	AG	No Call	CC	AA	AG	TC	AG	CC	GG	CC	AG	No Call	AA	GG	TC	AA	TG	GG	AA	AG	AA	GG	AG	GG	TT	AG	TT	CC	AA	GG	TT	AG	GG	AG	AG	AA	CC	AA	TT	CC	AG	CC
D37-30	GG	TC	GG	AG	AA	AA	GG	No Call	No Call	CC	AA	AG	TC	GG	CC	GG	CG	AG	GG	AA	AG	TT	GG	TT	GG	GG	AG	AA	AA	GG	AG	TT	GG	TT	AC	AA	AA	GG	GG	AG	AG	AG	AA	TT	AG	TT	CC	AG	AC
D37-31	AG	TC	GG	AA	GG	AA	GG	AA	No Call	CC	AG	GG	TC	AG	TC	GG	GG	AA	AA	AA	GG	TC	AG	TT	GG	AA	GG	AG	AG	GG	AG	TC	AG	TT	CC	AC	GG	TT	AG	AG	AG	AG	AA	CT	AG	CC	CC	GG	AC
D37-32	AG	CC	TT	AG	AA	AA	GG	AA	No Call	No Call	AA	No Call	TC	AG	CC	No Call	CG	AA	AA	AG	AG	TT	AA	TT	No Call	GG	AG	AG	No Call	AA	GG	TT	GG	TC	AA	AC	No Call	No Call	AG	GG	GG	AA	AA	CT	AG	TT	CC	AG	AC
D37-33	AG	CC	TT	AA	AG	AG	AG	GG	No Call	CC	GG	GG	TC	GG	TC	AG	GG	GG	AA	AA	AG	TT	AG	GG	AG	AG	AG	AG	GG	AG	AG	TC	GG	TT	CC	AC	GG	TG	AG	AG	AG	AA	AG	CC	AG	CC	CC	GG	AC
D37-34	AG	CC	GG	AA	GG	AA	AG	GG	No Call	TT	AA	GG	TC	AA	TT	AG	CC	GG	AA	AA	AG	CC	AA	TT	GG	AG	AG	AA	GG	GG	AA	TT	GG	TT	AC	AC	No Call	TT	GG	No Call	GG	AA	AA	CC	AG	CC	CC	GG	AC
D37-35	AG	TC	TG	GG	AG	AA	GG	AA	No Call	TC	GG	GG	TT	AG	TC	AG	CG	GG	AA	AA	AG	CC	AA	TT	AA	AA	AG	AG	AG	GG	AA	TT	GG	TT	AA	CC	AA	TT	GG	No Call	GG	AG	AG	CC	AG	CC	CC	GG	CC
D37-36	AA	CC	GG	GG	AG	AA	GG	AA	No Call	TC	GG	GG	CC	AG	CC	GG	GG	AA	AA	AA	GG	TC	AA	No Call	AA	GG	AG	GG	AG	GG	AG	TT	GG	TC	AA	AC	GG	GG	GG	No Call	AG	AG	AG	CT	AG	CC	CT	GG	CC
D37-37	AA	TC	TG	AG	AG	AG	GG	AG	No Call	CC	AG	AG	TT	AA	TC	GG	GG	GG	AG	GG	GG	TC	AA	TG	AA	GG	AG	AG	AG	AG	AG	CC	AG	TT	AC	AC	GG	TT	GG	GG	AG	AA	AG	CC	AG	CT	CC	AG	AC
D37-38	GG	TC	GG	AG	GG	AA	AG	AG	No Call	TC	AA	AA	TC	GG	TT	GG	CG	AG	AG	AG	AG	CC	GG	GG	GG	AA	AA	AA	GG	GG	AA	TT	GG	TT	AA	AA	GG	TT	GG	AG	AG	AG	AG	CT	AG	CT	CC	AA	AC
D37-39	GG	TC	TG	AA	AG	GG	GG	GG	No Call	TC	AG	GG	TT	GG	CC	AG	GG	AA	AG	AG	GG	CC	AG	TT	AA	GG	GG	AG	AA	AG	GG	TT	AA	TC	AA	CC	GG	TT	GG	AG	AA	AA	AG	TT	AG	CC	CC	GG	AA
D37-40	AA	TC	GG	GG	AA	AA	GG	AA	No Call	TT	No Call	GG	TC	GG	TC	AA	CC	GG	AA	AG	AG	TC	AG	TT	AA	AG	AA	AG	GG	AG	GG	TT	AG	TT	CC	AC	AA	TG	AG	AG	GG	GG	AG	CT	AG	No Call	CC	AG	AC
D37-41	AG	TC	GG	AG	GG	AG	AG	AA	No Call	TC	AG	AG	TT	GG	TT	GG	CC	AG	AG	AG	AG	TT	AG	TT	GG	AA	AG	AG	AG	GG	AA	TC	GG	CC	AA	AA	AA	TG	AG	GG	AG	AG	AA	CT	AA	TT	CC	AG	AC
D37-42	AG	CC	GG	AG	AG	AG	AG	AA	No Call	TC	AA	AG	TT	AA	TC	AG	CG	AG	AA	AA	GG	CC	AA	TT	GG	GG	GG	AG	GG	AG	GG	TT	AG	CC	AC	AC	AA	TT	GG	AA	AG	AG	AG	CT	AG	TT	No Call	AG	AA
D37-43	AA	CC	GG	AA	GG	AG	GG	AG	No Call	TC	AG	GG	CC	No Call	CC	AG	CC	AA	AG	AA	AG	No Call	AG	TT	GG	AG	AG	GG	AG	AG	AA	CC	GG	TT	AA	AC	AA	TG	AG	AG	GG	AG	AA	TT	AA	CC	CC	AG	AC
D37-44	No Call	TC	TG	GG	AG	AA	AG	AA	No Call	TC	AA	AG	TT	AA	TC	AG	CC	AG	AG	AG	GG	CC	AA	GG	GG	AA	AA	AA	AA	AG	GG	TC	GG	CC	AC	CC	AA	TT	GG	AA	GG	GG	AA	No Call	AG	CC	CC	AG	AC
D37-45	AG	CC	TG	GG	GG	AA	GG	AG	No Call	TC	GG	AA	TT	AA	CC	AA	CC	AG	AA	AG	AG	TT	AG	TT	GG	AG	AA	GG	GG	GG	AG	TC	GG	TT	AA	AA	AG	No Call	AG	GG	AG	AG	AA	CT	AA	TT	CC	AA	AC
D37-46	AA	CC	GG	AG	AA	AA	GG	AA	No Call	CC	AA	AA	TT	GG	CC	GG	CG	No Call	AA	AG	GG	TC	AG	GG	No Call	AG	AG	AG	AG	AG	AG	TT	GG	TC	AA	AA	No Call	No Call	AG	GG	AG	AA	AA	CT	AG	No Call	CC	AA	AC
D37-47	AG	TC	GG	AG	AG	AG	AG	AA	No Call	TT	GG	AG	TC	AG	TC	AA	CC	AG	AG	GG	AG	TT	AG	TT	GG	GG	AA	AA	AA	AG	AG	TC	GG	TC	AA	No Call	AA	GG	GG	GG	AG	AG	AA	TT	AG	No Call	CC	AG	AA
D37-48	AG	TC	TG	AG	AG	AG	AG	AG	No Call	TC	GG	GG	TC	AG	TC	AG	CC	AG	AG	AA	AG	TC	AG	No Call	AA	AA	AG	AG	AG	AG	AG	TC	AG	TC	CC	AC	AA	TG	AG	AG	AG	AG	AG	CT	AA	TT	CC	GG	AC
D37-49	GG	TC	TT	AA	AG	AG	AG	GG	No Call	TC	AG	AG	TT	AA	TT	GG	CG	GG	GG	AA	GG	TT	AA	TG	GG	AA	GG	AG	AG	GG	AG	TT	AG	TC	AC	AC	AG	TT	AA	AG	GG	AG	AG	TT	AG	TT	CC	AG	CC
D37-50	AG	CC	GG	AG	AG	AA	AA	AG	No Call	CC	AG	AG	TT	GG	TC	GG	CG	AA	AG	AG	AA	TC	AG	TG	GG	AG	AG	AA	AG	GG	AG	TC	GG	TT	No Call	AA	AG	TG	AG	AA	GG	AG	GG	CT	AA	CT	CC	AG	AC
D37-51	AA	TC	GG	GG	AG	AG	AA	GG	No Call	TC	AA	AG	CC	AA	TC	GG	CG	GG	AG	AA	AG	CC	AA	TG	AG	AA	AG	AG	AA	AG	GG	TT	AG	CC	AC	AC	AG	TG	AG	AA	GG	GG	AG	CT	AA	CC	CC	AG	AC
D37-52	GG	CC	GG	AG	GG	AG	AG	AA	No Call	CC	AG	AG	TT	AG	TC	GG	CG	AG	AG	AG	AG	TT	AG	TT	GG	GG	AG	AA	GG	AG	AG	TT	GG	CC	CC	AA	GG	GG	AG	GG	GG	AA	AA	CT	AG	TT	TT	AG	AC
D37-53	AA	CC	TG	GG	AG	GG	AG	AG	No Call	TC	AG	AG	TC	AG	CC	AG	CG	AA	AA	AA	GG	TC	AG	TT	AG	GG	GG	AG	AA	GG	AA	TC	AG	CC	CC	AA	AG	GG	AG	GG	GG	AG	GG	TT	GG	CC	CC	AG	AC
D37-54	GG	TC	TG	AG	AA	AA	AA	AG	No Call	CC	AG	GG	TT	AA	CC	GG	CC	AG	GG	AG	GG	CC	AG	TT	AG	GG	GG	AA	AG	GG	AG	TC	AA	CC	CC	AC	GG	TT	AA	GG	GG	AG	AG	CT	AG	CC	CC	GG	CC
D37-55	AG	CC	GG	AA	AG	AA	AA	AA	No Call	CC	AG	AG	TC	GG	TC	GG	CG	AG	GG	AA	AA	TT	AG	TT	GG	AG	GG	AG	AA	AG	AG	CC	AG	TT	CC	AA	AG	GG	AA	AG	GG	AA	AG	CT	AG	CC	CC	AA	CC
D37-56	AG	CC	TG	AG	AG	AA	GG	AG	No Call	TC	AG	AA	TT	AG	CC	AG	GG	GG	AG	AG	GG	TC	AA	TG	GG	AG	AG	AG	GG	GG	GG	TT	AG	TC	AC	AA	AG	TG	AA	GG	GG	AG	GG	No Call	GG	CT	CC	AA	CC
D37-57	AG	TC	No Call	AG	GG	AG	AA	AG	No Call	TC	GG	GG	TT	AG	CC	No Call	CG	GG	AA	AA	AG	TT	AA	TT	AG	AA	AG	AG	AG	GG	AG	TC	GG	TC	AC	AC	AG	GG	AG	GG	AG	AG	AG	CT	AA	TT	CC	AG	AC
D37-58	AG	CC	GG	GG	AA	AG	AG	AA	No Call	TC	AG	GG	TC	GG	CC	GG	CC	AG	AG	AG	AG	TC	AA	TG	AG	GG	AG	AG	AG	No Call	AG	TT	No Call	CC	AC	CC	GG	TT	AG	AG	GG	AG	AG	CT	AG	CC	CC	GG	AC
D37-59	AG	TC	GG	GG	AG	AG	GG	AG	No Call	TT	AA	AG	TT	AG	TC	GG	GG	GG	AA	AA	AG	TC	GG	TG	AA	AA	AG	AA	AG	GG	AG	TC	GG	CC	AC	AC	GG	TT	GG	GG	GG	AA	GG	CC	AG	TT	CC	AG	AC
D37-60	AG	CC	TG	AA	AG	AG	GG	AA	No Call	TC	AA	AG	TC	AA	CC	GG	CG	AG	AA	AG	GG	CC	AG	GG	AG	AA	AG	AA	AG	GG	AG	TC	AG	TT	AC	AC	AA	GG	AG	AG	GG	AG	AG	CT	AA	TT	CC	AG	CC
D37-61	AG	TC	TG	AA	AG	AG	AA	AA	No Call	TT	GG	AG	TC	AG	TC	AA	CC	GG	AA	AA	AG	TC	AG	TT	AG	GG	GG	AG	AG	AG	AG	TC	GG	TC	AA	AA	AG	TT	GG	AG	AG	AA	AG	CC	AG	CC	CC	AA	AA
D37-62	AA	CC	GG	AG	AG	AG	AG	AA	No Call	TC	AA	AG	TC	AG	TT	GG	GG	GG	AA	AA	AA	TC	GG	TG	AA	AA	GG	AG	AG	GG	AG	TT	GG	TC	AC	AA	AG	TT	GG	No Call	No Call	AA	GG	CT	GG	CC	CC	AA	AC
D37-63	AA	CC	GG	AA	AG	AG	AA	AG	No Call	TC	GG	AG	TT	GG	TT	AG	CC	AG	AG	AA	AG	TT	AA	TT	AG	AA	AG	AG	AG	AG	GG	TC	GG	TC	AA	AA	AA	TT	AG	GG	AG	AG	AA	CT	AA	TT	CC	AG	AC
D37-64	AA	TC	TT	AA	AG	AA	AG	AA	No Call	CC	AG	GG	TT	AG	CC	AG	CC	AG	AA	AA	GG	CC	AG	TT	AG	AG	AA	No Call	GG	AG	GG	TT	AG	CC	CC	AA	GG	TT	AA	AA	AG	AA	AG	CC	AA	CC	CC	AG	CC
D37-65	AG	CC	TG	AG	AG	AA	AG	AG	No Call	TC	AG	GG	TT	AG	TC	AG	CG	AG	AG	AG	AG	TC	AA	TT	AA	AG	GG	AG	AG	No Call	AG	TC	GG	TC	AC	AC	AG	No Call	GG	GG	AG	AG	AG	TT	No Call	CC	CC	AG	AC
D37-66	AG	TC	TT	AG	AA	AG	GG	AG	No Call	CC	AG	AG	CC	GG	CC	GG	CG	AG	AA	AG	AG	TT	AG	GG	GG	GG	AG	AG	AG	AG	AG	TC	GG	TC	AA	AC	AG	TG	AG	AG	AG	AA	AG	TT	AG	CC	CC	AG	AC
D37-67	AA	TC	TG	GG	AG	AG	AG	GG	No Call	TC	AG	GG	TT	GG	CC	AG	CC	GG	AA	AG	GG	TC	GG	TT	AG	AA	AG	AA	GG	GG	AG	TT	GG	TC	AA	AC	AG	TT	GG	GG	AA	AG	AA	CT	AG	CT	CC	AG	AA
D37-68	AG	CC	GG	GG	GG	AA	AG	AG	No Call	TC	AG	AG	TT	GG	CC	GG	CC	GG	AG	AA	AG	TC	AA	TT	AA	GG	AA	AG	AA	AG	AG	TT	AG	TC	AC	AC	AG	TG	AG	AG	AG	AG	GG	CT	GG	CT	CC	AG	CC
D37-69	AG	TT	GG	AG	AG	AG	AG	AA	No Call	TC	AG	GG	TT	AG	TC	GG	CC	AG	AG	GG	AG	CC	AG	TG	AG	AG	AA	AG	AG	GG	AG	TC	GG	TC	AA	AC	GG	TG	AG	AG	GG	AG	AG	CC	GG	TT	CC	GG	AC
D37-70	AG	CC	TG	GG	AG	AG	AA	AG	No Call	TC	GG	AG	CC	AG	TC	AG	CG	GG	AA	AA	AG	TC	AG	TG	GG	AG	AG	AG	AG	GG	AG	TT	GG	TC	AC	AA	GG	TT	GG	AG	GG	AG	AG	CC	GG	CC	CC	AG	AA
D37-71	AG	CC	TG	GG	GG	AG	GG	AA	No Call	TC	AA	GG	TC	AG	TT	AG	CG	AG	AG	AG	GG	TC	AA	TG	GG	AG	GG	AG	AG	AG	AG	TT	AG	TT	AC	CC	AG	TG	GG	AG	AA	GG	AG	CT	AA	CT	CC	GG	AA
D38-01	GG	CC	GG	AG	GG	AG	No Call	GG	No Call	TC	GG	AA	TT	AA	TC	AG	CG	AA	GG	AA	AG	TT	AA	TG	AG	AG	AG	AG	AG	AG	GG	TC	AG	TT	AC	AA	AA	GG	AG	AG	AA	AG	AG	CT	AG	TT	CC	AA	AC
D38-02	AA	CC	GG	GG	AG	AA	GG	AA	No Call	CC	AG	AG	TC	AG	TC	GG	CG	AA	AG	AG	GG	TC	AA	TT	AG	AG	AG	AG	GG	GG	AG	TT	GG	TC	CC	AA	GG	TG	AG	AA	AA	GG	AA	TT	AG	CT	TT	AG	AC
D38-03	AA	TC	TT	GG	AG	AA	AG	AG	No Call	CC	AG	AG	TC	GG	TT	GG	CG	AA	AG	AA	GG	TC	AG	TG	GG	AA	AG	AA	GG	AG	AG	TC	GG	TC	CC	AA	GG	TG	GG	GG	GG	AA	AA	CT	AA	CC	TT	AG	AA
D38-04	AA	TT	TT	GG	AA	AA	GG	AG	No Call	CC	AG	AG	TC	GG	TC	AG	CG	AA	AA	AA	GG	TC	AA	TT	GG	AA	AA	AG	GG	AG	AG	TC	GG	TC	AA	AC	AG	GG	AG	GG	AG	AA	AG	CT	AG	CC	CC	AG	AC
D38-05	GG	TC	TT	GG	AG	AA	AG	AG	No Call	CC	AA	AG	TC	AG	TC	GG	CC	AG	AG	AG	GG	TC	AA	TG	GG	AA	AA	AA	GG	GG	AG	TT	GG	TC	AA	AA	GG	TG	AG	AG	GG	AG	AA	CT	AA	CC	CT	AG	AC
D38-06	AG	TT	TT	AG	GG	AG	GG	AG	No Call	CC	AG	AG	TC	GG	TC	AG	CG	AA	AG	AG	GG	TC	AA	TG	No Call	AA	AG	AG	AG	GG	AA	TC	GG	CC	CC	AA	AG	GG	AG	AG	GG	AA	AA	CT	AA	CT	CC	AG	AC
D38-07	AA	TC	TT	GG	GG	AA	AG	AG	No Call	CC	AA	AA	TC	GG	TT	AG	CC	AG	AA	AA	GG	CC	AA	TT	GG	AA	AG	AG	GG	AG	AG	CC	GG	TT	AA	AA	No Call	TT	AG	AG	GG	AG	AG	CT	AG	TT	CC	AA	AA
D38-08	AG	TC	GG	AG	AG	AA	AG	AA	No Call	TC	AG	AG	CC	GG	TC	GG	CG	AA	AG	AG	GG	TC	AG	TT	AG	GG	AG	AG	GG	GG	AG	TT	GG	CC	CC	AC	GG	TG	GG	AA	AA	AG	AA	TT	AG	CT	CC	AG	AA
D38-09	AA	CC	TG	GG	AA	AG	AG	AA	No Call	CC	GG	AA	TC	GG	TC	AG	CC	AG	AG	AA	GG	CC	AG	TT	GG	AA	AG	AA	GG	GG	AG	TT	GG	TC	CC	AA	No Call	No Call	AG	GG	GG	AG	AG	CT	No Call	No Call	CC	AG	AC
D38-10	AA	TC	TT	GG	AA	AG	GG	AA	No Call	CC	AG	AG	TC	GG	TT	AG	CC	AG	AG	AA	GG	TC	AG	TG	GG	AA	AG	AA	GG	AG	AG	TC	GG	CC	CC	AA	AG	GG	AG	GG	GG	AA	No Call	CT	AG	CT	CC	AG	AC
D38-11	AG	TC	TG	GG	AG	AA	GG	AA	No Call	TC	AG	AG	TC	AG	TC	GG	CG	AA	AG	AG	AG	TT	AG	TT	AG	AG	AA	AG	GG	GG	AG	TT	GG	CC	CC	AC	GG	TG	AG	AG	AA	AG	AA	TT	AG	TT	TT	AG	AC
D38-12	AG	TC	TG	AG	AG	AA	GG	AA	No Call	CC	GG	AA	TC	AG	CC	AG	CG	GG	AG	AG	AG	TC	AA	TG	AA	AG	AG	GG	GG	GG	GG	TT	GG	CC	CC	AA	AG	GG	GG	AG	AG	AA	AA	CT	GG	CC	CC	AA	AA
D38-13	AG	TC	TG	AG	AG	GG	GG	AA	No Call	CC	GG	AG	CC	GG	TC	AG	CG	AA	AG	AA	GG	TT	AG	TG	GG	AA	No Call	AA	AG	AG	AG	TT	GG	CC	CC	AA	AG	GG	AG	GG	AG	AA	AG	CT	AA	CC	TT	AG	AC
D38-14	AG	TC	TG	AG	AG	GG	GG	AA	No Call	CC	GG	AG	CC	GG	TC	AG	CG	AA	AG	AA	GG	TT	AG	TG	GG	AA	AA	AA	AG	AG	AG	TT	GG	CC	CC	AA	AG	TG	AG	GG	AG	AA	AG	CT	AA	CC	TT	AG	AC
D38-15	AG	TT	TG	GG	GG	AA	AG	AA	No Call	CC	AA	AG	TC	GG	TC	GG	CG	AA	AG	AG	GG	TC	AA	TT	GG	AA	AA	AG	AG	GG	AG	TT	GG	TC	CC	AC	GG	TT	AG	AG	AG	AA	AA	CT	AA	CT	TT	AG	AC
D38-16	GG	TC	TG	GG	GG	AG	GG	GG	No Call	TC	GG	AG	No Call	GG	TC	AG	CG	AG	AG	AA	AG	TT	AA	TG	AG	GG	GG	GG	AG	GG	AG	TC	AG	TT	CC	AC	AG	TG	AG	GG	GG	AG	AG	CT	AG	CC	CC	AG	AC
D38-17	AA	TC	TT	AG	AG	AA	AG	AG	No Call	CC	AG	AG	CC	GG	TT	GG	CG	AG	AA	AA	GG	CC	AA	TT	AA	AA	AA	AG	GG	AG	AG	TC	GG	TC	AA	AA	AA	TG	AG	AG	AG	AA	AA	CC	AG	CC	TT	AG	AC
D38-18	AA	CC	GG	GG	AG	AA	AG	AA	No Call	CC	AG	AG	TC	GG	TC	GG	CC	AG	AG	AA	AG	TC	AG	TT	AG	AG	AG	AG	GG	AG	AG	TT	GG	TC	AA	AA	GG	TT	AG	AG	GG	AG	AA	TT	AA	CT	CC	AG	AC
D38-19	AA	CC	GG	GG	AA	AA	AG	AA	No Call	CC	AA	AG	TT	GG	TC	GG	CG	AG	AG	AG	AG	TC	AG	TT	AG	AA	AG	GG	AG	AG	GG	TT	AG	CC	CC	AA	GG	TT	AG	GG	AA	AG	AA	TT	AA	CC	TT	AG	AC
D38-20	AG	CC	TT	GG	AG	AA	GG	GG	No Call	CC	AA	AG	TC	GG	TC	AG	CC	AA	AA	AG	GG	TC	AA	TT	GG	AG	GG	AA	GG	GG	AG	TC	GG	CC	CC	AA	AG	GG	GG	AG	GG	AA	AA	CC	AG	CT	CC	AG	AA
D38-21	AG	TC	TG	AA	AG	AA	GG	AG	No Call	CC	GG	AG	TT	GG	CC	GG	CG	GG	AG	AG	AG	TC	AA	GG	AG	AA	AG	GG	AG	GG	AG	TC	GG	CC	CC	AC	AG	GG	GG	GG	AG	AA	AA	CT	GG	CC	CC	AG	AA
D38-22	AA	TT	TT	AG	GG	AA	AG	AG	No Call	TC	AG	AG	TC	GG	TC	AA	CC	AG	AA	AA	GG	TC	AA	TT	GG	AA	AA	AA	GG	AG	AG	CC	GG	TC	CC	AC	AA	TT	AG	AG	GG	AG	AG	CT	AG	CC	TT	AG	AC
D38-23	AA	TC	TG	AG	AG	AG	AG	AA	No Call	CC	AG	AA	CC	GG	TC	GG	CC	AA	AA	AG	GG	CC	AG	TT	AG	AG	AA	AA	AG	AG	AG	TT	AG	CC	CC	AA	GG	GG	AG	GG	GG	GG	AA	TT	AG	No Call	CC	AA	AC
D38-24	AG	TT	GG	AG	AG	AG	AA	AA	No Call	TC	AG	AG	CC	AA	TC	AG	CC	AG	GG	AA	AA	TT	AA	TT	AG	GG	AA	GG	AG	GG	AG	TT	AG	TC	CC	AC	GG	GG	GG	AG	AG	AA	AA	CC	AG	CC	TT	AG	AA
D38-25	AA	CC	TT	GG	AG	AA	GG	AA	No Call	CC	GG	AG	TC	GG	TC	GG	CC	AA	AA	AG	GG	TC	AA	TT	GG	AA	AG	AA	AG	GG	AG	TT	GG	CC	AC	AA	GG	TG	AG	GG	AG	AG	AA	CT	GG	CT	CC	AG	AC
D38-26	AA	CC	TG	GG	No Call	AA	AG	AA	No Call	TC	AG	AG	TC	AG	TC	AA	CC	AG	AA	AA	GG	TC	AG	TG	GG	AG	AG	AA	AG	AG	AG	TT	GG	TC	CC	AA	AG	TT	GG	GG	AG	AA	AA	CT	GG	TT	TT	AG	AA
D38-27	AA	TC	TT	AG	AG	AA	AG	AA	No Call	TC	AG	AG	No Call	GG	TC	GG	CC	AG	AA	AA	AG	TC	AA	TT	No Call	AA	AG	GG	GG	AA	AG	TT	AG	TC	CC	AA	GG	TT	GG	AA	No Call	AG	AA	TT	GG	CC	TT	AA	AC
D38-28	AG	CC	GG	AG	GG	AA	GG	AA	No Call	CC	AG	AG	TC	GG	CC	AG	CG	AA	AG	AA	AG	TT	AG	TG	GG	AA	AG	AA	GG	AG	GG	TT	GG	CC	AA	AC	GG	TT	AG	GG	AA	AA	AG	CT	GG	TT	CC	AA	AC
D38-29	AG	TT	TG	GG	GG	AG	GG	AG	No Call	CC	AA	AG	TC	GG	TC	GG	CG	AA	AA	AA	GG	TC	AG	TT	GG	AG	AG	AA	GG	GG	AG	CC	GG	TC	AA	AC	GG	GG	AG	GG	GG	AA	AG	CT	GG	CC	TT	AG	AA
D38-30	AA	TC	TT	AG	AG	AA	AG	AA	No Call	CC	AA	AG	TT	GG	TC	GG	CC	AA	AA	AG	AG	TC	AA	TG	GG	GG	AG	AA	AG	AG	AG	TT	GG	CC	AC	AA	GG	TG	GG	GG	AA	AG	AA	CT	AG	CC	TT	AG	AA
D38-31	AG	TC	TT	AG	GG	AA	GG	AG	No Call	TC	GG	AA	TC	AG	TC	AG	CC	AG	AG	AG	GG	TT	AA	TT	AG	AA	AG	AA	GG	AG	AG	TT	AG	TC	AC	AA	AG	TG	AG	AG	AG	GG	AA	CT	GG	CT	TT	AA	AC
D38-32	AG	TC	TT	GG	AG	GG	AA	GG	No Call	No Call	AA	AG	TC	AG	TC	AA	CC	AA	AA	No Call	GG	TC	GG	TT	GG	AG	AG	AA	GG	AG	AG	TC	GG	TT	CC	AC	AA	GG	GG	GG	AG	No Call	AA	CT	AA	CC	TT	AA	AA
D38-33	AA	CC	TG	AG	AG	AA	AA	AA	No Call	TC	GG	GG	No Call	AG	CC	GG	CG	GG	GG	AG	AG	CC	AA	TG	AG	No Call	AA	AG	No Call	AG	GG	TT	GG	TC	AA	AC	AA	TG	AG	AA	AG	AG	AA	CT	AG	No Call	TT	GG	AC
D39-01	AG	CC	No Call	AG	GG	GG	AG	AA	No Call	TC	AG	AG	TC	AG	TC	AG	No Call	AG	GG	AG	AG	TC	AG	TG	AG	AA	AA	AG	AG	AG	AG	TC	GG	TC	AA	AC	GG	GG	AG	GG	AG	GG	AG	CT	AG	CT	CC	AG	AC
D39-02	AG	CC	TT	AG	GG	GG	AG	AG	No Call	TT	AG	AG	TT	GG	CC	AG	GG	GG	GG	AA	AG	TC	AG	GG	No Call	No Call	AA	No Call	AA	GG	AG	TC	GG	CC	AC	AC	AG	GG	AA	GG	GG	GG	AG	CT	AG	TT	CT	AG	CC
D39-03	AA	CC	TT	AA	GG	AG	GG	AA	No Call	TT	AG	AG	TT	GG	CC	AG	CG	GG	GG	AA	GG	CC	AG	TG	AG	AA	AA	AG	AG	GG	AG	TT	AG	CC	AA	AC	AG	GG	AA	AG	AG	GG	AA	TT	AG	TT	CC	AG	CC
D39-04	AA	TC	TT	AA	GG	AG	AG	AA	No Call	TC	AG	AA	TT	AG	CC	AG	GG	GG	GG	AG	GG	CC	AA	TG	No Call	AG	AA	AA	AG	AG	AG	TC	GG	TT	AA	AA	GG	TG	AG	GG	GG	GG	AG	TT	AG	CC	TT	AA	AC
D39-05	AA	TT	GG	AA	AA	AG	AG	AG	No Call	CC	GG	AG	TC	AG	TT	AG	CC	AG	AA	AG	AG	TC	AG	TG	AG	GG	AG	No Call	GG	GG	AG	TC	GG	TC	AC	AA	GG	TG	AG	AG	AG	AG	AG	TT	AG	CT	TT	AG	CC
D39-06	AG	TC	TG	AG	AA	AG	GG	No Call	No Call	CC	GG	AA	TC	AG	TC	GG	CC	AG	AG	AG	GG	TT	AG	TT	AA	GG	AA	AA	GG	GG	AG	TT	AG	TC	AA	AA	GG	TG	AA	AA	AG	AA	AA	CC	AA	CC	CC	AA	CC
D39-07	GG	TT	TT	AA	AG	AG	GG	AA	No Call	TC	AA	AG	CC	AG	CC	AA	CG	AG	AG	AG	AG	TC	AG	TG	AG	AG	AG	AG	AG	GG	AA	CC	AG	TT	AA	AA	AG	TT	AG	GG	AG	AA	AA	TT	AG	TT	TT	AG	AC
D39-08	AG	TC	TG	AG	AG	AG	GG	AG	No Call	CC	GG	AA	TC	AG	TC	GG	CC	AG	AG	AG	AG	TT	AG	TT	AA	AG	AA	AG	AG	GG	AG	TT	AG	TC	AA	AA	GG	TG	AA	GG	GG	AG	AA	CT	AA	CC	CC	AA	CC
D39-09	AA	TT	TG	AG	AG	AG	AG	AA	No Call	TC	AG	AA	TC	AA	TT	AG	CC	AA	No Call	AG	GG	CC	GG	TT	AA	AA	GG	GG	GG	AA	AG	TC	AG	TC	AA	AA	AG	GG	AA	GG	AG	AG	GG	CC	AA	TT	CC	AA	AC
D39-10	AG	TC	GG	AG	AG	AA	GG	AA	No Call	CC	AA	AG	CC	AA	TT	GG	CG	AA	GG	AG	GG	TC	AG	TT	AG	GG	AA	AG	GG	No Call	GG	CC	AG	TC	AA	AA	AG	GG	AA	AG	AG	AG	GG	CT	AA	CC	CC	AG	CC
D39-11	AA	TT	TT	AG	AG	AG	GG	AG	No Call	CC	GG	GG	TC	AG	TT	GG	CC	AG	AA	AG	AG	CC	AA	TG	AG	GG	AG	AG	AA	AG	AG	TC	GG	TC	AC	AA	AG	TT	AG	AA	AG	AA	AG	TT	AG	TT	TT	GG	CC
D39-12	AG	CC	TG	AG	AG	AG	AA	AG	No Call	TT	AA	AG	CC	AG	CC	AA	CC	AA	AG	GG	GG	TC	AG	TG	AG	AG	AG	AA	GG	AA	GG	TT	GG	TC	AA	AA	No Call	GG	AG	AG	GG	AG	GG	CT	AG	CC	CC	AG	CC
D39-13	AA	TC	TT	AA	AG	AA	AG	AG	No Call	CC	GG	GG	TC	AG	TT	AG	CG	AG	GG	AG	AG	TC	AA	TT	AG	AA	AG	No Call	AG	GG	AG	TT	AG	TT	AC	AC	AG	TG	AA	AG	AG	AG	AA	CT	AA	CC	TT	GG	CC
D39-14	GG	TT	TG	AG	GG	AG	AG	AA	No Call	TC	AA	AG	TC	AG	TC	AG	CC	AA	AA	AG	GG	CC	GG	TT	AA	GG	GG	GG	GG	AG	AG	TT	AG	TC	AA	AA	AG	GG	AG	GG	GG	AA	GG	CT	AA	No Call	TT	AA	AC
D39-15	GG	TC	TT	GG	GG	AA	GG	GG	No Call	CC	AA	AG	CC	AG	CC	GG	GG	AA	GG	AA	AG	CC	GG	GG	GG	GG	AG	No Call	AA	AG	GG	TT	AG	TC	AA	AA	AG	TT	AA	AG	GG	AG	GG	CT	GG	CC	CC	AG	CC
D39-16	AA	CC	TT	AG	AG	AG	GG	AA	No Call	CC	GG	GG	TT	AG	TC	GG	CG	GG	GG	GG	GG	CC	AA	TT	AG	GG	AA	AG	AG	AG	AG	TT	GG	TT	AA	AC	AG	TG	AA	AA	GG	GG	AA	TT	AA	CT	CC	GG	CC
D39-17	GG	TC	TG	AA	AG	AG	GG	AG	No Call	TC	GG	AG	CC	AA	CC	AG	CC	AG	AG	AA	GG	TC	AA	TG	AG	AG	AA	AG	AG	GG	AG	TC	GG	CC	AA	AC	GG	GG	AA	GG	AG	AA	GG	CT	AG	TT	CC	AG	CC
D39-18	AG	TT	GG	AA	AA	AG	AG	AA	No Call	TT	AG	AA	TC	AA	No Call	AA	CC	GG	AG	AG	GG	TC	AA	GG	AG	AG	AA	AA	AG	GG	AG	TC	AG	TT	AC	AA	AG	GG	AA	AA	AG	AG	AG	TT	AA	CT	CC	AA	CC
D39-19	AA	TT	TG	AG	AG	AG	AG	AA	No Call	TT	AG	AG	TT	GG	TC	AG	CG	GG	AG	AG	GG	TC	AG	TT	AG	AG	AG	AG	GG	AG	GG	TC	AG	TC	AA	AA	AA	GG	AG	AA	GG	AG	AG	CT	AG	CT	TT	AG	AC
D39-20	GG	TT	TG	AA	AG	AG	GG	AA	No Call	TC	AA	AA	TC	GG	TC	AA	CG	AG	AG	AG	GG	TC	AG	TT	AG	AG	AA	AG	GG	AG	AG	CC	AG	TT	AA	AA	AG	GG	GG	GG	AG	AA	AA	CT	AG	CT	TT	AA	AA
D39-21	GG	TC	GG	GG	GG	AA	GG	AG	No Call	CC	AA	AG	CC	AG	CC	GG	CG	AA	AA	AG	AG	CC	GG	TG	AG	GG	AG	AA	GG	AG	GG	TC	GG	TC	AA	AA	AG	TT	AG	AG	GG	AG	GG	CT	AG	CC	CC	AG	AC
D39-22	AG	TC	TG	AA	AG	AG	No Call	AG	No Call	CC	AG	GG	TC	AG	TC	GG	CC	AG	AA	AA	AG	CC	AA	TT	AG	GG	AG	AG	AA	GG	AG	TT	GG	TC	AA	AA	AG	TG	AG	AG	AG	AA	AG	TT	AG	CT	TT	AG	CC
D39-23	No Call	TC	TG	GG	AA	AG	AA	AG	No Call	TT	AG	AA	TT	GG	CC	AG	CG	AG	AG	AA	GG	TC	AG	TT	AG	GG	AG	AG	GG	AG	GG	TC	AA	TC	AC	AA	AG	GG	AA	AG	AG	AA	AG	CT	AG	CC	TT	AA	CC
D39-24	AA	CC	GG	AG	AG	AA	GG	AG	No Call	CC	AA	AG	TC	AG	TT	GG	CG	AA	GG	AG	AG	TT	AG	TG	AA	GG	AA	AG	GG	AA	GG	TC	AG	TC	AA	AA	AG	TG	AA	AG	AG	AG	No Call	CT	AA	CC	TT	AG	CC
D40-01	AG	TC	TT	AG	AA	AG	AG	AA	No Call	CC	AG	AG	CC	GG	No Call	AG	CG	No Call	AG	AG	AG	TC	AG	GG	AG	AA	AA	AG	AG	AA	GG	TC	GG	TC	AC	AC	AG	GG	AA	AG	GG	AA	AG	CC	AA	CT	CC	AG	AC
D40-02	AG	TC	TG	AG	AG	AG	AG	AA	No Call	CC	AG	AA	TC	AG	TC	GG	CG	AA	AA	AG	AG	TC	AG	TG	AG	No Call	AA	No Call	AG	AG	AG	TC	GG	TT	CC	AC	GG	TT	GG	GG	AG	AG	AA	TT	AA	CC	CC	AA	AA
D40-03	GG	TC	TT	GG	No Call	AG	AA	AG	No Call	CC	AA	AA	TC	AA	CC	AA	CG	AG	AA	AA	AG	TC	AA	TG	GG	AA	AG	GG	AG	GG	AG	TC	GG	TC	AA	AA	GG	GG	AG	AG	GG	GG	GG	CC	AA	TT	CC	AA	AC
D40-04	AA	CC	No Call	GG	AG	GG	GG	AA	No Call	TT	GG	AG	CC	GG	TT	AG	CG	AA	GG	AG	GG	CC	GG	GG	AA	GG	AG	AG	AA	GG	AA	TT	GG	TC	AC	AA	AG	TT	AA	No Call	AG	AA	AG	TT	AG	CC	CT	GG	CC
D40-05	AG	TC	TT	AG	AG	AG	AG	AA	No Call	TC	AG	AA	TC	GG	CC	GG	CG	AG	AG	AG	AA	TC	AA	TT	AG	AA	AG	AA	GG	AG	GG	TT	AG	TT	AA	AA	AG	TG	GG	AG	AA	AA	AA	TT	AA	CT	CC	AA	AA
D40-06	AG	TC	TG	AG	AA	AA	AG	AA	No Call	CC	AA	AA	CC	AG	TC	AG	CG	AG	AA	AA	AA	CC	AA	TG	AG	GG	AA	AG	AA	AG	GG	CC	AG	CC	AA	AA	GG	GG	AG	GG	GG	AG	GG	CT	AG	CT	CC	AA	CC
D40-07	AA	TC	No Call	GG	GG	No Call	GG	No Call	No Call	No Call	GG	No Call	CC	AA	TC	GG	CG	AG	AA	No Call	AG	TT	AA	TG	No Call	AG	AA	AG	GG	GG	AG	TT	GG	TC	No Call	CC	AG	No Call	No Call	No Call	AG	No Call	No Call	CC	GG	No Call	CC	AA	AC
D40-08	AA	TC	TG	GG	AG	AG	AG	AA	No Call	CC	AA	AA	TT	AA	CC	AG	CC	AA	AG	AG	AG	CC	AA	TG	GG	GG	AA	GG	AA	AA	GG	TC	AG	TC	AC	AA	AG	GG	AA	AA	AG	AG	AG	CT	AA	CC	CC	AA	CC
D40-09	AA	CC	TG	AA	AA	AG	AG	AA	No Call	CC	AG	GG	TC	GG	TC	AG	GG	AG	AG	AG	GG	TT	GG	TT	AG	AA	GG	AG	GG	GG	AG	TT	GG	TT	AA	AC	GG	GG	GG	AG	GG	AG	AG	CT	AA	CC	CC	AG	CC
D40-10	GG	CC	TG	AG	AG	GG	AG	AG	No Call	TC	AG	AA	TC	GG	TC	AG	CG	AA	AA	AA	AG	TC	AG	TT	AG	AA	AA	No Call	GG	AG	GG	TC	GG	TT	AA	AA	AG	TG	AG	AG	GG	AG	AA	TT	AA	CC	CC	AA	AC
D40-11	AA	TC	TT	AG	AG	AG	AG	AA	No Call	CC	AG	AA	TC	AA	CC	AG	CG	AA	No Call	AG	AG	TC	AG	TT	AG	AA	AA	AG	AG	AA	GG	TC	GG	TC	AC	AC	AG	GG	AG	AG	GG	AG	AG	CT	AA	CC	CC	AG	CC
D40-12	AG	TT	TG	AG	AG	AG	AG	AA	No Call	CC	AA	AA	CC	AA	CC	AA	CC	AG	AG	AG	AG	CC	AA	TG	AG	AG	AG	AG	AG	GG	AG	TC	AG	TC	AA	AA	AG	GG	AG	AA	AG	AG	AG	CT	AG	TT	CC	AA	CC
D40-13	AG	CC	TG	AA	AG	AG	AG	AA	No Call	CC	AG	AG	TC	GG	CC	AG	CG	AG	AG	AA	AG	CC	AG	TT	GG	AG	AG	AA	AG	AA	GG	TT	GG	TC	AA	AA	GG	TG	AG	AG	AA	AG	AA	CT	AG	TT	CC	AG	AC
D40-14	AA	CC	TG	AA	AG	AG	AG	AA	No Call	TC	AG	GG	TT	AA	TC	AA	CG	AG	AA	GG	AG	CC	GG	TT	GG	GG	AG	AG	GG	AG	AG	TT	AG	TC	CC	AC	AA	TG	AG	AG	AG	GG	AG	CC	AA	CT	TT	GG	AC
D40-15	AG	TC	GG	GG	AG	AG	AA	AG	No Call	No Call	AG	AG	TC	AG	CC	No Call	CC	AA	AG	AG	AG	TC	AG	GG	AA	AG	AG	GG	AG	AG	AG	TC	GG	TT	AA	AC	GG	TT	AG	AG	AG	GG	GG	CC	AA	CT	CC	AG	AC
D40-16	AG	CC	TT	AA	AG	AA	AA	AA	No Call	CC	GG	AG	TC	AG	CC	GG	CC	GG	AG	AG	AG	TC	AA	TT	No Call	AG	AG	AG	AA	AA	GG	TC	GG	TC	AC	AC	AG	No Call	AG	AG	GG	GG	AG	CC	AA	TT	CC	AG	AC
D40-17	No Call	No Call	No Call	No Call	No Call	No Call	No Call	No Call	No Call	No Call	No Call	No Call	No Call	No Call	No Call	No Call	No Call	No Call	No Call	No Call	No Call	No Call	No Call	No Call	No Call	No Call	No Call	No Call	No Call	No Call	No Call	No Call	No Call	No Call	No Call	No Call	No Call	No Call	No Call	No Call	No Call	No Call	No Call	No Call	No Call	No Call	No Call	No Call	No Call
D40-18	AG	TC	GG	AG	AG	AG	AA	AA	No Call	CC	AG	AG	TC	GG	CC	GG	CG	AA	No Call	AA	AG	No Call	GG	GG	No Call	AG	AG	AG	GG	AG	AG	TT	AG	TT	AA	AA	GG	TT	GG	AG	AG	GG	GG	CC	GG	No Call	CC	AG	AA
D40-19	No Call	TC	TT	AG	AG	AA	AG	AA	No Call	TT	AA	GG	TC	AG	TC	GG	CG	GG	AG	AG	AA	TT	AG	TT	AG	AG	AG	AA	No Call	No Call	AG	TC	GG	TT	CC	CC	No Call	TG	GG	GG	GG	GG	No Call	CC	No Call	CT	CC	GG	AC
D40-20	AG	TC	TT	AG	AA	AG	AG	AG	No Call	CC	AA	AG	CC	GG	CC	AG	CG	AG	AA	AG	AG	TC	AA	TG	AG	AG	AG	AG	GG	GG	AG	TC	GG	TC	AA	AA	AG	GG	GG	AG	AG	AA	AG	CT	AA	No Call	CC	AG	AA
D40-21	AG	TC	TG	AG	GG	GG	GG	AA	No Call	TT	GG	No Call	CC	GG	TT	AA	CC	AA	GG	AG	GG	TT	AA	TT	No Call	AG	AG	GG	GG	GG	GG	TC	GG	TC	AA	AC	No Call	TG	GG	No Call	GG	AA	GG	TT	AA	CC	TT	AG	AA
D40-22	AG	No Call	No Call	No Call	No Call	No Call	No Call	No Call	No Call	CC	No Call	No Call	No Call	No Call	No Call	No Call	No Call	AG	No Call	No Call	No Call	No Call	No Call	TT	No Call	No Call	No Call	GG	No Call	No Call	GG	No Call	No Call	CC	No Call	No Call	No Call	No Call	No Call	No Call	No Call	No Call	No Call	CC	No Call	No Call	CC	No Call	CC
D40-23	No Call	No Call	No Call	No Call	No Call	No Call	No Call	No Call	No Call	No Call	No Call	No Call	No Call	No Call	No Call	No Call	No Call	No Call	No Call	No Call	No Call	No Call	No Call	No Call	No Call	No Call	No Call	No Call	No Call	No Call	No Call	No Call	No Call	No Call	No Call	No Call	No Call	No Call	No Call	No Call	No Call	No Call	No Call	No Call	No Call	No Call	No Call	No Call	No Call
D40-24	AG	CC	TG	GG	AA	AG	AG	AA	No Call	CC	AG	GG	TC	AG	CC	GG	CC	AG	AG	AA	AG	TT	GG	TT	GG	AA	GG	GG	AA	GG	AG	TT	GG	TC	No Call	AC	GG	GG	GG	AG	GG	AA	AG	TT	AA	No Call	CC	GG	CC
D40-25	AG	TC	TG	AG	AG	AG	AG	GG	No Call	TC	AG	AG	CC	AG	TC	GG	CG	AG	AG	AG	AG	TC	GG	TT	No Call	AG	AG	AA	GG	AA	GG	TC	AG	TT	No Call	AA	GG	GG	GG	GG	AG	No Call	AA	TT	GG	No Call	CC	AG	AA
D40-26	AG	TC	TG	AG	AG	AA	AG	GG	No Call	TC	AG	No Call	TC	AG	CC	AG	CG	AG	AA	AA	AG	CC	No Call	TG	GG	AG	AA	AA	GG	AA	AG	CC	AG	TT	AA	AA	GG	GG	No Call	GG	AA	AG	AA	TT	AG	No Call	CC	AG	No Call
D40-27	No Call	No Call	No Call	No Call	No Call	No Call	No Call	No Call	No Call	No Call	No Call	No Call	No Call	No Call	No Call	No Call	No Call	No Call	No Call	No Call	No Call	No Call	No Call	No Call	No Call	No Call	No Call	No Call	No Call	No Call	No Call	No Call	No Call	No Call	No Call	No Call	No Call	No Call	No Call	No Call	No Call	No Call	No Call	No Call	No Call	No Call	No Call	No Call	No Call
D40-28	AA	CC	TG	AG	AA	AA	AA	AA	No Call	CC	AG	AG	TT	AG	CC	AG	CG	AG	AG	AA	GG	TT	GG	TT	AA	AG	AG	GG	GG	GG	AG	TC	GG	TT	CC	AC	GG	TG	AG	AG	AG	AA	AG	CC	AA	CT	CC	AG	CC
D40-29	AA	No Call	No Call	AA	No Call	AG	AG	No Call	No Call	CC	No Call	No Call	No Call	No Call	TC	No Call	CC	GG	No Call	No Call	No Call	No Call	AA	TT	No Call	AG	AG	AG	No Call	No Call	AG	TC	No Call	CC	No Call	No Call	No Call	No Call	No Call	No Call	GG	No Call	AG	CC	No Call	No Call	CC	No Call	CC
D40-30	AA	TT	TT	GG	AG	AG	AG	AA	No Call	CC	AG	AG	TT	AA	TC	GG	CC	AA	AG	AA	AG	CC	AA	TG	AA	GG	GG	AG	AA	AG	AG	TC	GG	TC	No Call	AA	AG	TG	AG	AA	GG	AG	AG	CT	GG	TT	CC	AA	CC
D40-31	AG	No Call	No Call	AG	AG	AG	AA	AA	No Call	No Call	AA	AA	TC	No Call	CC	AG	CC	AA	AG	No Call	AG	No Call	AA	TT	No Call	GG	GG	GG	No Call	No Call	AG	TC	GG	CC	AA	AA	No Call	GG	GG	AA	No Call	AG	AA	CT	AA	TT	CC	AA	CC
D40-32	No Call	No Call	No Call	No Call	No Call	No Call	No Call	No Call	No Call	No Call	No Call	No Call	No Call	No Call	No Call	No Call	No Call	No Call	No Call	No Call	No Call	No Call	No Call	No Call	No Call	No Call	No Call	No Call	No Call	No Call	No Call	No Call	No Call	No Call	No Call	No Call	No Call	No Call	No Call	No Call	No Call	No Call	No Call	No Call	No Call	No Call	No Call	No Call	No Call
D40-33	No Call	No Call	No Call	No Call	No Call	No Call	No Call	No Call	No Call	No Call	No Call	No Call	No Call	No Call	No Call	No Call	No Call	No Call	No Call	No Call	No Call	No Call	No Call	No Call	No Call	No Call	No Call	No Call	No Call	No Call	No Call	No Call	No Call	No Call	No Call	No Call	No Call	No Call	No Call	No Call	No Call	No Call	No Call	No Call	No Call	No Call	No Call	No Call	No Call
D40-34	No Call	No Call	No Call	No Call	No Call	No Call	No Call	No Call	No Call	No Call	No Call	No Call	No Call	No Call	No Call	No Call	No Call	No Call	No Call	No Call	No Call	No Call	No Call	No Call	No Call	No Call	No Call	No Call	No Call	No Call	No Call	No Call	No Call	No Call	No Call	No Call	No Call	No Call	No Call	No Call	No Call	No Call	No Call	No Call	No Call	No Call	No Call	No Call	No Call
D40-35	AA	CC	TT	GG	AG	AA	AG	AA	No Call	TC	GG	AG	TT	GG	CC	AG	CC	GG	AG	AA	AG	CC	AA	TG	GG	AA	AG	GG	AG	AA	GG	TC	GG	TC	CC	AA	GG	GG	AA	AG	GG	AG	AG	CT	AA	CT	CC	AG	CC
D40-36	AG	TC	TG	AG	AG	AG	AA	AA	No Call	TC	AA	GG	CC	AG	TC	GG	CG	GG	AG	AG	AG	TC	AG	TG	AA	AG	AG	AA	AG	AG	AG	TT	GG	TC	AA	CC	AA	GG	AG	AG	GG	AG	GG	CT	AG	TT	CC	GG	AC
D40-37	GG	TC	TG	AG	GG	AA	AG	AG	No Call	CC	AG	AA	CC	AG	TC	AG	CC	AA	AA	AG	AG	TT	AG	TG	GG	AA	AA	GG	AG	GG	AG	TT	GG	TT	CC	AA	AA	TG	GG	GG	AA	AG	GG	CT	AG	TT	CC	AA	AC
D40-38	No Call	No Call	No Call	No Call	No Call	No Call	No Call	No Call	No Call	No Call	No Call	No Call	No Call	No Call	No Call	No Call	No Call	No Call	No Call	No Call	No Call	No Call	No Call	No Call	No Call	No Call	No Call	No Call	No Call	No Call	No Call	No Call	No Call	No Call	No Call	No Call	No Call	No Call	No Call	No Call	No Call	No Call	No Call	No Call	No Call	No Call	No Call	No Call	No Call
D40-39	No Call	CC	TT	AG	AA	AG	AG	AA	No Call	CC	AA	AG	TT	AG	TC	GG	CC	AG	AG	AG	GG	TT	GG	TT	AA	AG	GG	AG	AA	GG	AG	TT	GG	TT	AA	AC	No Call	TT	AG	No Call	GG	AA	AA	CC	AG	CC	No Call	AG	CC
D40-40	No Call	No Call	No Call	No Call	No Call	No Call	No Call	No Call	No Call	No Call	No Call	No Call	No Call	No Call	No Call	No Call	No Call	No Call	No Call	No Call	No Call	No Call	No Call	No Call	No Call	No Call	No Call	No Call	No Call	No Call	No Call	No Call	No Call	No Call	No Call	No Call	No Call	No Call	No Call	No Call	No Call	No Call	No Call	No Call	No Call	No Call	No Call	No Call	No Call
D40-41	AG	CC	TT	AG	AA	AA	AG	AA	No Call	CC	AG	AA	TC	AG	TC	GG	CC	AG	AA	AG	AG	TC	AG	TG	No Call	AG	GG	AG	AG	GG	AA	TC	AG	TC	CC	AA	GG	GG	GG	AA	AG	AG	AG	CT	AG	No Call	CC	AA	AC
D41-01	AA	TC	TG	GG	GG	AG	AG	AG	No Call	TC	AG	AG	TT	AA	CC	GG	CC	GG	AG	AA	AG	CC	AA	TT	GG	GG	AG	AG	AG	AA	AA	TC	AG	TC	AC	AC	AG	TT	AG	No Call	AA	AG	AG	CT	AG	TT	No Call	AG	AC
D41-02	AA	TT	TG	AG	AG	GG	GG	AG	No Call	TC	AG	GG	TC	AG	CC	AG	CC	AG	AG	AG	GG	CC	AA	TG	AA	GG	AG	AG	AG	AG	AG	CC	AG	TC	CC	AC	GG	TG	AG	AG	AG	AA	GG	CC	AG	TT	No Call	GG	AC
D41-03	No Call	No Call	No Call	No Call	No Call	No Call	No Call	No Call	No Call	No Call	No Call	No Call	No Call	No Call	No Call	No Call	No Call	No Call	No Call	No Call	No Call	No Call	No Call	No Call	No Call	No Call	No Call	No Call	No Call	No Call	No Call	No Call	No Call	No Call	No Call	No Call	No Call	No Call	No Call	No Call	No Call	No Call	No Call	No Call	No Call	No Call	No Call	No Call	No Call
D41-04	AA	TC	TT	GG	No Call	GG	GG	No Call	No Call	No Call	AG	GG	TT	No Call	CC	No Call	CG	AG	AA	AG	GG	TT	AA	TT	AA	AG	GG	AG	GG	GG	AG	TC	No Call	TC	AA	AC	No Call	TT	No Call	AG	AA	No Call	GG	TT	GG	No Call	No Call	GG	AC
D41-05	AA	TC	GG	GG	AG	AA	AG	AG	No Call	TT	AG	No Call	CC	GG	CC	AG	CG	GG	AA	AA	AG	CC	GG	TT	GG	AG	AG	GG	GG	No Call	AG	No Call	AG	TC	CC	AA	AA	TG	AG	AG	GG	GG	AA	CT	AG	No Call	CC	AG	CC
D41-06	AA	TC	TT	GG	GG	GG	AG	No Call	No Call	TT	AG	AG	TT	GG	CC	AA	CC	AA	AA	AG	GG	TC	AG	TT	AA	AG	GG	GG	AG	AG	AG	TC	AA	TC	AA	AC	AG	TG	AG	AG	AG	GG	GG	TT	AG	No Call	CC	No Call	AC
D41-07	GG	TT	GG	AG	AG	AA	AG	AA	No Call	No Call	AG	GG	TC	GG	CC	GG	CG	AG	AA	AA	AG	TC	AG	TG	AA	GG	GG	AG	GG	AG	AG	TC	GG	TT	CC	AC	GG	TT	GG	GG	AG	AA	AG	CC	AG	No Call	CC	GG	AC
D41-08	No Call	No Call	No Call	GG	No Call	No Call	No Call	No Call	No Call	No Call	No Call	No Call	No Call	No Call	No Call	No Call	No Call	No Call	No Call	No Call	No Call	No Call	AA	TT	No Call	No Call	No Call	AG	No Call	No Call	GG	No Call	No Call	No Call	No Call	CC	No Call	No Call	No Call	No Call	No Call	No Call	AA	CT	No Call	No Call	CC	No Call	No Call
D41-09	AG	CC	GG	AG	GG	AG	GG	AG	No Call	TC	AG	AA	TT	AG	CC	GG	GG	AG	AA	AA	AG	TT	AA	TT	AA	AG	AG	AG	GG	AG	AA	TC	AA	TC	CC	AA	AG	No Call	AG	GG	AG	AG	AA	CT	AG	TT	CC	AA	AC
D41-10	No Call	No Call	No Call	No Call	No Call	No Call	No Call	No Call	No Call	No Call	No Call	No Call	No Call	No Call	No Call	No Call	No Call	No Call	No Call	No Call	No Call	No Call	No Call	No Call	No Call	No Call	No Call	No Call	No Call	No Call	No Call	No Call	No Call	No Call	No Call	No Call	No Call	No Call	No Call	No Call	No Call	No Call	No Call	No Call	No Call	No Call	No Call	No Call	No Call
D41-11	AA	No Call	No Call	AG	No Call	GG	GG	AG	No Call	No Call	AA	GG	TC	AG	CC	GG	CC	AG	AA	AA	GG	TT	AA	TT	AA	AG	AG	AG	GG	No Call	AG	TC	GG	TT	CC	AC	GG	TG	AG	AG	AG	No Call	No Call	CT	No Call	No Call	CC	GG	AC
D41-12	No Call	No Call	No Call	No Call	No Call	No Call	No Call	No Call	No Call	No Call	No Call	No Call	No Call	No Call	No Call	No Call	No Call	No Call	No Call	No Call	No Call	No Call	No Call	No Call	No Call	No Call	No Call	No Call	No Call	No Call	No Call	No Call	No Call	No Call	No Call	No Call	No Call	No Call	No Call	No Call	No Call	No Call	No Call	No Call	No Call	No Call	No Call	No Call	No Call
D41-13	AG	CC	GG	GG	AG	GG	GG	AG	No Call	TC	AA	AA	TC	GG	CC	GG	CG	AG	AA	AA	AG	CC	AG	TT	GG	GG	AG	AA	AG	AG	AG	TC	AG	TT	CC	AC	GG	TT	GG	GG	GG	AG	AG	CT	AA	CT	CC	AA	AC
D41-14	AA	TC	GG	GG	AG	GG	AG	AA	No Call	CC	AG	GG	TC	GG	CC	AG	CG	GG	AA	AG	GG	TC	AA	TT	No Call	AG	AG	GG	GG	AG	AA	TT	AG	TT	AA	AC	GG	TT	AG	No Call	GG	No Call	GG	CT	AA	No Call	CC	GG	AC
D41-15	AA	CC	GG	AG	GG	GG	GG	AA	No Call	TT	GG	GG	TC	AG	TC	GG	CG	AG	AG	AG	GG	TC	AG	TT	AG	AG	AA	GG	AG	No Call	AG	TC	AG	TC	AA	AC	AG	TT	GG	GG	AG	GG	AA	CT	AA	No Call	CC	GG	AC
D41-16	AA	TT	GG	GG	AA	AA	GG	AA	No Call	TT	AG	GG	CC	GG	CC	GG	CC	AG	AA	AG	GG	TC	AA	TT	AA	AA	AA	AG	AG	GG	GG	CC	GG	TT	AA	AC	GG	TT	GG	GG	AG	GG	AA	CC	AA	CC	CC	GG	AA
D41-17	No Call	No Call	No Call	No Call	No Call	No Call	No Call	No Call	No Call	No Call	No Call	No Call	No Call	No Call	No Call	No Call	No Call	No Call	No Call	No Call	No Call	No Call	No Call	No Call	No Call	No Call	No Call	No Call	No Call	No Call	No Call	No Call	No Call	No Call	No Call	No Call	No Call	No Call	No Call	No Call	No Call	No Call	No Call	No Call	No Call	No Call	No Call	No Call	No Call
D41-18	AA	No Call	GG	GG	No Call	No Call	No Call	No Call	No Call	CC	AG	GG	No Call	No Call	CC	No Call	CC	GG	AG	No Call	AG	No Call	AA	TT	No Call	GG	AG	GG	AG	GG	No Call	No Call	GG	No Call	No Call	AA	No Call	TT	No Call	No Call	No Call	No Call	AA	TT	No Call	No Call	TT	No Call	CC
D41-19	AG	TC	GG	AA	GG	AG	GG	AG	No Call	TC	AG	AG	CC	AA	CC	GG	CC	AG	AA	AA	GG	TC	AG	TT	AA	AG	GG	GG	AG	GG	AG	CC	GG	TC	AA	AA	GG	GG	GG	AG	AG	AG	AG	CC	AG	TT	CC	AG	AC
D41-20	No Call	No Call	No Call	No Call	No Call	No Call	No Call	No Call	No Call	No Call	No Call	No Call	No Call	No Call	No Call	No Call	No Call	No Call	No Call	No Call	No Call	No Call	No Call	No Call	No Call	No Call	No Call	No Call	No Call	No Call	No Call	No Call	No Call	No Call	No Call	No Call	No Call	No Call	No Call	No Call	No Call	No Call	No Call	No Call	No Call	No Call	No Call	No Call	No Call
D41-21	AA	TC	GG	AA	AG	GG	AG	AG	No Call	TC	AA	GG	TC	AG	CC	No Call	CG	GG	AG	AG	GG	TT	AA	TT	AA	AG	AG	GG	GG	AG	No Call	TT	GG	TT	AA	CC	No Call	TT	AA	AG	AG	AA	GG	CT	AA	CC	CC	GG	CC
D41-22	No Call	No Call	No Call	No Call	No Call	No Call	No Call	No Call	No Call	No Call	No Call	No Call	No Call	No Call	No Call	No Call	No Call	No Call	No Call	No Call	No Call	No Call	No Call	No Call	No Call	No Call	No Call	No Call	No Call	No Call	No Call	No Call	No Call	No Call	No Call	No Call	No Call	No Call	No Call	No Call	No Call	No Call	No Call	No Call	No Call	No Call	No Call	No Call	No Call
D41-23	AA	TC	GG	AG	AG	GG	GG	AA	No Call	TT	AG	AG	CC	AG	TC	GG	CG	AA	AG	AG	GG	CC	GG	TT	GG	AG	AG	GG	AG	GG	AA	TC	AA	TT	AA	AC	AG	TG	AA	GG	AG	AG	AG	TT	AA	CC	CC	AG	CC
D41-24	AG	TC	GG	GG	AG	GG	GG	AA	No Call	TT	AG	AG	CC	AA	CC	GG	CG	GG	AG	AA	AA	TC	AA	TT	GG	AG	AG	AA	AG	AG	AG	TC	AG	TC	CC	AC	GG	GG	AA	GG	AA	GG	GG	CC	AA	CC	CC	AG	CC
D43-01	GG	TC	GG	AG	GG	AG	AG	AA	No Call	TC	GG	AA	TC	GG	No Call	AG	CG	AG	AA	AG	AG	TC	GG	TT	GG	AA	AG	GG	AG	GG	AA	CC	GG	TC	No Call	No Call	AG	TT	AG	GG	GG	No Call	AG	TT	AA	No Call	CC	AG	No Call
D43-02	AA	No Call	No Call	GG	No Call	No Call	No Call	No Call	No Call	CC	No Call	No Call	No Call	No Call	No Call	No Call	No Call	GG	No Call	No Call	No Call	No Call	No Call	No Call	No Call	No Call	No Call	AG	No Call	No Call	No Call	No Call	No Call	No Call	No Call	No Call	No Call	No Call	No Call	No Call	No Call	No Call	No Call	No Call	No Call	No Call	CC	No Call	No Call
D43-03	AA	TT	GG	AG	AG	AA	AG	AA	No Call	TC	AG	AG	TT	AA	TC	GG	CC	GG	AA	AG	AG	TC	AG	TG	AG	GG	AA	AG	AA	AG	GG	TC	GG	CC	AA	AC	GG	TG	AG	GG	AG	AG	GG	CT	GG	TT	CC	AG	CC
D43-04	GG	TC	GG	AG	AA	AA	AA	AG	No Call	TC	AA	AG	TC	GG	TC	AG	GG	GG	GG	AA	AG	TT	AA	TG	GG	GG	GG	AG	GG	GG	AG	CC	AA	TC	CC	AC	AG	No Call	AA	GG	AG	AA	AG	CT	AG	No Call	CC	AG	CC
D43-05	No Call	No Call	No Call	No Call	No Call	No Call	No Call	No Call	No Call	No Call	No Call	No Call	No Call	No Call	No Call	No Call	No Call	No Call	No Call	No Call	No Call	No Call	No Call	No Call	No Call	No Call	No Call	No Call	No Call	No Call	No Call	No Call	No Call	No Call	No Call	No Call	No Call	No Call	No Call	No Call	No Call	No Call	No Call	No Call	No Call	No Call	No Call	No Call	No Call
D43-06	GG	CC	No Call	GG	No Call	AG	AG	AG	No Call	TC	AG	AA	TT	No Call	TT	AG	CG	AG	AA	AA	GG	TT	AA	TT	AG	AA	No Call	AG	GG	AA	GG	TC	AG	TC	CC	AA	AA	TG	AG	No Call	No Call	No Call	No Call	CT	AG	No Call	CC	AA	AC
D43-07	AA	CC	GG	AA	AG	AA	AG	AA	No Call	TC	AA	GG	TC	AA	TC	AG	CC	AG	AG	AG	AG	CC	AG	TT	GG	GG	AA	AG	AG	No Call	AG	CC	No Call	CC	AA	AC	AA	GG	GG	GG	AG	No Call	AG	CT	GG	TT	CC	GG	AC
D43-08	AA	CC	GG	AG	AG	AA	AG	No Call	No Call	TC	AA	No Call	TC	GG	CC	GG	GG	AA	AG	AA	AG	TT	GG	TT	No Call	AA	AA	AA	GG	GG	AA	CC	AG	TT	AA	AA	AG	No Call	AA	AA	GG	GG	AG	CC	AG	No Call	CC	AA	CC
D43-09	AG	TC	No Call	AG	AG	AG	AG	No Call	No Call	CC	No Call	AG	CC	GG	TC	GG	GG	AG	AA	No Call	AG	CC	AG	GG	GG	AG	AA	AA	GG	GG	AG	TT	GG	TC	CC	AC	AG	No Call	GG	AG	AA	No Call	AG	CT	AG	No Call	CC	AG	No Call
D43-10	AA	CC	TG	AG	GG	AA	GG	No Call	No Call	CC	No Call	No Call	CC	No Call	TT	GG	CG	GG	AG	No Call	AG	TC	AA	TG	GG	No Call	AG	GG	No Call	GG	AA	CC	GG	TT	No Call	AA	No Call	No Call	AG	AG	No Call	No Call	No Call	CT	AA	No Call	CC	AA	AC
D43-11	AA	CC	TG	GG	AG	AG	AA	AA	No Call	CC	AA	AG	TC	GG	TC	GG	CG	AG	AG	AA	AG	TC	AG	TT	GG	AA	AA	AG	GG	GG	AA	CC	GG	CC	CC	AC	No Call	TG	AG	AG	AG	AG	GG	CT	GG	CC	CC	AG	AC
D43-12	AG	CC	GG	AG	AA	AA	AG	AG	No Call	TC	AA	GG	TT	AG	TT	AG	CC	AG	AG	AA	AA	TT	AA	TT	GG	AG	GG	GG	AA	GG	AG	TT	AG	TT	CC	CC	AG	TG	GG	GG	GG	No Call	GG	CC	GG	No Call	CC	GG	AC
D43-13	No Call	No Call	No Call	No Call	No Call	No Call	No Call	No Call	No Call	No Call	No Call	No Call	No Call	No Call	No Call	No Call	No Call	No Call	No Call	No Call	No Call	No Call	No Call	No Call	No Call	No Call	No Call	No Call	No Call	No Call	No Call	No Call	No Call	No Call	No Call	No Call	No Call	No Call	No Call	No Call	No Call	No Call	No Call	No Call	No Call	No Call	No Call	No Call	No Call
D43-14	AA	TC	GG	AA	AA	AA	AA	No Call	No Call	TC	AG	AA	TC	AA	TT	AA	CC	AG	AA	AA	AG	CC	No Call	TT	GG	AG	AA	AG	GG	GG	AA	CC	AG	TC	AC	AA	AG	TG	AG	GG	GG	GG	AG	CC	AA	TT	CC	AA	AC
D43-15	AG	No Call	No Call	GG	No Call	No Call	No Call	No Call	No Call	No Call	No Call	No Call	No Call	No Call	No Call	No Call	No Call	AG	No Call	No Call	No Call	No Call	No Call	No Call	No Call	No Call	No Call	AG	No Call	No Call	No Call	No Call	No Call	No Call	No Call	AA	No Call	No Call	No Call	No Call	No Call	No Call	No Call	No Call	No Call	No Call	CC	No Call	No Call
D43-16	No Call	No Call	No Call	No Call	No Call	No Call	No Call	No Call	No Call	No Call	No Call	No Call	No Call	No Call	No Call	No Call	No Call	No Call	No Call	No Call	No Call	No Call	No Call	No Call	No Call	No Call	No Call	No Call	No Call	No Call	No Call	No Call	No Call	No Call	No Call	No Call	No Call	GG	No Call	No Call	No Call	No Call	No Call	No Call	No Call	No Call	No Call	No Call	No Call
D43-17	No Call	No Call	No Call	No Call	No Call	No Call	No Call	No Call	No Call	No Call	No Call	No Call	No Call	No Call	No Call	No Call	No Call	No Call	No Call	No Call	No Call	No Call	No Call	No Call	No Call	No Call	No Call	No Call	No Call	No Call	No Call	No Call	No Call	No Call	No Call	No Call	No Call	No Call	No Call	No Call	No Call	No Call	No Call	No Call	No Call	No Call	No Call	No Call	No Call
D43-18	GG	CC	TG	AG	No Call	AA	AG	AA	No Call	CC	No Call	No Call	CC	No Call	CC	GG	CG	GG	AA	No Call	No Call	TT	GG	TT	AA	GG	AA	AG	GG	No Call	AG	CC	GG	TC	No Call	AA	GG	No Call	AA	No Call	No Call	No Call	GG	CT	No Call	No Call	CC	AA	CC
D43-19	AG	TT	GG	GG	No Call	AA	AG	AG	No Call	CC	AA	AG	CC	GG	TC	GG	CG	No Call	AA	AG	GG	TC	AG	TG	GG	AA	GG	AA	GG	GG	AG	TT	AG	TC	AA	AC	AG	GG	GG	AG	AG	AG	AA	CT	AG	No Call	CC	AG	AC
D43-20	AA	CC	GG	AG	AA	No Call	No Call	No Call	No Call	No Call	AA	No Call	No Call	No Call	CC	No Call	CC	GG	AG	No Call	AA	No Call	AA	No Call	No Call	AG	AG	AA	GG	GG	AG	No Call	No Call	TT	No Call	AA	GG	No Call	No Call	No Call	No Call	No Call	AA	CC	No Call	No Call	CC	AA	CC
D43-21	No Call	No Call	No Call	No Call	No Call	No Call	No Call	No Call	No Call	No Call	No Call	No Call	No Call	No Call	No Call	No Call	No Call	No Call	No Call	No Call	No Call	No Call	No Call	No Call	No Call	No Call	No Call	No Call	No Call	No Call	No Call	No Call	No Call	No Call	No Call	No Call	No Call	No Call	No Call	No Call	No Call	No Call	No Call	No Call	No Call	No Call	No Call	No Call	No Call
D43-22	AA	TC	GG	AA	AA	AA	AA	No Call	No Call	CC	AA	GG	No Call	AA	CC	GG	CC	GG	No Call	No Call	AA	TT	No Call	TG	GG	AG	No Call	AG	GG	GG	AA	TC	No Call	TC	No Call	No Call	GG	TT	AG	AG	AG	No Call	No Call	No Call	GG	No Call	TT	No Call	No Call
D43-23	GG	TC	TG	AG	AA	AG	AG	AA	No Call	CC	GG	AA	TT	GG	TC	AG	CG	AG	AA	AA	AA	TC	GG	TG	AA	AA	AA	AG	GG	AG	AG	TC	GG	TC	CC	AA	GG	TT	AG	GG	AG	AA	GG	TT	AA	No Call	CC	AA	AC
D43-24	No Call	No Call	No Call	No Call	No Call	No Call	No Call	No Call	No Call	No Call	No Call	No Call	No Call	No Call	No Call	No Call	No Call	No Call	No Call	No Call	No Call	No Call	No Call	No Call	No Call	No Call	No Call	No Call	No Call	No Call	No Call	No Call	No Call	No Call	No Call	No Call	No Call	No Call	No Call	No Call	No Call	No Call	No Call	No Call	No Call	No Call	No Call	No Call	No Call
D43-25	AA	No Call	No Call	No Call	No Call	No Call	No Call	No Call	No Call	No Call	No Call	No Call	No Call	No Call	No Call	No Call	No Call	No Call	No Call	No Call	No Call	No Call	No Call	No Call	No Call	No Call	No Call	No Call	No Call	No Call	No Call	No Call	No Call	No Call	No Call	AA	No Call	No Call	No Call	No Call	No Call	No Call	No Call	CC	No Call	No Call	No Call	No Call	No Call
D43-26	No Call	No Call	No Call	No Call	No Call	No Call	No Call	No Call	No Call	No Call	No Call	No Call	No Call	No Call	No Call	No Call	No Call	No Call	No Call	No Call	No Call	No Call	No Call	No Call	No Call	No Call	No Call	No Call	No Call	No Call	No Call	No Call	No Call	No Call	No Call	No Call	No Call	No Call	No Call	No Call	No Call	No Call	No Call	No Call	No Call	No Call	No Call	No Call	No Call
D43-27	No Call	No Call	No Call	No Call	No Call	No Call	No Call	No Call	No Call	No Call	No Call	No Call	No Call	No Call	No Call	No Call	No Call	No Call	No Call	No Call	No Call	No Call	No Call	No Call	No Call	No Call	No Call	No Call	No Call	No Call	No Call	No Call	No Call	No Call	No Call	No Call	No Call	No Call	No Call	No Call	No Call	No Call	No Call	No Call	No Call	No Call	No Call	No Call	No Call
D43-28	AA	CC	TT	AG	GG	AA	AA	AA	No Call	CC	AG	AA	TC	AA	TT	AG	CG	AA	AG	AA	GG	CC	AA	TT	GG	AG	AG	AG	AG	GG	AG	TC	GG	TC	CC	AA	GG	TG	AG	AA	AG	AG	AG	CC	AG	CC	No Call	AA	CC
D43-29	AG	TC	TG	AG	AG	AG	GG	AA	No Call	CC	GG	AG	TC	AG	TT	AA	CG	AG	AG	AA	GG	TC	AG	TT	GG	AG	AG	AG	GG	AG	AG	CC	GG	TC	AA	AA	AG	TT	AG	AG	AA	AG	AG	CC	GG	TT	No Call	AA	AC
D43-30	GG	CC	TG	GG	AA	AA	AA	AG	No Call	CC	AA	AG	CC	GG	TC	AG	CG	GG	AA	AA	AA	TC	AA	TG	GG	GG	AA	AG	GG	AG	AG	TT	GG	TT	No Call	AA	GG	GG	GG	AA	GG	AA	AG	CC	AA	No Call	CC	AG	AA
D43-31	No Call	No Call	No Call	No Call	No Call	No Call	No Call	No Call	No Call	No Call	No Call	No Call	No Call	No Call	No Call	No Call	No Call	No Call	No Call	No Call	No Call	No Call	No Call	No Call	No Call	No Call	No Call	No Call	No Call	No Call	No Call	No Call	No Call	No Call	No Call	No Call	No Call	No Call	No Call	No Call	No Call	No Call	No Call	No Call	No Call	No Call	No Call	No Call	No Call
D43-32	AA	CC	TG	AA	GG	AA	AG	AA	No Call	TT	AG	AA	TC	GG	TC	AG	CC	AG	AG	AA	GG	TC	AA	TT	AG	GG	AA	AA	AG	GG	AA	TC	GG	TC	No Call	AA	AA	TG	GG	GG	AA	GG	AG	CT	AA	CC	CC	AA	CC
D43-33	AG	CC	TT	AA	AG	AG	AA	AA	No Call	TC	GG	AA	CC	AA	CC	AA	CG	AG	AG	AA	AG	CC	AG	TG	No Call	AG	AG	AA	AA	No Call	AG	TT	GG	CC	CC	AA	AA	GG	AG	GG	GG	GG	GG	CT	No Call	No Call	CC	AA	AC
D43-34	No Call	No Call	No Call	No Call	No Call	No Call	No Call	No Call	No Call	No Call	No Call	No Call	No Call	No Call	No Call	No Call	No Call	No Call	No Call	No Call	No Call	No Call	No Call	No Call	No Call	No Call	No Call	No Call	No Call	No Call	No Call	No Call	No Call	No Call	No Call	No Call	No Call	No Call	No Call	No Call	No Call	No Call	No Call	No Call	No Call	No Call	No Call	No Call	No Call
D43-35	AG	CC	GG	AG	AA	AA	AG	AA	No Call	CC	AA	GG	TC	AG	CC	AA	CG	GG	AA	No Call	AG	CC	GG	TG	No Call	GG	AG	AG	AG	AG	GG	CC	GG	TC	No Call	AC	GG	GG	No Call	AA	GG	No Call	AA	CC	AA	No Call	CC	AG	CC
D43-36	No Call	No Call	No Call	No Call	No Call	No Call	No Call	No Call	No Call	No Call	No Call	No Call	No Call	No Call	No Call	No Call	No Call	No Call	No Call	No Call	No Call	No Call	No Call	No Call	No Call	No Call	No Call	No Call	No Call	No Call	No Call	No Call	No Call	No Call	No Call	No Call	No Call	No Call	No Call	No Call	No Call	No Call	No Call	No Call	No Call	No Call	No Call	No Call	No Call
D43-37	AA	CC	GG	AA	AA	AA	AG	AA	No Call	CC	AG	AG	CC	AG	TC	AG	CC	GG	AG	AA	GG	CC	AG	TT	AG	AA	AG	AA	AG	AG	AA	TC	AG	CC	CC	AA	GG	TT	AA	GG	GG	GG	GG	CT	AA	No Call	CC	AG	CC
D43-38	GG	No Call	No Call	No Call	No Call	No Call	No Call	No Call	No Call	No Call	No Call	No Call	No Call	No Call	TC	No Call	No Call	GG	No Call	No Call	No Call	No Call	AA	No Call	No Call	No Call	No Call	GG	No Call	No Call	GG	No Call	No Call	No Call	No Call	AA	No Call	No Call	No Call	No Call	No Call	No Call	No Call	CC	No Call	No Call	CC	No Call	CC
D43-39	GG	No Call	No Call	No Call	No Call	No Call	No Call	No Call	No Call	No Call	No Call	No Call	No Call	No Call	No Call	No Call	No Call	GG	No Call	No Call	No Call	No Call	No Call	TT	No Call	No Call	No Call	AG	No Call	No Call	No Call	No Call	No Call	No Call	No Call	AA	No Call	No Call	No Call	No Call	No Call	No Call	No Call	No Call	No Call	No Call	CC	No Call	No Call
D43-40	AA	No Call	No Call	No Call	No Call	No Call	No Call	No Call	No Call	No Call	No Call	No Call	No Call	No Call	No Call	No Call	No Call	No Call	No Call	No Call	No Call	No Call	No Call	No Call	No Call	No Call	No Call	No Call	No Call	No Call	No Call	No Call	No Call	No Call	No Call	No Call	No Call	No Call	No Call	No Call	No Call	No Call	No Call	No Call	No Call	No Call	No Call	No Call	No Call
D43-41	No Call	No Call	No Call	No Call	No Call	No Call	No Call	No Call	No Call	No Call	No Call	No Call	No Call	No Call	No Call	No Call	No Call	No Call	No Call	No Call	No Call	No Call	No Call	No Call	No Call	No Call	No Call	No Call	No Call	No Call	No Call	No Call	No Call	No Call	No Call	No Call	No Call	No Call	No Call	No Call	No Call	No Call	No Call	No Call	No Call	No Call	No Call	No Call	No Call
D43-42	AA	CC	TG	GG	AG	AA	AG	AA	No Call	TC	AG	AG	TC	GG	TC	GG	CC	AA	AA	AG	AG	TC	AA	GG	GG	GG	AA	AG	GG	GG	AG	TC	AG	TC	CC	AC	GG	TG	GG	GG	AG	AA	AG	CT	AA	TT	CC	AG	CC
D43-43	AA	CC	GG	AA	AA	AG	AG	AA	No Call	CC	AG	AG	TC	AA	TT	AG	CG	AG	AA	AA	AG	CC	AA	TG	GG	AG	AA	AA	AG	GG	AG	TC	GG	CC	CC	AC	AA	TG	AG	GG	GG	AA	GG	CC	AA	No Call	No Call	AG	AC
D43-44	No Call	No Call	No Call	No Call	No Call	No Call	No Call	No Call	No Call	No Call	No Call	No Call	No Call	No Call	No Call	No Call	No Call	No Call	No Call	No Call	No Call	No Call	No Call	No Call	No Call	No Call	No Call	No Call	No Call	No Call	No Call	No Call	No Call	No Call	No Call	No Call	No Call	No Call	No Call	No Call	No Call	No Call	No Call	No Call	No Call	No Call	No Call	No Call	No Call
D44-01	AA	CC	GG	GG	AG	AG	AG	AG	No Call	CC	AG	AG	TT	GG	TC	GG	CG	GG	GG	AA	GG	CC	GG	TT	GG	GG	GG	AA	AA	AG	GG	TT	AG	TT	AC	AC	AG	TG	AA	AG	GG	AA	AG	TT	AG	CC	CC	AG	CC
D44-02	AA	CC	GG	AG	AG	AG	GG	AA	No Call	No Call	GG	AA	TT	GG	CC	AG	CG	GG	GG	GG	GG	CC	AA	TT	AA	AG	AA	AA	AA	AG	GG	TC	GG	TC	AC	AA	GG	TG	AA	GG	AG	AA	GG	CT	AG	CT	CC	AA	CC
D44-03	AG	TC	TG	AG	AG	AG	AG	AG	No Call	CC	AG	AA	CC	AG	TC	GG	CC	AA	AG	AA	AG	TT	AG	TG	AG	AG	AG	GG	AG	GG	AG	TC	GG	TC	CC	AA	GG	TG	AA	AG	GG	AG	AG	CT	AA	CC	CC	AA	AC
D44-04	AG	TC	GG	AG	AG	AA	GG	AA	No Call	TC	AA	GG	TT	AA	TT	AG	CC	AA	AA	AA	AG	TC	AG	TT	GG	GG	AG	GG	AA	AG	AA	TC	AG	TT	AC	AC	AA	GG	AG	AG	GG	AA	GG	CT	AG	No Call	CC	GG	AC
D44-05	AA	CC	TG	AG	AG	AA	AG	AG	No Call	TC	AG	AG	TT	AG	CC	AG	CC	GG	AG	AG	AG	TT	AA	TG	AG	AG	AG	AA	AG	AG	AA	TC	AG	CC	AA	AA	AA	No Call	AG	AG	AG	AA	GG	CC	GG	CT	CC	AG	AC
D44-06	AA	TC	TT	AG	AG	AG	AG	AA	No Call	TC	GG	AG	TC	AA	TC	GG	CG	GG	GG	No Call	GG	TC	AG	TG	AG	GG	AG	AG	AA	GG	AG	TC	AG	TT	AA	AA	GG	GG	AG	AA	AA	AG	AA	CT	AG	CT	CT	AA	CC
D44-07	AA	TC	TG	GG	AG	AG	AG	AA	No Call	TT	AG	AG	TT	AG	TT	GG	CG	AG	AA	AG	GG	TT	AA	TT	AA	AG	AA	AA	AG	GG	AG	TC	AG	TC	AA	AC	GG	TT	GG	GG	GG	AG	AG	CT	AG	CT	CC	AA	CC
D44-08	AA	TC	GG	AG	AG	AA	AG	AG	No Call	TC	AA	GG	TC	AA	TC	AG	CG	No Call	AG	AA	GG	TC	AA	TG	GG	AG	GG	AA	AA	GG	GG	TT	AA	CC	AC	AC	GG	TT	AA	GG	AG	AA	GG	TT	AA	CC	CC	AG	AC
D44-09	AA	CC	TG	GG	AA	AA	AG	AG	No Call	CC	AA	AA	CC	AG	TT	GG	CC	GG	AA	AA	GG	TC	AG	TT	No Call	AA	AG	AG	AG	No Call	AG	TC	GG	TT	AA	AA	GG	TT	AA	AA	AA	GG	GG	CT	AA	No Call	CC	AA	CC
D44-10	GG	CC	TG	AG	GG	AA	AG	AA	No Call	TT	GG	AG	TC	GG	CC	AG	CC	GG	AA	GG	AG	TT	GG	TT	GG	AG	AA	AG	AG	GG	AG	TC	AG	TC	AA	AA	GG	TG	AA	AG	AA	AA	GG	CT	AA	CT	CC	AG	CC
D44-11	AG	CC	TT	AG	GG	AA	AG	AA	No Call	TC	GG	AA	CC	AG	TT	GG	CG	GG	AA	AG	AG	TC	AA	TG	GG	AA	AA	GG	GG	GG	AG	TC	GG	TT	AA	AA	GG	TG	AG	AA	GG	AG	AA	CT	AA	CC	CC	AA	AC
D44-12	No Call	CC	TT	No Call	GG	GG	AA	No Call	No Call	CC	AA	AG	CC	AG	TC	GG	No Call	No Call	No Call	AG	GG	CC	GG	No Call	No Call	AA	AA	GG	No Call	GG	AA	TT	GG	No Call	AC	AA	GG	No Call	AA	AA	GG	No Call	No Call	CC	AG	No Call	CC	GG	CC
D44-13	GG	TT	GG	AG	GG	AG	AG	AG	No Call	CC	AG	GG	TT	GG	TT	GG	CG	AG	AG	No Call	GG	TT	AG	TG	AG	GG	AA	GG	AG	AA	GG	TT	AG	TT	CC	AA	AA	GG	AA	AA	GG	AG	AA	CT	No Call	No Call	TT	AA	CC
D44-14	AG	TT	TG	AG	AG	GG	AG	AA	No Call	TC	GG	AG	TC	AA	TC	AA	GG	GG	GG	AG	GG	TT	AG	TG	AA	GG	AG	AA	AG	AA	GG	CC	GG	TT	AA	AA	AA	TG	AG	AA	No Call	AG	AA	CT	AG	CT	No Call	AG	CC
D44-15	AG	TC	TG	AG	AG	GG	GG	AG	No Call	TC	GG	GG	TC	AG	TC	AG	CG	AG	GG	AG	GG	TT	AA	TG	No Call	GG	AG	AA	AG	AA	GG	TC	AG	TT	AA	AA	AG	TG	GG	AA	AA	AA	AA	CC	AG	CT	No Call	AG	AC
D44-16	AG	CC	TG	AA	GG	AG	GG	AG	No Call	CC	GG	AG	TT	AG	CC	AG	CC	AA	AG	AG	AG	TT	AA	TT	AG	AG	AG	AG	AG	GG	AA	CC	AG	CC	AA	AA	GG	TT	AA	AG	AG	AG	AA	TT	AA	CC	CC	AG	CC
D44-17	AG	CC	TG	GG	AG	AG	GG	AG	No Call	TC	AG	AG	CC	GG	TT	GG	CG	AA	AA	AG	AA	TC	AG	TT	GG	AG	AG	AG	AG	AG	AG	TC	AG	TC	AA	AC	AG	TT	AG	AA	AA	GG	AG	CT	AG	CC	CC	AG	AC
D44-18	AG	TC	TT	AA	GG	AA	AG	AA	No Call	CC	AG	GG	TT	AG	TC	AG	GG	GG	AG	AG	GG	TC	AA	TG	AA	AG	GG	AA	AG	AG	AG	TC	AG	TT	AA	AA	GG	TG	AG	AG	AG	AG	AA	TT	AG	CT	No Call	AG	AC
D44-19	AA	TC	GG	AG	GG	AG	GG	AA	No Call	TC	AG	AG	TT	AG	CC	AG	CG	AA	AG	AG	AG	TC	GG	TT	GG	GG	AA	AG	GG	GG	AG	CC	AG	TC	AA	AC	No Call	TT	AG	AG	GG	GG	No Call	CT	AA	CC	CC	AG	CC
D44-20	AA	CC	TG	GG	GG	AG	AG	AA	No Call	CC	AG	AG	TC	AG	CC	No Call	CG	GG	AG	AA	GG	TC	AA	TT	GG	AG	GG	AA	GG	No Call	AG	CC	GG	TC	AA	AA	GG	GG	GG	AA	GG	AA	GG	CT	AG	TT	CC	AG	AC
D44-21	AA	CC	TT	AA	No Call	AA	AG	AA	No Call	CC	GG	AG	CC	GG	CC	No Call	CC	No Call	AA	AA	GG	No Call	AA	No Call	No Call	No Call	AA	AA	AA	AG	GG	No Call	GG	CC	No Call	AA	No Call	TT	AA	No Call	AA	GG	GG	CC	AA	CC	No Call	AA	CC
D44-22	AA	TC	TT	AA	AG	GG	AA	AA	No Call	TC	GG	AG	TC	AA	TC	AG	CG	AA	GG	AG	GG	TT	GG	TG	AG	AG	AG	AG	AG	AA	GG	TC	AG	TT	AA	AA	AA	TG	AG	AA	GG	GG	AA	TT	AG	CC	TT	AA	AC
D44-23	AG	CC	GG	AA	No Call	GG	GG	AG	No Call	TC	GG	GG	TT	AA	TT	AG	CC	AA	AG	AA	GG	TC	AA	TT	No Call	AA	AG	AG	No Call	AA	GG	TC	GG	TC	CC	CC	AA	GG	GG	GG	AG	AG	AG	CC	AA	No Call	CC	GG	AC
D44-24	AA	CC	TT	GG	AG	AG	AA	AG	No Call	CC	GG	GG	TC	AG	TC	AG	GG	GG	AG	AG	GG	TC	GG	TG	AA	AG	AG	AG	AA	AG	AA	TT	GG	TT	AA	AA	GG	TT	GG	AA	AG	AG	AA	CC	GG	No Call	No Call	AG	AC
D44-25	GG	TC	TG	GG	AG	AG	GG	AG	No Call	TC	GG	GG	CC	AG	TC	AG	CC	AG	GG	AA	GG	TC	AG	TG	AA	GG	AG	AG	GG	AA	AG	TT	AG	TT	AA	AA	GG	TG	GG	AA	AA	AA	AA	CC	AG	CC	CT	AG	AC
D44-26	AA	TC	GG	AG	No Call	AG	GG	GG	No Call	TC	AG	GG	No Call	AA	TT	AG	CC	AA	AA	AA	AG	TC	AG	TT	No Call	GG	No Call	GG	AA	AA	AA	TT	AA	TT	AA	AC	AA	TT	AG	AA	GG	No Call	No Call	TT	GG	CC	CC	GG	AC
D44-27	AA	TC	TG	AA	GG	AG	AA	AA	No Call	TC	GG	AA	No Call	AA	CC	GG	CG	AG	AG	AA	GG	CC	No Call	TG	GG	GG	GG	AA	AA	GG	AG	TT	GG	TC	AC	AA	GG	No Call	GG	AG	GG	No Call	AA	TT	AA	No Call	No Call	AA	CC
D44-28	AG	CC	TT	AG	AA	AA	AG	AA	No Call	CC	GG	AG	TT	AG	TC	GG	CG	AA	AG	AA	AG	CC	AG	TT	AG	GG	GG	AG	AG	GG	AG	TC	GG	CC	CC	AC	GG	TG	AG	AG	GG	AG	AG	CC	AA	CC	CC	AG	AA
D44-29	GG	TC	GG	GG	GG	AG	GG	AG	No Call	CC	AG	AG	TC	GG	TC	AG	CG	AG	GG	AA	AA	TC	AA	TG	GG	AG	AG	AG	AG	AG	GG	TC	GG	TC	AA	AA	GG	TT	GG	AG	AG	AA	GG	TT	AG	CC	CC	AG	AC
D44-30	AG	CC	GG	AA	AG	AG	GG	AA	No Call	CC	AA	AG	TC	AA	TT	AG	CC	AA	AA	AA	AG	TT	AG	TT	GG	AG	AG	GG	AA	GG	AG	TC	AG	No Call	AC	AA	AA	GG	AG	AG	GG	No Call	AA	CT	GG	CC	CC	AG	AC
D44-31	AA	TT	TT	AG	AG	AG	AG	AG	No Call	CC	AA	GG	CC	GG	CC	AG	CG	AA	AA	AA	GG	TC	AG	TT	GG	AG	AG	AG	AA	AG	AG	TC	AG	TC	AA	CC	AA	No Call	AA	GG	GG	AG	GG	CT	AG	CC	No Call	GG	CC
D44-32	AA	TC	GG	AG	GG	AA	GG	AG	No Call	TC	AG	AG	TT	GG	TT	AG	GG	AG	AG	AA	AG	TC	GG	TG	AA	AG	AG	AA	AA	GG	AG	TT	GG	TT	AA	AC	AA	GG	AG	AA	GG	AG	AG	CT	AA	CT	CC	AG	AC
D44-33	AG	CC	TT	No Call	AG	AA	GG	AA	No Call	CC	AA	GG	CC	AA	CC	GG	CG	GG	GG	AG	AG	TC	AA	GG	No Call	GG	GG	AG	No Call	GG	AG	TC	GG	TT	CC	CC	GG	TT	GG	GG	No Call	GG	AA	CC	AA	No Call	CC	GG	CC
D44-34	AG	CC	GG	AG	AG	AG	GG	AG	No Call	TC	AG	AG	CC	AG	TC	GG	CC	AA	GG	AG	AG	TC	AG	TT	AA	GG	GG	AG	AG	AG	AG	TC	GG	TC	AA	AC	AA	TG	AA	AG	GG	AA	GG	TT	AG	CC	CC	AG	CC
D44-35	AG	TC	TG	GG	AG	AG	AG	AG	No Call	No Call	AG	AG	TC	GG	TC	No Call	CG	GG	AA	No Call	AG	CC	AG	TT	AA	AA	AA	AA	GG	GG	AA	TT	GG	TC	AA	AA	AG	No Call	AG	GG	AA	AG	GG	CT	GG	CC	CC	AG	AC
D44-36	AG	CC	GG	AA	AG	AA	AG	AG	No Call	CC	AA	AG	TT	AA	TT	AG	CC	AG	AG	No Call	GG	TC	GG	TT	GG	No Call	GG	GG	AA	No Call	AG	TT	No Call	TT	AA	AA	AA	TT	AG	GG	GG	GG	AA	CC	AG	No Call	CC	AG	AC
D44-37	AA	CC	TT	AG	GG	No Call	GG	AA	No Call	CC	AG	AA	TT	AG	TT	AG	GG	AA	GG	AA	GG	TT	GG	TT	AG	No Call	No Call	GG	GG	No Call	GG	TT	GG	CC	CC	CC	No Call	No Call	GG	AG	No Call	AA	AA	TT	AA	No Call	CC	AG	AC
D44-38	GG	TC	No Call	GG	AA	AA	GG	AG	No Call	TT	GG	GG	TC	AA	TC	GG	CG	AG	GG	AG	AG	TC	AA	TT	AA	AA	GG	GG	AG	GG	AG	TC	GG	TT	No Call	AA	AA	No Call	AG	AA	AG	AA	AG	TT	AA	No Call	CC	AG	CC
D44-39	AG	TT	GG	GG	AG	AG	AG	AG	No Call	CC	AG	AG	TC	AG	TT	AG	CG	AA	GG	AG	GG	TT	GG	TG	AG	GG	AA	AG	No Call	AA	GG	TT	AG	TT	CC	AA	AA	TT	AA	AG	AG	AG	AA	CT	AG	CC	No Call	AG	CC
D44-40	AA	TC	TG	AA	GG	AA	AA	AA	No Call	CC	AA	AA	TC	AA	TC	GG	GG	GG	AA	GG	GG	TC	AA	GG	AG	AG	AG	AA	GG	AG	AG	TC	AG	CC	CC	AA	GG	TT	AG	GG	AA	AA	GG	CT	AG	TT	CC	AA	AA
D44-41	AG	No Call	GG	GG	AG	AA	GG	AA	No Call	TT	GG	AG	TT	GG	CC	AG	CG	AA	AA	AA	GG	TT	AG	TG	GG	GG	AG	AG	AA	AG	AA	CC	AG	TC	AA	AC	GG	GG	AA	GG	AG	AG	GG	CT	AG	No Call	CC	AG	AC
D44-42	AG	TC	TG	GG	AG	AG	AG	AG	No Call	CC	AA	AG	TC	AA	TT	AG	CG	GG	GG	AA	AA	CC	AA	TT	AA	GG	GG	GG	AG	AG	AG	TT	GG	TT	AC	AC	GG	GG	AG	AG	AG	GG	AG	CT	AG	CT	CC	AG	CC
D44-43	AG	CC	TG	AG	AG	AG	AG	AA	No Call	TT	GG	AG	TT	AG	CC	AG	CG	GG	GG	AG	GG	TC	AA	TT	GG	GG	AA	AA	AG	GG	AA	TC	GG	TC	CC	AC	GG	GG	AG	AG	GG	AA	GG	CT	AG	CT	CC	AG	CC
D44-44	AG	CC	TG	GG	AG	AG	AA	AG	No Call	CC	AG	AG	TT	AG	CC	GG	CC	AG	AG	AA	GG	TC	AA	TT	AG	AG	AG	AG	GG	GG	AG	TT	AG	CC	AC	AA	GG	TG	AG	AG	GG	AA	GG	CT	AG	CT	CC	AG	CC
D44-45	AA	CC	TG	GG	AG	AG	AG	AA	No Call	TC	No Call	AG	TC	GG	TT	GG	CG	AG	GG	AA	GG	TC	AG	TG	GG	AA	GG	GG	AG	AG	GG	CC	AA	TT	CC	AC	AG	TT	AG	AG	AG	AA	AA	CT	AA	CT	CC	AG	AC
D44-46	AA	CC	TT	GG	AG	AA	GG	AA	No Call	TC	AG	GG	TT	AG	CC	AG	CC	AA	AA	AA	GG	TC	AA	TT	AA	GG	AG	AG	GG	AA	AG	TC	AA	TC	CC	CC	AG	TG	AG	GG	AG	AA	AA	TT	AA	CC	CC	GG	CC
D44-47	AA	TT	TT	GG	AG	AA	GG	AA	No Call	CC	AA	AG	TT	AG	TT	AG	GG	AA	AG	AG	AA	CC	AA	TG	GG	GG	AG	AA	AA	AG	AG	TC	AG	TC	AC	AC	GG	TG	AG	GG	AG	GG	GG	TT	AA	CT	CC	AG	AC
D44-48	AA	CC	TG	AG	AG	GG	GG	AA	No Call	TT	AG	GG	TC	GG	CC	AG	CG	AA	AG	AA	AG	CC	AG	TT	AA	AG	AG	GG	AG	GG	AG	TC	GG	TT	AA	AC	AA	TG	GG	AG	GG	AA	AA	CT	AA	CC	CC	GG	AA
D44-49	AG	CC	TG	AG	AG	AG	GG	AG	No Call	TC	AG	AG	TC	GG	TC	GG	CC	AA	AG	AG	AG	CC	AG	TG	AG	GG	AA	AA	GG	AG	GG	TC	AG	TC	AA	AA	AA	TG	AG	AA	GG	GG	AG	TT	AA	CC	CC	AA	AC
D44-50	AG	CC	TG	GG	AG	AG	GG	AA	No Call	TC	GG	AG	TT	GG	TC	AG	CG	No Call	AG	GG	AG	TT	GG	TT	GG	GG	AA	AG	GG	No Call	AA	TC	AA	TC	AA	AC	AG	TT	AG	AG	AG	AA	AA	CT	AA	No Call	CC	AG	CC
D44-51	GG	CC	TG	GG	AA	AA	GG	AG	No Call	CC	AA	AG	TT	AG	TC	AG	GG	AA	GG	AG	GG	CC	GG	TT	AG	AG	AG	AG	GG	No Call	AG	TC	GG	CC	CC	AC	AA	TT	AG	AG	AG	AG	GG	CC	AA	TT	CT	AG	AA
D44-52	AG	CC	GG	AG	GG	AA	AA	No Call	No Call	TT	AA	GG	CC	GG	TC	AG	CC	No Call	AA	No Call	GG	TC	AG	TG	GG	AG	GG	No Call	AG	GG	GG	TT	AG	CC	AA	AA	GG	TT	AG	AA	GG	AG	GG	TT	GG	No Call	CC	AG	AA
D45-01	AG	TC	TG	AG	AA	AA	AG	AG	No Call	TC	AA	AG	CC	GG	TT	AG	CC	AG	GG	AA	AG	TC	AG	TT	GG	AG	AG	AG	AG	AG	AG	TC	AG	TC	AA	AC	AA	TG	AG	AG	AG	GG	AA	CT	AG	CT	CC	AG	CC
D45-02	GG	CC	TG	AA	AG	AA	AA	GG	No Call	TC	AA	AG	CC	GG	CC	AG	CC	AA	GG	AA	AG	TC	AG	TG	GG	GG	GG	AA	GG	GG	GG	TC	AA	TT	AA	AA	GG	GG	AA	AA	GG	GG	AG	CC	GG	CC	CT	AG	AC
D45-03	AG	TC	TG	GG	AG	GG	GG	AA	No Call	TC	GG	AA	TT	AG	TC	AG	CC	AG	AA	AA	GG	TC	GG	TT	AG	GG	GG	GG	AG	GG	AG	TT	AG	TC	AA	AA	AG	TG	AG	AG	AA	AA	AG	CC	AG	CC	CT	AA	AC
D45-04	AG	CC	TG	AG	AG	AA	AG	AG	No Call	TC	AG	AA	CC	GG	CC	GG	CG	AA	AG	AG	AG	No Call	AG	TT	GG	AG	GG	AA	AG	AG	AG	CC	GG	TC	AA	AA	GG	TG	AG	GG	AG	AA	AG	CC	No Call	CC	CC	AA	CC
D45-05	AG	TC	TG	GG	AA	AA	GG	AG	No Call	CC	AA	No Call	CC	AG	TT	GG	CG	AG	AA	AA	GG	TC	AA	TT	AG	AA	GG	AA	GG	GG	GG	TT	AG	CC	AC	AA	No Call	No Call	GG	AA	GG	GG	AG	TT	AG	No Call	CC	AA	CC
D45-06	AG	CC	GG	AG	AG	AA	GG	AG	No Call	TT	GG	AG	TT	GG	TT	AG	CC	No Call	GG	GG	AG	CC	AA	TG	No Call	AG	AA	AA	AA	GG	AG	CC	AA	TC	CC	AA	AG	TT	AA	GG	No Call	No Call	No Call	TT	AG	No Call	No Call	AA	CC
D45-07	AA	CC	GG	AG	GG	GG	No Call	No Call	No Call	TT	GG	GG	No Call	AG	TC	AG	CC	AA	AG	GG	AG	TC	GG	TT	AA	GG	AA	AG	AG	GG	AG	TT	GG	TC	AC	AC	AG	GG	AG	GG	AG	GG	AG	CC	AA	CC	No Call	AG	AA
D45-08	AA	TT	GG	AG	AG	AG	AG	AA	No Call	TC	AA	AG	TT	AA	TC	GG	CG	AG	GG	AG	GG	TC	AA	TG	AA	AG	GG	AG	AG	AA	AG	TT	AA	TC	CC	AA	AA	No Call	AA	GG	GG	AG	AG	CT	GG	CC	CC	AG	CC
D45-09	AA	CC	TG	GG	GG	AA	GG	AG	No Call	TC	AA	GG	CC	AA	TC	AG	CC	AG	AA	AA	GG	CC	AA	TT	AG	AA	AG	AA	AA	GG	AA	TC	GG	TT	AA	AC	GG	TT	AA	GG	No Call	GG	AA	CC	AG	TT	CC	GG	CC
D45-10	GG	CC	No Call	AG	AG	AA	AA	AG	No Call	CC	AG	AG	CC	AG	TC	AG	CC	AA	GG	AA	AG	TT	AG	TG	GG	GG	GG	AG	GG	GG	GG	TC	GG	TT	CC	AA	GG	TG	AA	AA	AG	No Call	GG	CT	GG	CC	No Call	AG	CC
D45-11	AA	TC	GG	AA	AA	AA	AA	GG	No Call	TC	AG	GG	TT	AG	TC	GG	CC	AA	AA	AA	AG	TC	AA	TG	GG	AG	GG	AG	GG	GG	AA	TT	AG	TT	CC	AC	AA	GG	AG	GG	AG	AA	AA	CC	GG	CT	CC	GG	AC
D45-12	AA	CC	TG	AG	AG	AG	AA	AA	No Call	TT	AG	AG	TC	AA	CC	AG	CG	AG	AG	GG	GG	TC	GG	GG	No Call	GG	AG	AG	No Call	GG	AG	CC	No Call	TT	AC	AA	GG	GG	AG	GG	AA	GG	AG	TT	AG	No Call	No Call	AG	AC
D45-13	AA	CC	TG	AG	GG	GG	AG	AA	No Call	TC	AG	AA	TT	AG	TC	AG	CG	GG	AA	AA	GG	TC	GG	TG	No Call	GG	GG	AG	AA	GG	AG	TT	GG	TC	AA	AA	AG	TT	AG	AG	GG	AA	AG	CC	AG	No Call	No Call	AA	AC
D45-14	AG	TC	TT	AG	AG	AG	AA	AG	No Call	CC	GG	GG	TT	AA	CC	AG	CC	GG	AA	AA	GG	TC	AG	TT	AA	AG	AG	AG	AA	AG	AG	CC	GG	TT	AA	CC	GG	TG	AG	AG	GG	AA	GG	CT	AG	CC	CC	GG	AC
D45-15	AG	TC	GG	No Call	AA	AA	AG	AG	No Call	TC	GG	AG	TT	No Call	CC	AG	CG	AA	GG	AA	AG	CC	AA	TG	No Call	AG	GG	AA	AG	No Call	AA	CC	GG	CC	CC	No Call	No Call	TT	AG	GG	AA	AG	AA	CT	AG	No Call	CC	AA	AC
D45-16	AG	TC	TG	AG	GG	AA	AA	AG	No Call	TC	AG	AG	TT	AA	TC	AG	CC	GG	AG	AG	AG	TC	AA	TT	AA	AG	GG	AG	AG	AG	AA	TC	AG	TT	AA	AC	GG	TG	AG	GG	GG	AA	AA	TT	AA	CC	CC	AG	AC
D45-17	AG	No Call	TG	AA	AG	AA	AG	AA	No Call	CC	AA	AG	TT	AA	TC	GG	CC	AA	GG	AA	AG	TT	AG	TT	AA	AG	GG	AA	No Call	AG	AG	CC	GG	TT	AC	AC	No Call	GG	AG	AA	AG	AA	AA	TT	AA	TT	CC	AA	AA
D45-18	AA	CC	TG	AG	GG	AG	AG	AA	No Call	TC	AA	AA	TT	AG	TC	AA	CC	GG	AA	AA	GG	CC	GG	TG	No Call	GG	AG	AG	AA	GG	AA	TT	GG	TC	AA	AA	AA	GG	AG	AG	GG	AA	AG	TT	GG	CT	CT	AA	CC
D45-19	AA	TC	GG	AG	GG	AA	GG	AA	No Call	CC	GG	AA	TC	AG	CC	GG	CG	AA	GG	AA	GG	TT	AG	TT	No Call	GG	GG	AG	GG	AA	GG	TC	AA	TT	AA	AA	GG	TG	AG	AG	GG	AA	GG	CC	AG	No Call	CC	AA	AC
D45-20	AG	TC	GG	GG	AG	AA	AG	AG	No Call	CC	AG	AG	TT	GG	TC	AA	CC	AA	AG	AA	GG	TT	No Call	TT	AG	AA	AG	AA	GG	AA	GG	TT	GG	CC	AC	AA	AA	TG	AA	GG	GG	AG	GG	CT	AA	TT	CT	AG	CC
D45-21	AG	TC	GG	AG	GG	AG	AA	GG	No Call	TC	AG	AG	TT	GG	TT	AG	GG	AA	AA	AA	AG	TC	AG	TT	No Call	AA	AG	AG	AG	GG	AG	TC	GG	TT	CC	AA	GG	GG	GG	GG	AA	AA	AA	CT	AA	CT	CC	AG	AC
D45-22	AA	CC	GG	AA	GG	AG	AG	AG	No Call	CC	AA	AA	No Call	AG	CC	GG	CC	AG	GG	AA	GG	TT	AG	TT	GG	AG	AA	AA	AA	GG	AA	TC	GG	CC	AA	AA	GG	No Call	AA	GG	No Call	AG	GG	CT	GG	No Call	CC	AA	CC
D45-23	AG	CC	GG	AA	GG	AA	AG	AG	No Call	TC	AG	AG	TT	AG	TC	AA	CC	GG	No Call	AG	AG	TC	AG	TT	No Call	AG	GG	GG	AA	GG	GG	TT	GG	No Call	No Call	AA	AA	TT	AG	GG	AG	AG	AA	CT	AG	CC	CC	AG	AC
D45-24	AA	TT	GG	AA	GG	AG	AA	AA	No Call	CC	AA	AA	CC	AG	CC	AG	CG	AG	AA	AA	GG	TC	AA	TT	GG	AA	AG	AG	GG	GG	GG	TC	AG	TC	CC	AA	GG	TG	GG	AG	GG	AG	AG	CT	AA	No Call	CT	AA	AA
D45-25	AA	TC	No Call	AG	AG	AA	GG	AG	No Call	TC	GG	GG	TT	AG	TC	AA	CC	AG	AA	GG	AG	TC	AG	TG	AG	GG	AG	AA	GG	AG	AA	TT	AA	CC	AA	AC	GG	GG	AG	AG	AG	AG	AG	CT	AA	CT	CC	GG	AC
D45-26	AG	CC	GG	AA	AA	AG	GG	AG	No Call	TC	AG	AA	CC	GG	TC	AG	CC	GG	AG	AA	AG	CC	AG	TG	GG	AG	AG	AA	AG	GG	AA	TC	GG	TC	AC	AA	GG	TG	AA	GG	AG	GG	GG	CT	AA	TT	CC	AA	AC
D45-27	GG	TT	TG	AG	AA	AG	AG	AA	No Call	TC	AA	GG	TT	AA	TC	AG	CG	AG	AG	AG	AG	TC	GG	TG	No Call	AG	AA	AG	AG	GG	No Call	TT	AA	TT	AA	AC	AG	TT	AG	GG	GG	AG	AG	CT	AA	TT	No Call	GG	AA
D45-28	AA	TC	TG	AA	AG	AA	AG	GG	No Call	CC	AA	AG	TC	AG	TC	GG	GG	AA	AA	AA	AG	TC	AG	TT	No Call	AA	GG	AG	AG	AA	AG	TC	GG	No Call	CC	AA	AA	TT	GG	GG	AA	AG	AG	CT	GG	No Call	CC	AG	AA
D45-29	AA	TC	GG	GG	AG	AG	GG	AA	No Call	TT	AA	AG	TT	AA	TC	GG	CG	AG	AA	AG	GG	TC	AG	TT	No Call	AG	AA	GG	No Call	AA	AG	TT	AG	CC	AA	No Call	AA	GG	AG	GG	GG	AA	AA	CT	AA	CC	No Call	AG	AA
D45-30	AA	TC	GG	AA	GG	AA	GG	GG	No Call	CC	AG	AG	CC	AA	CC	GG	CC	AG	AG	AG	AG	TT	AA	TG	AG	AA	GG	GG	AA	AG	GG	TT	GG	CC	AA	No Call	AG	TT	AA	AG	AG	AG	AG	TT	AA	TT	CC	AG	CC
D45-31	AA	CC	TG	GG	AA	AG	GG	AG	No Call	CC	AG	AA	TT	AG	CC	AG	CG	AG	AG	AG	GG	TC	No Call	TT	No Call	AG	AA	AG	GG	GG	AG	TC	GG	TC	CC	AA	GG	TG	AA	AG	AG	GG	GG	CT	GG	No Call	CC	AA	AC
D45-32	AG	CC	TG	AA	AG	AG	AG	AG	No Call	No Call	AA	AG	TT	AA	TC	GG	CC	AG	AG	No Call	AG	TT	AA	TT	AG	AG	GG	GG	GG	GG	AG	TC	AG	TT	AA	AC	AG	TG	AG	AG	AG	AG	AA	CT	AA	CT	CC	AG	AC
D45-33	AG	CC	TG	AA	AA	AA	GG	AG	No Call	TC	AA	GG	TC	GG	TT	GG	GG	AA	No Call	AG	AG	CC	AG	TT	AG	AG	AG	AA	GG	GG	GG	CC	GG	TC	AA	CC	No Call	TT	AG	GG	AA	AA	GG	TT	GG	CC	CC	GG	AC
D45-34	AA	CC	TG	AG	AA	AG	GG	GG	No Call	CC	AA	AA	TT	GG	CC	AG	GG	AG	AG	AA	AG	TC	GG	TT	AG	AG	AG	AG	GG	GG	AA	CC	AG	TC	AA	AA	AA	TG	AG	AG	AG	AG	AG	TT	GG	TT	CC	AA	CC
D45-35	AA	TC	GG	GG	GG	AG	GG	GG	No Call	CC	AG	AG	TC	GG	TT	GG	CG	AG	AG	AA	AG	CC	AA	TG	GG	AA	AA	AA	AG	GG	AA	TT	AG	TC	AC	AA	GG	GG	GG	AA	AG	AG	GG	TT	AA	CC	CC	AA	AA
D45-36	AA	TC	TT	AA	GG	AG	AA	AA	No Call	TC	No Call	AA	CC	GG	TC	AA	CG	AA	AA	AA	GG	CC	AA	TT	GG	AG	GG	AA	No Call	AG	AG	TT	AA	TC	CC	CC	No Call	TG	AG	No Call	AG	No Call	GG	CC	AG	TT	CC	AG	AA
D45-37	AG	TC	TT	AG	AA	AA	AA	AA	No Call	CC	GG	AG	CC	AG	TC	AG	CC	AA	AA	AA	AG	TC	AA	TT	AG	GG	AG	AG	GG	GG	AG	TT	AG	TC	AA	AC	GG	TT	AG	AG	AG	AG	AA	CT	AG	TT	No Call	AG	AA
D45-38	AG	TC	GG	AA	AA	AA	GG	AA	No Call	TC	No Call	AG	TT	AG	CC	GG	CC	AA	AG	No Call	GG	TT	AA	TG	GG	AG	AG	AA	GG	AG	GG	CC	AA	TC	AC	AA	No Call	TT	AG	AG	AG	AG	AA	CT	AA	CC	CT	AG	CC
D45-39	No Call	TC	GG	AA	GG	AA	AG	No Call	No Call	TC	GG	GG	TT	AA	TC	GG	GG	AA	AG	AG	No Call	CC	AG	TT	AA	AG	AG	AA	GG	GG	AG	CC	GG	CC	CC	AC	GG	GG	AA	AA	AA	GG	AA	TT	AG	CC	TT	GG	CC
D45-40	AA	TC	GG	AA	AG	AA	AG	GG	No Call	No Call	AG	GG	TT	GG	CC	AG	CG	AA	AG	AA	AG	TC	AG	TG	AG	AA	GG	AA	GG	GG	GG	TT	AA	TC	AA	AA	AA	GG	AG	AG	AG	AG	AG	CC	GG	CC	No Call	GG	AC
D45-41	AA	TT	GG	AG	AG	AA	AA	AG	No Call	TC	AG	GG	TT	GG	CC	GG	CG	AG	AA	AA	GG	CC	AA	TG	GG	AG	AA	AA	AA	AG	AG	TC	GG	CC	AC	AC	GG	TG	GG	AG	GG	AA	AG	CC	GG	TT	CC	GG	AC
D46-01	GG	TC	TT	GG	GG	AG	GG	AG	No Call	TT	AA	GG	TT	AG	CC	AG	CG	GG	AG	AA	GG	CC	AA	TT	AA	AG	GG	AA	AA	AA	GG	TT	AA	CC	AA	AA	No Call	No Call	AA	AA	AA	No Call	AA	TT	AA	No Call	TT	GG	CC
D46-02	AA	TC	TT	AG	AA	AG	AG	AA	No Call	TC	GG	GG	CC	AA	TC	AA	CG	GG	AA	AG	GG	TT	AG	TT	AG	AG	AG	AA	AG	AG	GG	TC	GG	TC	CC	AC	AA	TG	AG	AG	GG	AG	AG	CT	AG	CT	CC	GG	AC
D46-03	AG	CC	TG	AG	GG	AG	GG	AA	No Call	TC	AG	AG	TC	AA	TC	AG	CC	AA	AA	AG	AG	TC	AA	TG	GG	AA	GG	AA	GG	AA	GG	TT	AG	TT	AC	AA	AA	GG	AG	GG	GG	AA	AG	CT	AG	TT	CT	AG	AC
D46-04	AG	TC	TG	AG	AG	AG	GG	AA	No Call	TC	AG	AG	CC	AA	TC	AG	GG	GG	AA	AG	AG	CC	AG	TG	AA	AA	AA	AG	AG	GG	AG	TT	AG	TC	AC	AA	AG	TG	GG	AA	GG	AG	AG	CT	AG	CC	CC	AG	AA
D46-05	AA	CC	TG	AG	AG	GG	AA	AA	No Call	TC	GG	GG	TC	AG	TC	GG	CC	AA	AG	GG	GG	TT	AG	TG	AG	GG	AG	AG	AA	AG	AG	TT	GG	TC	AA	AA	AG	TG	AG	GG	AG	AA	GG	CT	AA	CT	CC	GG	AC
D46-06	AA	TC	TT	GG	GG	GG	AG	AA	No Call	TC	AA	AA	TC	AG	CC	AG	CG	GG	AA	GG	GG	CC	AA	TT	No Call	GG	AA	GG	AG	AA	GG	TC	GG	TC	CC	AA	AG	GG	GG	GG	GG	AG	GG	CC	AA	CT	CT	AA	CC
D46-07	AG	CC	TG	AG	AG	AG	AG	AA	No Call	TC	AG	GG	TC	AA	CC	AG	CC	AA	AG	AA	GG	TC	AG	TT	AA	AG	GG	AG	AG	AA	GG	TT	GG	TC	AA	AC	AA	GG	GG	GG	GG	AG	AA	CT	AA	TT	CT	GG	AC
D46-08	GG	CC	TG	AG	AG	AG	GG	AG	No Call	CC	GG	AG	CC	AA	TC	GG	CG	GG	AG	AG	AG	TT	GG	TT	GG	AG	GG	AA	AG	AA	GG	TT	GG	TT	AC	AA	GG	GG	GG	GG	GG	AG	AG	CC	AG	TT	CT	AG	AC
D46-09	GG	TC	TG	GG	AA	AA	AG	AA	No Call	TC	AA	AA	TT	GG	TC	GG	CG	AG	AA	AA	AG	TC	AA	TG	GG	AA	AG	AA	AG	AG	AG	TC	AG	CC	No Call	AA	AG	TG	GG	AA	GG	AG	AG	CT	AA	No Call	CC	AA	AC
D46-10	AA	CC	TT	GG	AG	GG	AG	GG	No Call	TC	AA	AG	TT	AG	TC	AG	CG	AA	AG	AA	AG	TC	AG	TT	GG	AG	GG	AA	AG	AG	AG	TT	GG	TC	CC	AC	AG	TG	GG	AA	GG	AG	AG	CT	GG	CT	CT	AG	AC
D46-11	AA	CC	TT	AG	GG	AG	AG	AA	No Call	TC	AG	AG	TT	AA	CC	AG	CC	AG	AA	GG	AG	TC	AA	TG	AA	AG	AG	AG	AG	AG	AA	TT	GG	CC	CC	AC	AG	TT	AG	AG	AA	AA	AA	CT	AA	CT	CC	AG	CC
D46-12	AA	CC	TT	AA	AG	AG	GG	AG	No Call	TC	AG	AG	TC	AA	TC	AG	CG	GG	AG	AG	AG	TT	AG	TG	GG	AA	GG	AA	GG	AG	GG	TT	GG	TT	CC	AA	AG	GG	GG	GG	AG	AG	AG	CT	AG	TT	CC	AG	AA
D46-13	AA	CC	GG	AG	GG	AA	AG	AG	No Call	CC	AG	AG	TT	AA	CC	AG	CC	AG	AA	AG	GG	TC	GG	GG	AA	GG	AG	AA	AG	AA	GG	TT	GG	TC	AA	AA	AA	TG	AG	GG	GG	GG	AG	CT	AG	TT	CT	AG	AC
D46-14	AA	TT	GG	GG	AA	GG	GG	AA	No Call	CC	AA	AG	CC	AG	TC	GG	CC	AG	AG	No Call	AG	CC	AA	TG	No Call	GG	AG	AG	GG	GG	AA	TT	AG	TC	CC	AA	AG	GG	AG	GG	GG	AG	GG	TT	AG	CT	CT	AG	AA
D46-15	AG	TC	TG	AG	GG	AA	GG	AG	No Call	TT	GG	AG	TT	AG	TC	AG	CC	AG	AG	GG	AG	TC	AG	TG	AA	GG	AA	AA	AA	AG	AG	TT	GG	TT	AA	AA	AA	GG	GG	GG	GG	AA	AG	CC	AA	TT	CT	AG	AA
D46-16	AG	TC	TT	AG	GG	AA	GG	AG	No Call	TC	AG	GG	TT	AG	CC	AA	CC	AG	AG	AG	AG	TC	AG	TG	AG	No Call	AA	AA	AA	AG	AG	TT	GG	TT	AA	AA	AA	GG	GG	AG	AG	AA	AG	CT	AA	TT	CT	GG	AA
D46-17	AG	TC	TG	AG	AG	AG	No Call	AG	No Call	CC	GG	GG	CC	AG	TC	AG	CC	AG	AG	AG	AA	TC	AA	TG	GG	AG	GG	AA	AA	AG	GG	TT	GG	TT	AA	AA	AG	GG	GG	AG	GG	AG	AG	CT	AG	TT	CC	GG	CC
D46-18	AG	TC	TT	AA	AG	AA	AG	AA	No Call	No Call	GG	AG	TC	GG	TC	AA	CC	AG	AA	AA	GG	TC	AG	TT	AG	AA	GG	GG	AA	GG	AG	TC	AG	TT	CC	AA	AG	GG	AA	AG	GG	AG	GG	TT	GG	TT	No Call	AG	CC
D46-19	AG	TC	TG	AG	AA	AG	AG	AA	No Call	TC	GG	AA	TC	AG	TC	AG	CG	GG	AA	AA	AG	TC	AG	TG	GG	AG	AG	AA	AG	AG	AG	TC	AG	TC	CC	AA	AG	GG	GG	AG	GG	AA	AG	No Call	AA	CT	CC	AA	AC
D46-20	AG	TC	TT	GG	AG	AG	AG	AA	No Call	No Call	GG	AG	CC	GG	TC	No Call	CG	GG	AA	AA	GG	TC	GG	GG	AA	AA	AA	AA	AG	AA	GG	TC	AG	CC	AC	AA	AG	GG	AG	GG	GG	AA	AG	CC	AG	TT	CC	AG	AC
D46-21	AG	CC	TG	AA	GG	AG	AG	AA	No Call	TC	AG	AG	TC	AG	CC	GG	CC	AA	AA	AG	GG	CC	AA	TT	AA	GG	AG	AG	AG	GG	GG	TT	GG	TC	AA	AA	AG	TG	GG	AG	AA	GG	GG	CT	AG	TT	CT	AG	AC
D46-22	AA	CC	TG	AG	GG	GG	AA	AA	No Call	TT	GG	AA	TC	GG	TC	AG	CC	AA	AA	GG	GG	TC	AA	TG	AA	AG	AG	AG	AA	AG	GG	TT	GG	TC	CC	AA	AA	TG	GG	GG	GG	GG	GG	CC	AG	CT	CT	AA	AC
D46-23	AA	CC	GG	AG	GG	GG	AG	AA	No Call	TT	AG	AG	TT	AG	TC	AG	CG	AA	AA	GG	GG	TT	AA	TG	AA	GG	AA	AG	AA	AG	AA	TT	GG	TT	AA	AA	AA	TT	GG	GG	AG	AA	AA	CC	AG	TT	CT	AG	AC
D46-24	AA	TT	TG	GG	AG	AG	AG	AA	No Call	TC	AG	AG	TC	AG	TT	AG	CG	GG	AA	AG	GG	TT	AA	TT	AG	AG	AG	AG	AA	AG	AG	TC	GG	CC	CC	AA	AG	TG	AG	GG	GG	GG	GG	CC	AA	CC	CT	AG	CC
D46-25	AA	CC	GG	GG	AG	AA	GG	AA	No Call	CC	AA	GG	TT	AG	CC	AG	CC	AA	AA	AG	AG	CC	AG	GG	AG	AG	GG	AA	GG	GG	AA	TC	AA	CC	CC	AC	AG	TG	GG	AG	AG	AG	GG	CT	AG	CC	CC	GG	CC
D46-26	AG	TC	TG	GG	AG	AG	GG	AA	No Call	CC	AG	AG	CC	AG	CC	GG	CC	AG	AA	AG	GG	TC	GG	TG	No Call	AG	AA	AA	GG	AG	AG	TT	AG	TT	AC	AA	AG	TG	AA	AG	AG	GG	AG	CT	AA	CT	CT	AG	CC
D46-27	AG	TC	TT	AA	AA	AG	AG	AA	No Call	CC	GG	GG	TC	AG	TC	AG	CC	AG	AA	AG	AG	TC	GG	TG	GG	AG	GG	AA	AA	AG	GG	TT	AG	TT	AA	AA	AG	TG	GG	AG	AG	AG	AA	CT	AG	No Call	CC	GG	CC
D46-28	AA	CC	TG	GG	AG	AG	AG	AA	No Call	CC	GG	GG	CC	GG	CC	GG	CC	AG	AG	AA	GG	TC	GG	GG	AA	GG	AG	GG	GG	AA	GG	TT	GG	TT	AA	No Call	AG	TG	AG	GG	GG	AG	AA	CC	GG	TT	No Call	GG	CC
D46-29	GG	CC	TG	GG	GG	AG	GG	AA	No Call	TC	AA	GG	CC	AG	CC	GG	CC	AG	AA	AA	GG	CC	AG	GG	AA	AG	GG	AA	AA	AA	AG	TT	AA	CC	CC	AA	AG	TT	AG	GG	AA	AA	AG	CT	AG	CT	CC	GG	CC
D46-30	AA	TC	TT	AG	GG	GG	AG	AA	No Call	TC	AG	GG	TC	GG	CC	GG	CC	AG	AA	GG	GG	TC	AA	TG	AA	GG	AG	AG	AG	GG	AA	TT	GG	TC	AC	AA	AG	TT	GG	GG	AG	AG	GG	CC	AG	CT	CC	GG	AC
D46-31	AA	TC	TG	AG	AA	AG	GG	AA	No Call	CC	AG	AG	TC	AA	TT	GG	CC	AG	AA	AG	AA	TC	GG	GG	GG	AA	GG	AA	GG	GG	AA	TC	AG	CC	CC	AA	AG	TG	GG	AG	AG	AG	AG	CT	AA	CT	CC	AG	CC
D46-32	AG	CC	GG	AG	AA	No Call	GG	AA	No Call	TC	AG	GG	TC	AA	CC	GG	CC	AA	AA	AG	AG	TC	GG	TG	AG	AG	GG	AG	GG	AA	GG	TC	GG	TC	AA	AA	AA	GG	GG	AG	AG	AA	AA	CT	GG	CT	CT	GG	AA
D46-33	AA	TC	TT	AG	AG	AG	GG	No Call	No Call	TC	AG	AG	TT	AG	CC	AG	CC	AG	AG	No Call	AG	TT	AA	GG	AA	GG	AA	AG	GG	GG	AG	TT	AG	TC	CC	AC	GG	GG	AG	GG	AG	AG	GG	CT	AA	TT	CC	AG	CC
D46-34	AA	TC	GG	AG	GG	AA	GG	AA	No Call	TT	AG	GG	TT	GG	CC	AG	CC	AA	AA	GG	GG	TT	AG	TG	No Call	AG	AA	AA	AG	GG	AA	TT	GG	No Call	AA	AA	AA	TG	AG	GG	GG	AA	AA	CC	No Call	TT	CT	GG	AC
D46-35	AA	TC	TG	AG	AG	GG	GG	AG	No Call	TC	AG	AA	TC	AA	TC	AG	CC	AG	AA	AG	GG	TC	AG	TT	AA	AG	AG	AG	AG	AG	GG	TC	GG	TT	AC	AA	AG	GG	GG	AG	GG	GG	AG	TT	AG	No Call	CC	AA	AC
D46-36	GG	TC	GG	GG	AG	GG	AG	AA	No Call	TC	AG	GG	TC	AA	TC	GG	CC	AG	AG	AA	AG	TT	GG	TG	No Call	GG	AG	AA	AA	AG	GG	TC	AG	TT	AC	AA	AG	TG	GG	GG	AG	AA	GG	CC	AG	CC	CC	GG	AA
D46-37	AA	CC	TG	GG	GG	AG	AG	AA	No Call	TC	GG	AG	TT	AG	CC	AA	CC	AG	AA	GG	GG	TC	AG	TT	AG	AG	GG	AG	AG	AA	GG	TC	GG	TC	AA	AA	AA	TG	GG	AG	GG	GG	AG	CC	AG	TT	CT	AA	CC
D46-38	GG	TT	TT	AG	AG	AG	AG	AA	No Call	TC	GG	AG	TC	AA	TC	AA	CG	GG	AA	AG	AG	TC	AG	TT	AG	AA	AG	AG	AG	AA	GG	TC	AG	TC	AC	AA	AG	TG	GG	AG	AG	AG	AG	CT	AG	CT	No Call	AG	AA
D46-39	AA	TC	GG	AG	AG	AA	GG	AA	No Call	TC	GG	GG	TT	AA	CC	GG	CC	GG	AA	GG	GG	TC	AG	TG	No Call	AG	GG	AG	AG	AA	GG	TT	GG	TT	AA	AA	AA	TG	GG	GG	GG	AA	AA	No Call	AA	CT	CT	GG	AC
D46-40	AG	TC	TG	AA	AG	GG	GG	AG	No Call	TC	AG	GG	CC	AG	TC	GG	CG	GG	AA	AG	AG	TC	AA	TG	AG	AA	AG	AA	GG	AG	GG	TT	AG	TC	CC	AA	GG	GG	GG	AG	AG	AA	GG	CT	AG	TT	CC	GG	AA
D46-41	AA	CC	TG	GG	GG	AG	GG	AA	No Call	TC	GG	AG	TC	AA	CC	AG	CC	GG	AG	AG	GG	TT	GG	TT	AG	AG	AG	AG	No Call	AA	GG	TC	AG	TT	AA	AA	AG	TG	GG	GG	GG	GG	AG	CT	GG	TT	CT	AG	AC
D46-42	AA	CC	TT	AA	AG	AG	AG	AA	No Call	TT	AG	GG	TC	GG	TC	GG	CC	AG	AG	GG	GG	CC	AA	TG	AG	GG	AG	AA	AG	AA	GG	TT	GG	TC	AC	AA	AA	TT	GG	AG	AG	AG	GG	CT	AA	TT	CC	GG	AC
D46-43	AG	CC	TG	AG	AG	AG	GG	AG	No Call	TC	AG	GG	TC	AG	TT	GG	CC	GG	AA	AG	AG	CC	AG	TG	AA	AA	AG	AA	AG	AG	GG	TC	GG	TT	AC	AC	GG	GG	GG	GG	AG	AG	GG	TT	AG	No Call	CC	GG	AA
D46-44	AA	TC	TG	AG	AG	GG	AG	AA	No Call	TC	GG	GG	TC	AA	CC	AG	CG	GG	AA	GG	GG	TT	GG	TG	AA	GG	AA	AA	GG	AG	AG	TC	GG	TC	AA	AA	AG	GG	AA	GG	GG	GG	AG	CT	AA	TT	CT	GG	CC
D46-45	GG	TC	TT	AG	AG	AG	AG	AA	No Call	TC	AA	GG	TC	AA	TC	AG	CC	AG	AA	AA	AG	TC	GG	TT	No Call	AA	AG	AG	AG	AG	GG	TC	AG	TC	AC	AC	GG	TG	GG	AG	AG	AG	AA	TT	AG	CC	CC	AG	AA
D46-46	AA	TC	TG	GG	AG	AG	AG	AA	No Call	TT	GG	GG	TC	AA	TC	AG	GG	GG	AA	GG	GG	TC	AG	TG	No Call	GG	AG	AG	No Call	AG	GG	TT	GG	TT	AC	AA	AA	TG	GG	GG	GG	GG	AA	CT	AG	No Call	No Call	GG	CC
D46-47	GG	TC	TG	GG	AG	AG	GG	AA	No Call	TT	GG	GG	TC	GG	TC	AA	CC	AG	GG	AG	AG	TC	AG	TT	AA	GG	AG	GG	AG	AG	No Call	TC	GG	TC	AC	AA	AA	GG	AG	AA	AA	AG	GG	TT	GG	CT	CC	GG	AA
D46-48	AG	CC	TT	AG	AG	AG	AG	AG	No Call	TT	AA	GG	TC	AG	TT	AG	CG	GG	AA	AG	AG	CC	AG	TG	AA	AA	AG	AA	AG	AG	GG	TC	GG	TC	CC	AA	No Call	GG	GG	AG	AG	AG	AG	CT	AG	TT	CT	GG	AC
D46-49	AA	TC	TG	AG	AG	AG	AA	AA	No Call	TT	AG	AG	TT	AG	TT	AA	CC	AA	AA	GG	AG	CC	GG	TG	AG	AG	AG	AA	AG	AG	AG	TC	AA	TC	AC	AC	AA	GG	AG	AG	GG	AA	AG	CC	AA	TT	CT	AG	AC
D46-50	AA	CC	TT	AA	GG	AG	AA	AG	No Call	CC	AG	AG	TC	No Call	TC	GG	CC	AG	AA	AG	GG	CC	AA	TG	AA	AG	AG	AG	GG	AG	AA	TT	GG	TC	CC	AA	AG	GG	GG	AG	AG	AG	AG	TT	AA	CC	CC	AA	CC
D46-51	GG	TC	GG	AG	GG	AG	AA	AA	No Call	TC	AG	AG	CC	AA	CC	GG	CC	AG	AG	AA	AG	TC	GG	TG	AA	GG	AG	AA	GG	AA	GG	TT	AA	TT	CC	AC	AA	GG	GG	GG	AG	AA	AG	TT	No Call	CC	CC	AG	AA
D46-52	AA	CC	TG	GG	GG	GG	GG	AA	No Call	CC	GG	AG	TC	AA	CC	AG	CC	AA	AA	AA	GG	TC	AG	TT	GG	AG	GG	AA	GG	AA	GG	TC	GG	TT	AA	AA	AA	TG	GG	GG	GG	AA	AG	CT	AG	TT	No Call	AA	AC
D46-53	GG	CC	TT	GG	AG	AG	GG	AA	No Call	CC	AA	AA	CC	AG	TC	GG	GG	AG	AG	AG	GG	TC	AG	TG	GG	AG	GG	AA	GG	No Call	GG	TT	GG	TT	CC	AC	GG	No Call	GG	GG	GG	AA	GG	CC	AG	TT	CC	AG	AA
D46-54	AG	TC	TG	AG	AG	AG	GG	AA	No Call	TC	AA	GG	TC	AA	TC	GG	CG	AG	AG	GG	GG	TC	AG	TT	AA	AA	AG	AA	AG	AG	GG	TC	AG	TC	CC	AC	GG	TG	AG	GG	AG	AG	GG	CC	AG	No Call	CC	GG	AC
D46-55	AA	CC	GG	AG	AA	AG	GG	AG	No Call	TT	GG	GG	TC	GG	TC	AG	CC	AG	AA	AA	AG	TC	AA	TT	AG	AG	AG	AA	GG	AG	AG	CC	AG	CC	CC	AC	AA	TG	GG	AG	GG	AA	AG	CT	AG	TT	CC	GG	AC
D46-56	AA	TT	TT	AG	AG	AG	GG	AA	No Call	CC	AG	AG	TT	AG	TC	GG	CC	AG	AA	No Call	AG	TT	AA	GG	AA	AG	AA	AA	AG	AG	AA	TT	GG	TC	CC	AA	AG	GG	AG	GG	AG	GG	GG	CT	AA	TT	CC	AG	CC
D46-57	AG	TC	TT	AG	AG	AA	AG	AA	No Call	TC	GG	AG	TC	AG	CC	AG	CG	GG	AG	No Call	AG	TC	AG	TT	AA	AA	AG	AA	AG	AA	GG	TC	AG	TC	CC	AA	GG	TT	AG	AA	AG	AG	AG	CT	AG	CC	CC	AA	AC
D46-58	AA	CC	TT	AG	AG	AG	GG	AA	No Call	CC	AG	AG	TC	AG	CC	GG	CC	AG	AA	GG	AG	TT	AA	GG	No Call	GG	AG	GG	AG	GG	AG	TT	AG	TC	AA	AC	GG	GG	AG	AG	AA	GG	GG	CC	AA	TT	CC	AG	CC
D46-59	GG	CC	TG	AG	GG	GG	GG	AA	No Call	TC	GG	GG	CC	AA	TC	GG	CC	AG	AG	AG	AG	TC	GG	TG	AA	AG	AG	AA	AA	AA	GG	TT	GG	TC	AC	AA	AA	GG	GG	GG	AG	AG	AG	TT	AG	TT	CT	GG	AA
D46-60	AG	TC	TT	AG	AG	GG	AA	AG	No Call	CC	GG	GG	TC	AA	CC	GG	CG	AG	AG	AG	AG	TC	AG	TG	AA	AG	AG	AA	AA	AA	GG	TT	GG	TT	AA	AC	AG	GG	GG	GG	GG	AG	AA	CT	AG	TT	CT	GG	AA
D46-61	AG	TC	TG	AG	GG	AA	AG	AG	No Call	TT	AG	GG	TT	AG	TC	AG	CC	AG	AG	GG	AG	CC	AG	TG	AG	AA	AA	AA	AG	AA	GG	TT	GG	TC	AA	AA	AA	TT	GG	AG	AG	AA	GG	CC	AA	CT	No Call	AG	AA
D46-62	AG	TC	TT	GG	AG	AA	GG	AA	No Call	TC	GG	AG	CC	GG	TC	AA	CG	GG	AA	AG	AG	TT	AG	TG	AA	AA	AG	AA	AG	AG	AG	TC	GG	TT	AC	AC	AA	GG	GG	GG	AA	AA	AA	CC	AG	No Call	CT	AG	AA
D46-63	AA	TC	TT	AG	GG	AG	AG	AG	No Call	TC	GG	AA	TC	AG	TC	GG	CC	AG	AA	AG	GG	CC	AG	TG	AA	GG	AG	AA	AG	AG	AG	TT	GG	TT	AA	AA	AG	GG	GG	AG	AG	GG	GG	CC	AA	TT	CT	AA	AA
D46-64	AA	CC	TG	GG	GG	GG	AG	AA	No Call	TC	AG	AG	TC	AG	CC	AA	CC	AA	AG	AG	GG	TC	AG	TG	AA	AG	GG	AG	AG	AG	AG	TT	GG	TT	AA	AC	AG	TG	GG	AG	AG	AG	AA	TT	AG	No Call	No Call	AG	AC
D46-65	AA	TC	TT	AA	AG	AG	AG	GG	No Call	CC	AG	AG	CC	AA	TC	GG	CG	AA	AA	AG	AG	TC	AA	GG	AA	AG	AA	GG	GG	AG	AA	TT	AG	CC	CC	AA	AG	TG	AG	AG	AA	AG	AA	CT	AA	TT	CC	AG	CC
D46-66	AG	TC	TG	AG	AA	GG	AG	AA	No Call	TT	AG	AG	TC	GG	TT	AA	CG	GG	AG	AG	AG	TC	GG	TT	AG	AA	AG	AA	GG	AG	AG	TC	AG	CC	AA	AA	AA	GG	AG	AG	GG	AG	AG	TT	AG	TT	CT	AG	AC
D46-67	AA	TC	TT	AG	GG	GG	AA	AA	No Call	TC	AG	AG	CC	AG	TC	AG	GG	GG	GG	AA	AG	TC	AG	No Call	AA	AA	AA	AA	AG	GG	AA	TC	AG	TC	AA	AA	AG	TG	GG	AA	AA	AG	GG	CT	AA	CC	CT	AG	AA
D46-68	AA	TC	GG	AG	AG	GG	GG	AA	No Call	TC	GG	AA	CC	AG	TC	GG	CG	AG	AA	AA	AA	TC	GG	TG	AA	GG	AA	AA	GG	AA	GG	TC	GG	CC	AA	AA	AA	TT	GG	AG	GG	AG	AG	TT	AG	TT	CC	AA	AA
D46-69	AA	TC	GG	AG	GG	GG	AG	AA	No Call	TT	GG	GG	CC	AG	CC	AG	CC	GG	AA	AA	GG	TC	GG	No Call	AG	AA	AA	AA	GG	AA	GG	TT	GG	TC	AA	AC	AA	GG	AG	AG	GG	AA	AA	CC	AA	TT	No Call	GG	AC
D46-70	AA	TT	TG	GG	GG	AG	AA	AG	No Call	TC	AG	AA	TC	GG	TT	GG	CG	GG	AA	AG	GG	CC	AA	TT	AG	AG	AA	AA	GG	AA	GG	TT	GG	TC	CC	AA	AG	GG	AG	GG	GG	AG	AG	CC	AA	CT	No Call	AA	AC
D46-71	AA	TC	TG	AG	GG	AA	GG	AG	No Call	TC	GG	GG	TC	AG	CC	GG	CC	AG	AG	GG	GG	TC	AG	TG	AA	AG	AA	AA	AA	AG	AG	TC	GG	TT	AA	AA	AG	GG	GG	GG	AA	AA	AG	CC	AA	CT	No Call	GG	AA
D46-72	AG	TC	TT	AG	GG	GG	GG	AA	No Call	TT	GG	AG	TT	AG	CC	AG	CC	AA	AA	GG	GG	TC	AG	GG	AA	AA	GG	AA	AG	AG	AG	TT	GG	TC	AC	AA	AA	TG	GG	AG	AG	GG	AA	CT	AG	TT	CT	AG	AA
D46-73	AA	CC	TT	GG	GG	AG	AA	AA	No Call	TC	AG	AG	TC	GG	TC	GG	GG	GG	AA	GG	GG	TC	AA	TT	AG	GG	AG	AA	GG	AA	GG	TC	GG	TC	CC	AA	AG	GG	AG	GG	GG	AG	AG	CC	AA	CC	CT	AG	AC
D47-01	AA	TC	TT	AA	AG	AA	AG	AG	No Call	CC	AG	AA	TT	AA	TC	GG	CG	AA	AA	AA	AG	TC	AG	GG	No Call	AG	AA	AA	AG	AG	AA	TC	GG	TC	CC	AC	AA	TG	AG	AA	AA	AA	AG	CT	AA	CC	CT	AG	AC
D47-02	AG	TC	GG	AG	AG	AA	GG	AA	No Call	CC	GG	AA	TC	AG	CC	AG	CG	AA	AG	AG	AA	CC	AG	TG	GG	AG	AA	AG	AG	AG	AG	TT	AG	TC	CC	AA	AA	GG	AG	AG	AG	AG	GG	CT	AG	TT	CC	AA	AC
D47-03	GG	TT	TT	AA	No Call	AG	GG	No Call	No Call	TC	GG	AA	CC	AG	CC	GG	CC	AG	AA	GG	AG	CC	AG	TT	GG	AG	AG	AG	AG	AA	GG	TT	AA	TT	No Call	AA	AA	TT	GG	GG	GG	GG	GG	CT	AA	No Call	No Call	AA	AA
D47-04	AA	CC	TG	GG	AG	GG	AG	AA	No Call	TC	AG	GG	TC	AA	TC	AG	CC	GG	AA	AA	AG	TT	GG	TT	No Call	GG	AA	AA	AG	AG	AG	TT	GG	TC	CC	AA	AA	GG	GG	GG	GG	AA	AG	CT	AG	TT	CC	AG	AA
D47-05	GG	CC	TT	AA	AG	AA	GG	AA	No Call	CC	GG	AG	CC	AA	CC	GG	CC	AA	AA	GG	AG	CC	AA	TT	AA	AA	AA	AA	AG	AG	GG	CC	GG	TT	CC	AC	AA	TT	AG	No Call	GG	AA	AA	CC	GG	No Call	CC	AG	CC
D47-06	AG	TC	TT	GG	AG	AG	AG	AG	No Call	TC	GG	AG	TC	GG	CC	AG	CC	AG	AG	GG	AG	CC	AA	TG	No Call	AA	AA	AG	AA	AA	GG	TT	GG	TC	CC	AA	AG	TT	AA	AA	AA	GG	GG	TT	GG	CT	CC	AG	AC
D47-07	AA	TC	TG	AA	No Call	AA	GG	AG	No Call	CC	GG	GG	TT	AG	CC	GG	CG	AA	AA	AA	AG	No Call	AG	GG	GG	AA	No Call	AA	AA	GG	AG	CC	AG	No Call	AA	AA	No Call	No Call	GG	GG	AG	AA	AA	CT	AG	CC	No Call	GG	CC
D47-08	AG	CC	GG	AG	AG	AA	AG	AA	No Call	TT	GG	AG	TC	AG	CC	AG	CG	GG	AG	AA	AG	CC	AA	TT	AA	AA	AG	AG	AG	AA	GG	TT	GG	TT	CC	AC	AA	GG	AA	AG	AG	AA	AG	CC	AG	No Call	CT	AG	CC
D47-09	AG	TT	GG	GG	AG	AG	AG	AA	No Call	TT	AG	GG	TT	AG	CC	AA	CG	GG	GG	AA	AG	TC	AG	TG	AA	GG	AG	AG	AG	GG	AG	TC	AG	TC	AA	AA	AA	GG	AG	GG	GG	GG	AG	TT	GG	No Call	CT	AG	AC
D47-10	AG	TC	TG	GG	AG	AA	AG	AG	No Call	CC	AG	AG	TC	AG	CC	AG	CC	AG	GG	GG	GG	TT	AG	TT	AA	AA	AG	GG	AA	AG	GG	TC	GG	TT	AA	AA	AG	TT	AA	GG	GG	AA	AA	CT	GG	No Call	CT	AG	CC
D47-11	AG	CC	GG	AG	GG	GG	GG	AA	No Call	CC	GG	GG	TT	AA	CC	GG	CG	GG	AA	AG	AG	TC	AG	TG	AA	AG	GG	AG	AA	AG	AG	TT	AG	TC	AA	AA	AA	TG	GG	GG	AG	AG	AG	CC	AG	CC	CT	GG	AC
D47-12	AG	CC	GG	GG	AG	AA	GG	AA	No Call	TC	GG	AG	TT	AA	CC	GG	CC	GG	AA	AG	AG	TC	AG	TG	No Call	AG	GG	AA	No Call	AA	GG	TC	AG	CC	AC	AA	AA	TT	GG	GG	GG	AA	AG	CC	AG	No Call	No Call	AG	AC
D47-13	AG	TC	TG	GG	AG	AG	AA	AA	No Call	CC	AG	AA	TC	AA	TT	AG	CG	GG	AA	AA	AG	TT	AG	TT	GG	GG	AG	AG	AG	AG	AG	TC	GG	TT	CC	AA	AA	TG	GG	GG	GG	AG	AG	TT	GG	TT	CC	AA	AC
D47-14	AA	TC	GG	GG	AA	AA	GG	AA	No Call	TC	GG	AA	TC	GG	TT	AG	CG	AG	AG	AA	AG	TT	GG	TT	GG	AG	AG	GG	AA	AA	GG	TT	GG	TC	AA	AA	AG	TG	GG	GG	AG	AA	No Call	TT	GG	No Call	CC	AA	AA
D47-15	GG	CC	GG	AG	AA	AG	AG	GG	No Call	CC	GG	AA	TC	GG	CC	GG	CC	AG	GG	AG	AG	CC	AG	TT	GG	AG	AA	AG	GG	AG	AG	TT	GG	TT	CC	AA	AA	GG	AA	AA	AG	AA	GG	CC	GG	No Call	No Call	AG	No Call
D47-16	AG	TC	GG	GG	AG	AA	GG	AA	No Call	TC	AG	AG	TT	AG	CC	GG	GG	GG	AA	AG	AG	CC	AG	TG	AA	AG	AA	AG	GG	AA	AG	TT	AG	TC	No Call	AA	GG	GG	AG	AA	GG	GG	GG	CT	AA	No Call	CC	AA	AA
D47-17	AA	CC	TG	GG	GG	No Call	AG	AG	No Call	CC	GG	GG	TT	AG	CC	No Call	CG	AG	AA	AG	GG	TT	AA	TT	GG	AA	AA	GG	AA	AG	AG	TT	AA	TT	CC	AA	GG	TT	AG	AA	AG	GG	AA	TT	AA	CC	CT	AG	AA
D47-18	AG	TC	TT	GG	AG	AA	GG	AA	No Call	CC	GG	AG	TC	GG	CC	AG	CG	GG	AA	GG	AG	TC	AG	TT	No Call	AG	GG	AG	GG	AA	AG	TT	AG	TT	AC	AA	AG	GG	AA	No Call	AG	AG	AG	No Call	GG	CT	CC	AG	AC
D47-19	AG	TC	GG	AA	GG	AG	GG	AA	No Call	CC	AG	GG	TT	AA	CC	AG	CC	AG	AG	GG	GG	CC	AG	TT	No Call	AA	AA	GG	No Call	GG	GG	TT	AA	CC	AA	AA	No Call	GG	AA	No Call	AG	AA	AA	TT	AA	TT	CC	GG	AA
D47-20	GG	TC	TG	GG	AG	GG	AG	AG	No Call	CC	AG	AA	CC	AG	TC	GG	CG	GG	AA	AG	AG	TC	GG	TG	AG	AA	AG	AA	AA	AG	AG	TC	AA	TC	CC	AA	No Call	GG	GG	AG	AG	AG	GG	CT	GG	CC	CC	AA	AA
D47-21	AA	CC	TG	GG	AA	GG	GG	AA	No Call	TC	GG	AG	TT	AA	CC	GG	CC	GG	GG	AA	GG	TT	GG	GG	No Call	GG	AG	AG	AG	GG	AG	TT	GG	TC	AA	AA	No Call	GG	AG	No Call	AG	GG	AG	CT	AG	CC	CC	AA	AA
D47-22	AG	TC	TG	GG	AG	GG	AA	AA	No Call	TC	GG	AA	TT	AA	CC	AG	CG	GG	GG	AG	AG	CC	AA	GG	GG	GG	GG	AA	No Call	AA	GG	CC	AA	TT	CC	AA	No Call	GG	AA	AG	GG	AG	AA	CC	GG	No Call	No Call	AA	AC
D48-01	AG	TC	TT	AG	GG	AG	GG	AA	No Call	TC	GG	AG	TC	AA	TC	GG	CC	GG	AA	AG	GG	TT	AG	TG	AG	AA	AA	AG	GG	AA	GG	TT	GG	TT	AA	AA	AG	No Call	GG	GG	AA	AA	AA	CC	AA	TT	CC	AG	AA
D48-02	AG	TC	TG	GG	GG	AG	GG	AA	No Call	CC	AG	AG	CC	AG	TC	GG	CG	AG	AA	AG	AG	CC	GG	TG	AG	AA	GG	AA	AA	AA	GG	TC	GG	TC	AC	AA	AG	TG	GG	AA	GG	AG	AG	TT	AG	CT	CC	AG	CC
D50-01	AG	TC	TG	GG	GG	AG	GG	AA	No Call	TC	GG	AA	TC	GG	TC	AG	CG	GG	AG	AA	AG	TC	AG	TT	AG	AG	AA	AG	GG	AA	GG	TC	GG	CC	AC	AA	GG	TG	AG	GG	AG	AA	AG	CT	AG	CT	No Call	AA	AC
D50-02	AG	TT	TG	AG	AG	AG	AG	AA	No Call	TC	AG	AG	TC	AG	TC	AA	CC	GG	AG	GG	AG	TC	AG	TT	GG	GG	AG	AA	AG	GG	AA	TT	AG	TC	AA	AA	AG	TG	AG	AG	AG	AG	AG	CT	AG	TT	No Call	AG	AC
D50-03	No Call	No Call	No Call	No Call	No Call	No Call	No Call	No Call	No Call	No Call	No Call	No Call	No Call	No Call	No Call	No Call	No Call	No Call	No Call	No Call	No Call	No Call	No Call	No Call	No Call	No Call	No Call	AG	No Call	No Call	No Call	No Call	No Call	No Call	No Call	No Call	No Call	No Call	No Call	No Call	No Call	No Call	No Call	No Call	No Call	No Call	No Call	No Call	No Call
D50-04	AG	TC	TT	GG	AG	AA	GG	AA	No Call	TT	AA	AA	TT	AG	TC	AA	CG	GG	AG	AG	AG	TC	AA	TG	GG	GG	AG	AA	GG	AA	GG	TC	GG	TT	AA	AA	AG	GG	AA	AG	AA	GG	AG	TT	GG	CT	No Call	AA	CC
D50-05	AA	TC	TG	AG	GG	AG	AG	AA	No Call	CC	GG	AG	TT	AG	TC	AG	GG	GG	AG	GG	GG	TC	AG	TG	AG	GG	AG	AG	GG	AG	AG	No Call	GG	TT	AC	AA	GG	TG	AG	AG	AG	GG	AA	CT	AG	TT	No Call	AG	AC
D50-06	AA	TC	TT	AG	AG	AG	GG	AA	No Call	CC	AG	AG	TT	GG	TC	GG	GG	AG	AA	AG	GG	CC	AA	TG	No Call	GG	AA	AA	AA	AG	AG	TC	AA	TC	AA	AA	GG	GG	AG	AG	AG	AG	AG	TT	AG	TT	No Call	AG	AC
D50-07	AA	TC	TT	AA	AA	AA	AG	AG	No Call	TC	AA	AG	TT	AG	TC	AG	CG	AG	AA	AG	AG	TT	AG	TT	AG	AG	GG	AG	GG	AG	AA	TC	AG	TC	AA	AA	AG	TG	AA	AG	AA	AG	AA	CC	AA	CT	No Call	AG	AC
D50-08	AG	TC	TT	AA	AG	GG	GG	AA	No Call	TC	AG	AA	TT	AG	CC	AA	CC	AA	AA	AG	GG	TC	GG	TT	AA	AG	AA	AG	AA	AA	GG	TC	GG	TT	AA	AA	GG	TG	GG	AA	AG	AA	AG	CC	AA	TT	No Call	AA	No Call
D50-09	AG	CC	TT	AG	AA	AG	AG	AA	No Call	CC	AG	GG	TC	GG	CC	GG	CG	GG	AG	GG	GG	CC	AA	TT	AG	GG	AG	AG	AA	AG	AG	TC	GG	TC	AA	AC	GG	No Call	AA	AG	AA	AA	AG	TT	AA	No Call	No Call	GG	CC
D50-10	No Call	TC	TG	AG	AG	AG	GG	AA	No Call	CC	AG	AG	TT	AG	TC	GG	CG	GG	No Call	AG	GG	CC	AG	TT	GG	GG	AA	GG	AA	AG	GG	TC	AG	CC	AA	AC	AG	TG	AG	GG	AA	AA	GG	CT	GG	TT	No Call	AG	AC
D50-100	No Call	No Call	No Call	No Call	No Call	No Call	No Call	No Call	No Call	CC	No Call	AG	No Call	No Call	No Call	No Call	No Call	No Call	No Call	No Call	No Call	No Call	No Call	No Call	No Call	No Call	No Call	AG	No Call	GG	No Call	No Call	No Call	TC	No Call	No Call	No Call	GG	No Call	No Call	No Call	No Call	No Call	CT	No Call	No Call	No Call	No Call	No Call
D50-101	AA	CC	No Call	No Call	AA	No Call	No Call	AA	No Call	No Call	No Call	AG	TT	GG	TC	No Call	GG	GG	AA	No Call	GG	No Call	No Call	No Call	No Call	GG	GG	AG	No Call	No Call	AA	TT	GG	TT	No Call	AA	No Call	No Call	No Call	GG	No Call	AG	AA	CT	No Call	No Call	No Call	AA	AA
D50-102	AA	No Call	TT	No Call	No Call	No Call	No Call	No Call	No Call	No Call	No Call	AA	TC	GG	No Call	No Call	No Call	GG	No Call	AA	GG	No Call	No Call	No Call	No Call	No Call	GG	AG	No Call	No Call	AA	No Call	GG	TT	No Call	No Call	No Call	TT	AA	No Call	No Call	No Call	GG	CT	AA	No Call	No Call	No Call	No Call
D50-103	No Call	No Call	No Call	No Call	No Call	No Call	No Call	No Call	No Call	CC	No Call	AG	No Call	No Call	CC	No Call	GG	No Call	No Call	AG	No Call	No Call	No Call	No Call	No Call	No Call	No Call	AG	No Call	No Call	AA	No Call	No Call	TT	No Call	AA	No Call	No Call	No Call	No Call	No Call	No Call	No Call	CT	No Call	No Call	TT	No Call	No Call
D50-104	No Call	No Call	No Call	No Call	No Call	GG	No Call	No Call	No Call	CC	No Call	AG	No Call	No Call	No Call	No Call	No Call	No Call	No Call	No Call	No Call	No Call	No Call	No Call	No Call	No Call	No Call	AG	No Call	No Call	AA	No Call	No Call	No Call	No Call	No Call	No Call	No Call	No Call	No Call	No Call	No Call	No Call	CT	No Call	No Call	No Call	No Call	CC
D50-105	No Call	No Call	No Call	No Call	No Call	AA	GG	No Call	No Call	CC	No Call	AG	No Call	No Call	No Call	No Call	No Call	No Call	No Call	No Call	GG	TT	No Call	TT	No Call	No Call	No Call	AG	No Call	No Call	AA	No Call	No Call	TC	No Call	No Call	No Call	No Call	No Call	No Call	AA	No Call	No Call	CT	No Call	No Call	No Call	No Call	No Call
D50-106	GG	CC	TT	AA	AG	GG	GG	No Call	No Call	TT	AA	AG	No Call	AA	TC	GG	CC	AG	AA	GG	GG	TC	AA	TG	AG	AA	AA	AG	AA	AG	AG	TT	GG	TC	AA	AA	GG	TT	GG	AA	AA	AA	AG	CT	AG	No Call	No Call	AG	AA
D50-107	AA	No Call	No Call	GG	No Call	AA	GG	No Call	No Call	CC	No Call	AG	No Call	No Call	TT	No Call	No Call	No Call	No Call	No Call	GG	No Call	No Call	No Call	GG	No Call	No Call	GG	No Call	No Call	GG	No Call	No Call	TC	AA	No Call	GG	No Call	AA	No Call	No Call	No Call	GG	CC	No Call	No Call	No Call	AA	No Call
D50-108	AA	CC	No Call	GG	No Call	No Call	No Call	GG	No Call	CC	AA	GG	No Call	GG	TC	No Call	No Call	GG	No Call	No Call	No Call	No Call	No Call	TT	No Call	GG	No Call	AG	No Call	No Call	AA	TT	GG	TT	No Call	AC	No Call	TT	No Call	No Call	AA	No Call	GG	No Call	No Call	No Call	No Call	GG	CC
D50-109	GG	No Call	GG	AA	AA	No Call	No Call	No Call	No Call	No Call	AA	GG	TT	No Call	CC	AA	CC	GG	No Call	GG	GG	CC	GG	No Call	No Call	GG	GG	AG	No Call	No Call	GG	CC	No Call	CC	AA	AA	No Call	No Call	GG	No Call	No Call	No Call	No Call	TT	GG	No Call	No Call	GG	AA
D50-11	AA	CC	TG	AG	AG	AG	AG	AA	No Call	CC	AG	AG	TT	AG	TC	AG	GG	GG	AG	AG	GG	TC	AG	TG	AA	AG	AG	GG	AG	AA	GG	TC	GG	TC	AA	AA	GG	GG	AG	GG	AG	AG	AG	TT	GG	No Call	No Call	AG	AC
D50-110	GG	CC	TT	GG	AG	AA	AA	GG	No Call	No Call	AG	GG	No Call	AA	TC	No Call	No Call	No Call	AA	AA	GG	TC	AG	No Call	GG	AA	AG	AG	No Call	No Call	AA	TT	AA	TT	CC	AA	AA	No Call	No Call	GG	No Call	AA	AA	CT	No Call	No Call	No Call	No Call	AC
D50-12	AG	TT	TG	AA	AG	AG	AG	AG	No Call	CC	AA	AG	TC	AG	TT	AG	GG	GG	AG	AG	AG	CC	AA	TT	No Call	GG	AG	AA	GG	AG	AG	TC	AA	TT	AA	AA	AG	GG	AG	AG	GG	AA	AA	CT	GG	TT	No Call	AG	AC
D50-13	No Call	TC	TT	AA	AG	AA	AG	AA	No Call	TC	AG	AG	TC	GG	CC	GG	CC	GG	AG	AG	GG	TC	AG	TT	GG	AG	AA	GG	AA	AG	AG	CC	AG	CC	AA	AC	GG	TT	AA	GG	AG	AA	GG	TT	AA	No Call	No Call	AG	CC
D50-14	AG	TC	TG	GG	GG	AA	AG	AA	No Call	CC	GG	GG	TC	GG	TC	GG	CC	GG	AA	AG	GG	CC	AA	TG	GG	GG	AA	AA	AG	AA	GG	TT	AA	TT	AA	AA	GG	TG	AG	AA	AG	AG	AA	TT	AA	TT	No Call	AG	AC
D50-15	AA	CC	TT	AG	AG	AA	GG	AG	No Call	TT	AA	AG	TT	AG	CC	AA	CG	AA	AG	AG	GG	TC	AG	TG	AG	AA	AA	AA	GG	AG	AG	CC	AG	TT	AA	AA	AG	TG	GG	GG	AG	AG	AG	CT	AG	TT	No Call	AG	AC
D50-16	AA	TT	TT	AG	GG	AG	GG	AA	No Call	TT	AG	AG	TT	GG	TC	AA	CC	AG	GG	AA	GG	TC	AG	TG	GG	GG	AG	AA	AG	GG	AA	TT	GG	CC	AA	AC	GG	TT	AA	AG	AA	AG	GG	TT	AA	CT	No Call	AG	CC
D50-17	AG	CC	TT	AG	AA	AA	GG	AG	No Call	TC	AA	AA	TT	AA	CC	GG	CC	GG	AG	GG	GG	TC	AG	TG	AG	AA	AA	AA	GG	AG	AG	TC	GG	TT	AA	AA	GG	TG	AA	GG	AA	AG	AA	CT	AG	TT	No Call	AA	CC
D50-18	AA	TC	TG	AA	AA	AG	GG	AA	No Call	TC	AA	GG	TT	AG	TC	AG	No Call	GG	GG	AG	GG	CC	AG	TT	AA	GG	AG	AG	AA	AG	AG	TC	AG	CC	AA	AC	GG	TG	AG	GG	AG	GG	AG	CT	AG	CC	TT	GG	AC
D50-19	AG	CC	TG	AG	AA	AA	GG	AA	No Call	TT	AA	AA	TT	AA	CC	GG	CC	AA	AA	GG	GG	TT	AA	TT	No Call	AA	AA	AG	AG	GG	AA	TT	AG	TT	AA	AA	GG	TT	GG	GG	AA	AA	AA	CC	AA	TT	No Call	AA	AA
D50-20	AA	TT	TG	GG	AG	GG	AG	AG	No Call	CC	AA	AG	TC	GG	CC	GG	GG	No Call	GG	AG	GG	CC	AA	TT	GG	GG	AA	AG	GG	GG	AA	CC	AG	TC	AA	AC	GG	TT	AG	GG	GG	No Call	AG	CT	AA	TT	No Call	AG	CC
D50-21	AG	CC	TG	AA	AG	GG	GG	AA	No Call	TT	AA	AG	TT	AA	CC	AG	CG	AG	AG	GG	AG	TC	GG	GG	AA	AA	AG	AG	AA	GG	AA	TT	GG	TC	AA	AA	GG	TG	AA	GG	AG	AG	AA	CC	AG	TT	No Call	AG	CC
D50-22	AG	CC	TT	AG	AA	AG	GG	AG	No Call	TC	AG	GG	TC	AG	TC	AG	CG	GG	AA	AA	AG	TT	AG	TG	GG	AG	GG	AA	AG	AG	GG	TT	GG	TT	AA	AA	AG	No Call	GG	AA	AA	AA	AG	CT	AA	CT	No Call	GG	AA
D50-23	AG	CC	TT	AG	AG	AG	GG	AG	No Call	TT	GG	AG	TC	GG	CC	AG	CG	AG	AA	AA	AG	CC	AG	TT	AA	AG	AG	AA	AA	AA	GG	TT	GG	CC	AA	AA	AA	TT	AG	AA	AG	AA	AG	CT	AG	CC	No Call	AG	AC
D50-24	AA	TT	TG	GG	GG	GG	AG	AA	No Call	CC	AG	AG	TC	GG	CC	GG	CG	AG	GG	AG	GG	CC	AG	TT	GG	AG	AA	AG	AG	AG	GG	CC	GG	TT	AA	AC	GG	TG	AG	GG	AG	GG	AG	CT	AA	TT	No Call	AG	CC
D50-25	AA	TC	TG	AA	AG	AG	GG	AA	No Call	TC	AG	AG	TT	AG	CC	AG	CC	AG	AA	AG	GG	CC	AG	TT	No Call	AG	AA	GG	AG	AG	AG	TT	AA	TT	AA	AC	GG	TG	AA	AG	AA	AA	AA	TT	AA	TT	No Call	AG	CC
D50-26	AG	CC	TT	AG	AA	AG	AG	AA	No Call	TC	AG	GG	TC	AG	CC	AG	CC	AA	AG	GG	GG	CC	AG	TG	AA	AG	AG	AA	AA	AG	AG	TC	GG	TT	AA	AA	GG	TG	AA	GG	AG	AA	AG	CC	AA	CT	No Call	GG	CC
D50-27	AG	TC	TT	AG	AG	AA	GG	AA	No Call	TC	AG	AA	TT	AG	TT	AG	CG	AG	AG	AG	GG	TC	AA	TG	GG	AG	AG	AG	AG	AA	GG	TT	AA	TT	AA	AA	AG	TT	AG	GG	AA	AG	AA	CT	AG	TT	No Call	AA	AC
D50-28	AG	TC	TT	AG	AA	AA	GG	AA	No Call	TT	AA	AG	TT	AA	CC	AG	CC	AG	AG	GG	AG	CC	GG	TG	AA	AA	AG	AG	AA	AG	GG	TT	GG	TT	AA	AA	GG	TT	AA	AG	AA	AA	AA	CC	AA	TT	No Call	AG	CC
D50-29	AG	TC	TG	AG	AG	AA	GG	AG	No Call	TC	GG	AG	TT	AG	TC	AG	CG	AG	AA	AA	GG	TC	GG	TT	GG	GG	AG	GG	GG	AG	GG	No Call	GG	CC	AA	AA	AG	TG	GG	AG	GG	AA	AG	TT	AA	CC	No Call	AG	No Call
D50-30	AG	CC	TT	AA	AG	AG	GG	AG	No Call	TT	GG	AG	TT	AG	TC	AG	CG	GG	AA	AA	GG	TC	GG	TG	No Call	GG	AG	AG	AA	AA	GG	TT	GG	CC	AA	AA	AA	TG	AG	GG	AA	AA	AG	CT	AA	TT	No Call	AG	AA
D50-31	AG	TC	TT	AG	AA	AG	AG	AA	No Call	TT	AG	GG	TT	AG	CC	AA	CC	GG	AA	GG	GG	TC	GG	TG	AA	AG	AG	AA	GG	GG	AA	CC	GG	TT	AA	AA	GG	TG	GG	AG	AG	AA	AA	CT	AA	TT	No Call	GG	AA
D50-32	AG	CC	TG	AG	AA	AG	GG	AG	No Call	TC	GG	AA	TT	AG	CC	AA	CC	GG	AG	AA	GG	TC	GG	TG	GG	AG	GG	AG	AG	AG	GG	TT	AG	TC	AA	AA	AG	TG	AG	AA	AG	AA	AA	CT	AG	CT	No Call	AA	AC
D50-33	AG	CC	TT	AG	AG	AG	GG	AA	No Call	TC	AA	AA	TC	AG	CC	AG	CG	AG	AA	AG	GG	TC	AG	GG	AA	AG	AA	AG	AG	GG	AG	TC	AG	TC	AA	AA	GG	TT	GG	AA	AG	AA	AG	CC	AA	CT	No Call	AA	AA
D50-34	AA	TC	TT	AG	GG	AA	GG	AA	No Call	TC	GG	AA	TT	AG	TT	AA	CC	AG	AA	AG	GG	CC	AG	TT	AG	AG	AA	AA	AA	AG	AG	CC	GG	TT	AC	AA	GG	TT	AG	AG	GG	AA	AG	CT	AG	CT	No Call	AA	AC
D50-35	AA	CC	TG	AG	AG	AG	GG	GG	No Call	TT	GG	AG	TT	AG	CC	AG	CC	GG	AA	AA	GG	TC	GG	TT	GG	GG	AA	AG	AG	AG	AG	TT	AG	CC	AA	AA	AA	TG	AG	AG	AA	AG	AG	CT	AA	CC	No Call	AG	AC
D50-36	GG	CC	TT	AG	GG	AG	GG	AG	No Call	TT	AG	GG	TT	AG	CC	AA	CG	GG	AG	AG	AG	CC	GG	TG	AA	GG	GG	GG	AG	AA	GG	TT	GG	TT	AC	AA	AA	TG	No Call	GG	AA	AG	AG	CT	AA	TT	No Call	GG	AC
D50-37	AA	CC	TG	AA	GG	GG	AG	AA	No Call	CC	AA	AG	TT	AG	CC	AG	CG	GG	GG	AA	GG	TC	AG	TG	AG	AG	AG	AA	AG	AA	GG	TC	AG	TC	AA	AC	AG	No Call	AG	GG	AA	GG	AG	CT	AG	CT	No Call	AG	CC
D50-38	AA	CC	TT	AG	GG	AA	GG	AA	No Call	TC	GG	AG	TT	AG	CC	AG	CC	GG	AA	AA	GG	CC	GG	TG	GG	AG	AA	AG	AA	AA	AG	TC	GG	TT	AA	AA	AG	TG	AG	No Call	AA	AG	AG	TT	AA	No Call	No Call	AG	AA
D50-39	AA	CC	TG	AA	GG	AG	AG	AG	No Call	TT	AG	AG	TT	AG	CC	AG	CC	GG	AA	AG	GG	CC	GG	TG	GG	AG	AG	AA	AG	AG	AG	TC	GG	TT	AA	AA	AA	TG	AG	No Call	AG	AG	AA	CC	AA	TT	No Call	AG	AC
D50-40	AG	CC	TG	GG	AA	AG	AG	AG	No Call	TC	AG	GG	TC	GG	CC	AG	GG	AG	AG	GG	GG	CC	AA	TT	AG	AG	AG	AA	AG	AA	GG	CC	AG	TC	AA	AC	GG	TT	AA	AG	AG	AG	AG	TT	AA	CC	No Call	GG	CC
D50-41	AA	TC	TT	AA	AA	AA	AG	AG	No Call	TC	AA	GG	TT	AG	TC	AG	CC	GG	AA	AG	AG	TC	GG	TG	AG	AG	AG	GG	AG	AA	AG	TT	GG	TC	AC	AC	AG	TG	AG	AA	AG	AA	AG	CC	AA	No Call	No Call	GG	AA
D50-42	AG	TC	TT	AG	AA	AG	GG	AG	No Call	TC	AG	GG	TC	AG	TC	AG	CG	AG	AA	AG	AG	TC	AG	TG	AG	AG	AG	AA	AG	AA	GG	TC	GG	TC	AA	AA	AG	TG	GG	AG	AG	AA	AA	CT	AA	TT	No Call	GG	AA
D50-43	GG	TC	TT	AA	AG	AA	AG	GG	No Call	TC	AG	AG	TT	AG	CC	AG	CC	AG	AA	AA	GG	CC	GG	TG	GG	GG	AG	AA	AG	AG	GG	TT	GG	TC	AA	AA	AG	TG	AG	AG	AG	AG	AG	TT	AG	CT	No Call	AG	AA
D50-44	AA	TC	TT	AA	AG	AG	GG	AG	No Call	TT	GG	GG	TT	AG	TC	AA	CC	AG	GG	GG	GG	CC	AG	TT	AA	AG	AG	AG	GG	AA	GG	TT	AG	TC	AA	AC	GG	TT	AA	AG	AA	AG	AG	TT	AG	TT	No Call	GG	CC
D50-45	AG	CC	No Call	AG	No Call	No Call	No Call	No Call	No Call	No Call	No Call	No Call	No Call	No Call	CC	No Call	No Call	AG	No Call	No Call	No Call	No Call	No Call	TT	No Call	No Call	No Call	GG	No Call	No Call	GG	TT	No Call	CC	No Call	AA	No Call	No Call	No Call	No Call	No Call	No Call	No Call	TT	No Call	No Call	TT	No Call	No Call
D50-46	AA	CC	TG	AA	GG	AA	AG	AA	No Call	TC	AG	GG	TT	AG	CC	AA	CG	GG	AG	AG	GG	CC	AG	TG	GG	GG	AG	AA	GG	AA	GG	TT	GG	TT	AC	AC	AG	TG	AA	GG	AG	AG	AA	TT	AG	CC	No Call	GG	CC
D50-47	AG	CC	TG	AA	GG	AA	AG	AA	No Call	CC	GG	AA	TT	GG	TC	GG	CC	GG	AA	GG	AG	CC	AG	TG	AG	GG	AG	AA	AG	GG	AA	TT	AG	TC	AA	AA	GG	GG	AG	GG	AG	GG	AG	CT	AA	TT	No Call	AA	CC
D50-48	AA	TC	TT	AG	AG	AG	GG	AA	No Call	TC	AG	GG	TT	AG	CC	AA	CG	GG	AG	AG	GG	CC	AA	TT	GG	GG	AG	AA	AG	GG	AG	TT	AA	TC	AC	AC	GG	TG	AA	AG	AA	AA	AG	CT	AG	CT	No Call	GG	AC
D50-49	AA	TT	TG	GG	GG	AG	GG	No Call	No Call	TT	AA	GG	TT	AG	CC	AG	CG	AG	GG	AG	GG	TC	AG	TT	GG	AG	AG	AG	AA	GG	AA	CC	AA	CC	AA	No Call	AA	GG	AA	GG	AG	AA	GG	CT	AA	No Call	No Call	GG	CC
D50-50	AA	CC	TG	AG	AA	AG	GG	GG	No Call	TT	AG	GG	TC	GG	TC	AA	CC	GG	AG	AA	GG	TC	GG	TG	No Call	GG	AA	AA	AA	AA	GG	TT	GG	TC	AA	AA	AA	TT	AA	AA	AG	AG	AG	CT	AG	TT	No Call	AG	CC
D50-51	AA	TT	TG	AA	AG	AG	GG	AG	No Call	TC	AG	AG	TT	AG	CC	AG	CC	AG	AG	AG	GG	TC	AA	TT	GG	AG	AA	AA	GG	AA	GG	CC	AG	TT	AA	AC	AA	TG	AG	GG	AG	AG	AG	CT	AA	CT	No Call	AG	CC
D50-52	AG	TC	TT	AG	AG	GG	AG	AA	No Call	TC	AA	AG	TT	AA	CC	AA	CG	GG	AG	AG	GG	TT	GG	TT	AA	AG	AG	AA	GG	AA	GG	CC	GG	TT	AA	AA	GG	TG	GG	AG	AG	AG	AG	CC	AG	CC	No Call	AG	AA
D50-53	AA	CC	TT	AG	AG	AA	GG	GG	No Call	TC	GG	AG	TT	AG	CC	AG	CG	AG	AA	AA	GG	CC	AG	TT	GG	AG	GG	GG	AA	AA	GG	TC	GG	TC	AA	AA	AG	TG	AG	GG	AG	AG	AG	CT	AA	No Call	No Call	AG	AA
D50-54	AG	TC	TT	AG	AG	AA	AG	AG	No Call	TT	GG	GG	TT	GG	CC	AG	CG	GG	AA	AA	GG	TC	GG	TG	GG	GG	AG	AG	AG	AA	AG	TT	AG	CC	AA	AA	AA	GG	GG	AG	AA	AA	AG	TT	AA	TT	No Call	GG	AC
D50-55	AA	TC	TT	AG	AA	AG	AG	AG	No Call	TC	AA	AG	TC	AG	TC	AA	CC	AG	AG	GG	GG	TC	GG	TG	AG	AG	GG	AG	GG	No Call	AA	CC	GG	TC	AA	AA	AG	TG	AA	GG	AA	AG	AA	CC	AA	No Call	No Call	AG	CC
D50-56	AA	TC	TT	AG	AG	AG	GG	AA	No Call	TC	AG	AG	TT	AG	CC	AA	CG	GG	AG	AA	GG	TC	No Call	TT	GG	GG	AG	AA	AG	No Call	AG	CC	AG	TT	AC	AC	GG	TT	AA	AG	AG	AG	GG	CT	AA	No Call	No Call	AG	AC
D50-57	AA	CC	TG	GG	AG	AG	GG	AA	No Call	TT	AG	AG	TC	GG	TC	AG	CG	AG	AG	AA	GG	TC	AG	TT	AG	GG	AA	AG	AG	AA	GG	TT	GG	TC	AC	AC	GG	TT	AG	GG	AG	AA	AA	CT	AG	CC	No Call	AG	AC
D50-58	AA	CC	TG	AA	AG	AG	GG	AA	No Call	TC	GG	GG	TT	AG	CC	AG	CC	AG	AG	AA	GG	TC	GG	TG	AA	GG	AG	AG	AG	AG	AG	TC	AG	CC	AC	AA	AG	TG	AG	AG	AG	AG	AA	TT	AA	CC	No Call	GG	AC
D50-59	AG	TC	TG	AG	GG	AG	AG	AA	No Call	CC	AG	GG	TT	GG	CC	AG	CC	AG	No Call	AG	AG	CC	AA	TG	GG	AG	AG	AA	AA	GG	AA	No Call	AA	TT	AC	AC	No Call	TT	AA	GG	GG	AA	AA	TT	AA	TT	No Call	GG	CC
D50-60	AG	TT	TT	AG	AA	GG	GG	AA	No Call	TC	AG	AA	TT	AG	TC	GG	CG	GG	AG	AA	GG	TC	AA	TT	No Call	AG	AA	AG	AG	AG	AG	TC	AG	TC	AA	AA	GG	TT	AG	GG	AA	AA	AA	CT	AG	TT	No Call	AA	AC
D50-61	AG	CC	TG	AA	AG	AG	GG	AA	No Call	TC	AG	AG	TT	AG	TC	AA	CG	AG	AG	AG	AG	TC	AG	TT	GG	AG	AG	AA	GG	AG	AG	TT	GG	TC	AC	AA	AA	TG	AA	GG	GG	AA	AA	CC	No Call	CC	No Call	AG	CC
D50-62	AG	CC	TG	AG	AA	AG	AG	AG	No Call	TC	AA	GG	TT	AG	TC	AA	CG	GG	GG	AG	AG	CC	AG	TT	GG	GG	AG	AA	GG	AG	AG	TC	AA	TC	AC	AC	AG	GG	AG	GG	GG	AG	AG	TT	AG	TT	No Call	GG	AC
D50-63	AG	TC	TT	AG	AG	GG	GG	AG	No Call	TC	AG	AA	TC	AG	CC	AG	CC	GG	AA	AG	GG	TC	AG	TT	AG	AG	GG	AG	GG	GG	No Call	TT	GG	TT	AC	AA	GG	TT	AA	GG	AG	AA	AA	CC	AG	TT	No Call	AA	AC
D50-64	AA	CC	TT	AA	GG	GG	AG	AA	No Call	TC	AA	AG	TC	GG	TC	GG	CG	GG	AG	GG	GG	TC	AA	TT	GG	GG	AA	GG	GG	AG	AG	TC	GG	CC	AA	AC	AG	GG	AA	No Call	AG	AG	AG	TT	AA	CT	No Call	AG	CC
D50-65	AA	TC	TG	GG	GG	AG	AG	AA	No Call	TC	AG	GG	TC	GG	TC	AG	CG	AG	GG	AG	GG	TC	AG	TG	GG	GG	AA	AA	AG	AA	GG	TT	GG	CC	AA	AC	AG	TG	AG	GG	GG	AG	GG	CT	AG	TT	No Call	GG	CC
D50-66	AA	CC	TT	AG	AG	AA	GG	AA	No Call	TT	AA	GG	TT	AA	CC	AG	CG	AA	AG	GG	GG	CC	GG	TG	AG	AA	GG	AG	GG	GG	AA	TC	AG	TT	AA	AA	AG	TT	AG	GG	AG	AG	AG	CT	AG	TT	No Call	GG	AC
D50-67	AG	CC	TT	AG	AG	AG	GG	AA	No Call	TC	GG	AG	TT	AG	CC	AG	CG	AG	AA	AA	GG	TC	AG	TG	GG	AG	GG	AG	AA	AA	GG	TT	GG	TT	AA	AA	AG	GG	AG	GG	AA	AA	AG	CC	AA	TT	No Call	AG	AA
D50-68	AA	TT	TG	AA	AA	GG	GG	AA	No Call	TC	GG	GG	TT	GG	No Call	AA	CC	AG	AG	AG	GG	CC	AA	TT	GG	GG	AA	AG	AG	GG	AA	TC	GG	TT	CC	AC	No Call	TG	AA	No Call	AA	AA	AA	TT	AA	TT	No Call	GG	CC
D50-69	GG	TC	TT	AG	AG	AG	AG	GG	No Call	TC	GG	AG	TT	GG	CC	AG	CG	AG	AG	AA	AG	CC	GG	TG	GG	GG	AG	AA	GG	AA	GG	TT	GG	TT	AC	AA	AG	TT	GG	GG	GG	AG	AA	CT	AA	TT	No Call	AG	AA
D50-70	AA	CC	TG	AG	AG	AA	GG	AG	No Call	TC	AG	AG	TT	AG	TC	AA	No Call	AG	AG	AG	GG	CC	AG	TG	AA	AA	No Call	AG	AA	AA	AG	TT	AG	TT	AA	AA	AG	TT	AG	AG	AG	AG	AA	CT	AA	TT	No Call	AA	AC
D50-71	AA	CC	TT	AG	AA	AA	GG	AA	No Call	TT	AA	GG	TT	AA	CC	AG	CG	AA	AG	GG	GG	TC	AG	TT	GG	AA	GG	AG	GG	GG	No Call	CC	GG	TT	AA	AA	AG	TG	AG	AG	AG	AA	AG	CT	AG	TT	No Call	GG	AC
D50-72	AA	TC	TG	AA	AG	GG	AG	AA	No Call	TT	AG	AG	TT	AG	CC	AG	CC	AA	AA	GG	GG	TC	GG	TT	AA	AG	AA	AA	AA	GG	AA	TC	GG	TT	AA	AA	GG	No Call	GG	AA	AA	AG	AA	CT	AA	CT	No Call	AG	AA
D50-73	AA	TC	TG	AG	AG	GG	GG	AG	No Call	TT	AG	AG	TC	AG	CC	AG	CG	GG	AA	GG	AG	CC	AA	TT	GG	GG	AA	AG	GG	AG	AG	TT	GG	TC	AC	AA	AG	TG	AG	GG	AG	GG	AG	CT	AG	TT	No Call	AG	AC
D50-74	AA	TC	TG	AG	AG	AG	GG	AG	No Call	TT	AG	AG	TT	GG	TC	AG	CG	GG	AA	AG	GG	CC	AA	TT	AG	AG	AA	AA	AG	GG	AA	TT	GG	CC	AA	AA	AG	TT	AG	GG	AG	AG	AG	TT	No Call	No Call	No Call	AG	AC
D50-75	AG	TC	TT	AA	AA	AG	AG	AG	No Call	TC	AG	AG	TT	AG	TC	AG	CC	GG	AG	GG	AG	TT	GG	TT	No Call	AG	AG	AA	AG	AA	AG	TT	AG	TC	AA	AC	AG	TG	AG	AG	AA	AG	AG	CC	AG	TT	No Call	AG	AC
D50-76	AG	CC	TT	AG	AG	AA	GG	AA	No Call	TT	AG	AG	TC	AG	TC	AA	CG	AG	AA	AG	GG	TC	GG	TG	AG	GG	AA	AG	AG	AG	AG	TT	GG	TC	AA	AA	AA	GG	AA	GG	AG	AA	AA	CT	AA	CC	No Call	AG	CC
D50-77	AG	TC	TG	AA	GG	AG	GG	GG	No Call	TT	GG	GG	TC	GG	CC	AA	CC	AG	AA	AA	GG	TC	GG	GG	AG	GG	GG	GG	AG	AG	GG	TT	GG	TC	AA	AC	AG	GG	AG	AG	AG	AA	AA	TT	AG	CT	No Call	GG	AA
D50-78	GG	TC	TT	AG	No Call	AG	AG	AA	No Call	TT	AA	GG	TT	AA	CC	AG	CC	GG	AA	GG	GG	TC	AA	TG	AA	AG	GG	AA	AA	AG	AG	CC	AG	TC	AA	AC	GG	TG	AA	AG	AA	AG	AA	CT	AA	CC	No Call	GG	CC
D50-79	AG	CC	TG	AG	AG	GG	GG	AA	No Call	TC	AG	AG	TT	AA	CC	AA	CC	AG	AA	GG	GG	TT	AG	TT	AA	AG	AG	AG	GG	AA	GG	No Call	AG	TT	AA	No Call	GG	TT	GG	AA	AG	AA	AG	CC	AA	CC	No Call	AG	AA
D50-80	AG	TC	TT	AG	AA	GG	AG	AA	No Call	TT	AA	GG	TC	GG	TC	AA	GG	GG	GG	GG	AG	CC	AG	TT	GG	AG	AG	GG	AG	AA	GG	TC	AA	TC	AC	AC	AG	TG	AG	GG	AA	AG	GG	TT	AG	TT	No Call	GG	AC
D50-81	AG	TC	TG	No Call	AG	AG	GG	AA	No Call	TT	GG	AG	TT	GG	CC	AG	CG	AG	AG	AA	GG	TC	AG	TG	AA	GG	AG	AA	GG	AG	AG	TT	GG	TC	AA	AA	AA	GG	AA	GG	AG	AG	AG	CT	AA	No Call	No Call	AG	CC
D50-82	AG	CC	TG	AG	AA	AA	GG	GG	No Call	TC	GG	AG	TC	AG	TC	AG	CG	AG	AA	AG	AG	TC	AG	TG	AA	AG	AG	AG	AG	AA	GG	TT	GG	CC	AA	AA	AG	TT	GG	GG	GG	AA	AA	CT	AA	TT	No Call	AG	AA
D50-83	AA	CC	TG	AA	AG	GG	GG	AG	No Call	TC	AG	GG	TT	AG	CC	GG	CC	AG	AA	GG	GG	TC	AG	TG	AA	AG	GG	AA	GG	AG	AG	TC	AG	TT	AA	AA	GG	TT	AA	AG	AG	AG	AA	CC	AA	TT	No Call	GG	CC
D50-84	AG	TC	TG	AG	GG	AG	GG	AG	No Call	TC	GG	AG	TT	AG	CC	AG	CC	AG	AG	AA	GG	TT	GG	TG	AG	AG	AG	GG	GG	AA	GG	TC	GG	TT	AA	AA	No Call	GG	GG	AG	AG	AA	AA	CT	AA	CC	No Call	AG	AC
D50-85	No Call	TC	TT	AG	AG	GG	GG	AG	No Call	CC	No Call	AG	No Call	AG	CC	GG	CG	AG	AG	AG	GG	CC	AA	TT	AG	GG	AA	AG	AA	AA	GG	TT	AG	TT	AA	AC	GG	GG	AA	No Call	AG	AA	AG	TT	AA	CC	No Call	AG	CC
D50-86	AG	TC	TT	AG	AA	AA	AG	AA	No Call	TT	GG	AG	TT	GG	TT	AA	CG	AG	AG	AG	GG	TC	AG	TG	AA	AG	AG	AG	GG	AA	GG	CC	AG	TC	AA	AA	AA	TG	AG	AG	AG	AA	AA	TT	AG	TT	No Call	AG	AC
D50-87	AA	TC	TT	AA	GG	AG	GG	AA	No Call	CC	GG	AG	TT	AA	TC	AG	CG	AA	AA	AA	GG	TC	GG	TG	No Call	GG	AA	AG	AG	AA	GG	TT	AG	TC	AA	AC	AA	GG	AG	AG	AA	AA	AA	CT	AG	No Call	No Call	AG	AC
D50-88	AG	CC	TG	AG	AG	AG	GG	AG	No Call	TT	GG	AG	TT	GG	TC	AA	GG	GG	AG	GG	AG	CC	AG	TG	GG	AG	AG	GG	GG	AG	AG	CC	AG	CC	AA	AA	AG	TG	AA	GG	AA	GG	AG	CT	AG	TT	No Call	AG	CC
D50-89	AG	CC	TG	AG	No Call	AG	AG	GG	No Call	TC	GG	AG	TT	GG	CC	AG	CC	GG	AA	AA	GG	TC	GG	TG	GG	AG	AG	AG	GG	AA	GG	TT	GG	TC	AA	AA	No Call	TT	GG	AG	AG	AG	AG	CT	AA	TT	No Call	AG	AA
D50-90	AG	CC	TG	AG	AG	GG	AG	AA	No Call	TC	AG	GG	TT	AG	TC	AG	CC	AA	AA	AG	GG	TT	GG	TT	AA	AG	GG	GG	AA	AG	AG	TC	GG	TT	AA	AA	GG	TT	AG	AA	AA	AA	AG	CC	AG	TT	No Call	GG	AC
D50-91	AA	CC	TG	AG	AA	AA	GG	AA	No Call	TC	AA	AG	TC	AA	CC	AG	CC	GG	AG	GG	AG	TT	AG	TG	AG	AA	AG	GG	AG	AA	GG	TC	AG	TT	AC	AA	GG	TG	AG	GG	AA	AA	AA	CT	AA	TT	No Call	AG	AC
D50-92	No Call	CC	No Call	No Call	No Call	No Call	No Call	No Call	No Call	No Call	No Call	No Call	No Call	No Call	No Call	No Call	No Call	No Call	No Call	No Call	GG	No Call	No Call	No Call	No Call	No Call	GG	AG	No Call	GG	GG	TT	GG	TT	No Call	No Call	No Call	No Call	No Call	No Call	No Call	No Call	No Call	CC	No Call	No Call	No Call	No Call	AC
D50-93	GG	No Call	No Call	No Call	No Call	AA	GG	No Call	No Call	CC	AA	AG	TT	No Call	No Call	AA	No Call	No Call	No Call	No Call	No Call	No Call	No Call	TT	No Call	No Call	No Call	AG	GG	No Call	AA	No Call	No Call	TT	No Call	CC	No Call	TT	AA	No Call	No Call	No Call	No Call	TT	No Call	No Call	No Call	No Call	AA
D50-94	No Call	No Call	No Call	No Call	No Call	No Call	No Call	No Call	No Call	CC	No Call	AG	No Call	No Call	No Call	No Call	No Call	No Call	No Call	No Call	No Call	CC	No Call	No Call	No Call	No Call	No Call	AG	No Call	No Call	AA	No Call	No Call	No Call	No Call	AA	No Call	GG	No Call	No Call	No Call	No Call	No Call	CT	No Call	No Call	TT	No Call	No Call
D50-95	AG	TC	No Call	AG	No Call	AA	GG	No Call	No Call	CC	AA	No Call	TT	No Call	TC	No Call	CC	AG	AA	GG	No Call	TT	No Call	TT	No Call	No Call	GG	No Call	AA	GG	AA	No Call	AG	TT	No Call	AA	No Call	TT	AA	No Call	No Call	No Call	No Call	CC	AA	No Call	TT	AA	CC
D50-96	GG	CC	No Call	AG	AG	AA	AG	GG	No Call	TC	AA	GG	TT	No Call	CC	AG	CC	GG	No Call	No Call	AG	CC	GG	TT	No Call	GG	AG	AG	No Call	GG	GG	No Call	GG	TC	AA	AA	No Call	No Call	GG	No Call	AA	AA	No Call	CT	AA	No Call	No Call	AG	AC
D50-97	No Call	No Call	GG	No Call	AG	No Call	No Call	No Call	No Call	No Call	AA	AG	No Call	AA	No Call	AA	No Call	No Call	No Call	No Call	No Call	TT	No Call	No Call	No Call	AG	No Call	No Call	No Call	GG	AA	TT	No Call	CC	No Call	CC	No Call	No Call	GG	No Call	No Call	AA	No Call	CT	No Call	No Call	No Call	GG	No Call
D50-98	No Call	No Call	No Call	No Call	No Call	No Call	No Call	No Call	No Call	No Call	No Call	No Call	No Call	No Call	TC	No Call	No Call	No Call	No Call	No Call	No Call	No Call	No Call	No Call	No Call	No Call	No Call	No Call	No Call	No Call	AA	No Call	No Call	No Call	No Call	No Call	No Call	No Call	No Call	No Call	AA	No Call	No Call	CC	No Call	No Call	No Call	No Call	No Call
D50-99	No Call	No Call	No Call	No Call	No Call	No Call	No Call	No Call	No Call	No Call	No Call	No Call	No Call	No Call	TC	No Call	No Call	No Call	No Call	No Call	No Call	No Call	No Call	No Call	No Call	No Call	No Call	AA	No Call	No Call	AA	No Call	No Call	TC	No Call	No Call	AG	No Call	No Call	No Call	No Call	No Call	No Call	CT	No Call	No Call	No Call	No Call	No Call
D48-03	AG	TT	TG	GG	GG	GG	GG	AG	No Call	CC	AG	AA	CC	GG	TT	GG	CG	AG	GG	GG	GG	CC	AG	TG	GG	AA	GG	GG	GG	AA	GG	TT	GG	TC	AC	AA	AG	GG	AG	AG	AA	AG	AG	CC	AG	CT	No Call	AA	AC
D48-04	AG	TC	TT	AG	GG	AG	AG	AG	No Call	CC	AG	AG	CC	GG	TT	GG	CG	AG	AG	GG	GG	TC	AA	TT	AG	GG	GG	GG	GG	AG	AA	TT	AG	TC	CC	AA	AG	GG	GG	AG	AG	AG	AG	CT	AG	CT	No Call	AG	AA
D48-05	AA	TC	TT	AG	AG	AG	AA	AG	No Call	TC	AG	GG	TC	AA	TC	AG	CC	AG	AA	GG	AG	TC	AG	TT	AG	AG	GG	AA	GG	AA	GG	CC	GG	TC	AC	AA	AA	TG	GG	AA	AG	AA	AA	TT	GG	CT	No Call	GG	AC
D48-06	AG	TT	TT	AG	GG	AG	GG	AG	No Call	CC	AA	AA	TC	GG	TT	AG	CC	AG	AG	AG	GG	CC	AA	TG	GG	GG	AG	AG	GG	AA	AG	TT	AG	TC	CC	AA	AA	TG	AA	AG	AG	AA	AG	CC	AG	CT	No Call	AA	AC
D48-07	GG	TT	TG	GG	AA	AG	GG	AA	No Call	TC	AA	GG	CC	GG	TC	GG	CG	AA	AA	AA	AG	CC	GG	TT	AA	AG	AG	AA	AG	GG	AA	TC	GG	CC	AC	AC	AA	GG	GG	AG	AA	AA	AG	CT	GG	CT	No Call	GG	AC
D48-08	GG	TT	TG	AG	AG	AG	AA	AG	No Call	TC	AG	AG	CC	AG	CC	AG	CC	AG	AG	GG	GG	CC	AG	TT	GG	AG	AG	AG	GG	AA	GG	TT	GG	TC	AC	AA	AG	TG	GG	GG	AG	AA	AA	CC	GG	CC	No Call	AG	AA
D48-09	AG	TT	TT	GG	AA	No Call	GG	AA	No Call	TC	GG	AA	TT	GG	CC	AG	CC	AG	AG	AA	AG	TC	GG	TG	AG	AG	GG	AG	AG	GG	AA	TC	AG	No Call	AA	AA	AG	TT	GG	AA	AA	AG	AG	CT	GG	TT	No Call	AA	AA
D48-10	AG	TC	TG	AA	GG	AG	GG	AA	No Call	No Call	AG	AG	CC	AG	TC	AG	CC	AG	AA	AA	AG	CC	GG	TG	AA	GG	GG	AG	AG	AA	GG	CC	GG	CC	CC	AA	AG	GG	GG	AA	AG	AG	AG	CT	AG	CT	TT	AG	CC
D48-11	AG	TT	GG	GG	AA	AG	GG	AA	No Call	CC	AG	AG	TC	GG	CC	AA	CG	AA	AG	GG	AG	CC	GG	TG	AA	AG	AG	AA	AG	AG	AG	TT	GG	TC	AA	AA	AG	GG	GG	AA	AG	AA	AG	CC	GG	CT	No Call	AG	AA
D48-12	AA	TT	TG	AG	AA	AA	GG	AA	No Call	TC	AG	AG	TC	GG	CC	No Call	CC	AA	AA	AA	AG	TC	AG	TG	AA	AG	GG	GG	AG	AG	AG	TC	GG	TT	AC	AA	AG	TG	AG	AA	AG	AA	AG	CC	AG	CC	TT	No Call	AA
D48-13	AA	CC	TT	AG	GG	GG	AG	AA	No Call	TC	AG	AG	TC	GG	TC	AA	CG	AG	AA	GG	AG	TT	AG	TT	AA	GG	GG	AG	AG	AG	AG	TC	AG	TC	AC	AA	AG	TG	AG	AA	AG	AG	AA	TT	AG	CT	No Call	AG	CC
D48-14	AG	TC	TG	GG	GG	GG	AG	GG	No Call	TC	AG	AA	CC	AG	TC	AG	CC	AA	GG	AG	GG	CC	AA	TG	AG	AG	AG	GG	GG	AG	AG	TT	AG	TC	CC	AA	GG	GG	AG	AG	AG	AA	AA	CT	GG	CT	No Call	AA	AA
D48-15	AA	TC	TT	AG	GG	AA	AG	AG	No Call	TC	GG	No Call	TT	GG	CC	GG	GG	AG	AG	GG	AG	TT	AG	TT	AG	GG	AG	AG	AA	GG	AA	TC	GG	TT	CC	AA	AA	TG	GG	AA	AG	AG	GG	CT	AG	CT	No Call	AG	AA
D48-16	AA	TC	TG	AA	GG	GG	AG	AA	No Call	TT	AG	AG	TC	AG	TC	AA	CC	AG	AA	AG	AG	CC	AG	TT	AG	AG	GG	AG	GG	AG	AG	TC	GG	TC	AC	AA	AG	TG	GG	AA	GG	AG	AA	TT	GG	CT	No Call	AG	AC
D48-17	AA	CC	TG	No Call	GG	AG	AA	AA	No Call	TC	AG	AG	TC	GG	TC	AA	CC	AG	AA	AG	AG	TC	AG	TT	AA	AA	AG	AA	AG	AG	AA	TT	GG	TT	AC	AA	AG	TT	GG	AA	GG	AG	AG	TT	AG	TT	No Call	AG	AC
D48-18	AA	TT	TT	GG	AG	AA	AG	AG	No Call	CC	GG	AG	TC	AG	TC	AG	GG	AG	AG	AG	AG	CC	AA	TG	AA	AG	AG	AA	AG	GG	AA	CC	GG	CC	CC	AA	AA	GG	GG	GG	AG	AA	GG	CC	AG	CC	No Call	AG	AA
D48-19	AG	TC	TT	GG	GG	AG	GG	AA	No Call	TC	AG	AA	CC	GG	TC	AG	CG	AA	AG	AA	AG	CC	No Call	TT	AG	GG	GG	AG	AA	GG	AA	TC	AG	TC	AA	AA	GG	TG	AG	AG	AG	AG	AG	TT	AG	CT	No Call	AA	AC
D48-20	GG	CC	TT	GG	GG	GG	AG	AA	No Call	TC	AG	AG	TC	AG	TC	GG	CC	AA	AA	GG	AG	CC	AG	TT	AG	AG	GG	AG	AA	AG	AG	TT	AG	CC	AC	AA	AA	No Call	AG	AA	AG	AA	AA	TT	GG	CT	No Call	AG	CC
D48-21	AG	TC	TG	GG	GG	GG	GG	AG	No Call	CC	AG	AG	CC	GG	TC	GG	CC	AG	AG	GG	GG	CC	AG	TT	AG	AG	AG	GG	GG	AA	AG	TT	AG	CC	AC	AA	AG	GG	AA	AG	AA	AG	AG	TT	AG	CC	No Call	AG	AC
D48-22	AG	TT	GG	AG	AG	GG	AG	GG	No Call	TC	AG	AG	CC	GG	TC	GG	CC	AG	GG	GG	GG	TC	AA	TG	No Call	GG	GG	AG	GG	AA	GG	TT	GG	TC	CC	AA	AA	GG	AG	AG	GG	AG	AG	CT	AG	CT	No Call	AG	AA
D48-23	GG	TT	TT	GG	AA	AG	GG	AA	No Call	CC	AG	GG	TC	GG	CC	AG	CC	GG	AA	No Call	AG	TT	No Call	TG	AG	AG	AG	AA	AG	GG	AA	TC	GG	TT	AA	AC	AA	TG	AG	AG	AG	AG	No Call	CT	GG	CC	No Call	GG	AC
D48-24	GG	TC	TG	AG	GG	AG	AA	AG	No Call	TC	GG	AA	CC	GG	TT	AG	CC	AG	AG	GG	GG	TC	AA	TG	GG	GG	GG	AG	AG	AA	AG	TT	GG	TC	AA	AA	AG	GG	AG	GG	AG	AA	AG	CC	GG	CC	No Call	AA	AA
D48-25	No Call	TT	GG	GG	GG	GG	AG	AG	No Call	CC	AG	AA	CC	AG	TC	AG	CC	AG	AG	GG	AG	CC	AG	TT	GG	AG	AG	AG	AG	AA	AG	TT	AG	CC	AC	AA	AA	TG	AG	AG	AA	AG	AG	TT	AG	CC	No Call	AG	AC
D48-26	AG	TC	TG	AG	GG	GG	AG	AG	No Call	TC	AG	AG	TC	GG	CC	AA	CC	AG	AG	GG	GG	CC	AG	No Call	GG	GG	GG	AG	GG	AA	GG	TT	AG	TC	AA	AC	AG	TT	AG	GG	AG	AA	AG	CC	GG	CT	No Call	AG	AC
D48-27	GG	TC	TT	GG	GG	GG	AA	AG	No Call	CC	AG	AG	TC	AG	TT	AA	CG	AG	AG	GG	GG	CC	AA	TT	AG	GG	AG	GG	GG	AG	AG	TT	AG	TC	CC	AA	AG	GG	AG	GG	AA	AA	AG	TT	AG	No Call	No Call	AG	AA
D48-28	AG	TC	TG	AG	GG	GG	AG	AG	No Call	TC	AA	AA	CC	GG	TT	AG	CC	AG	AG	AG	GG	CC	No Call	TT	AG	AG	GG	AG	GG	AG	AA	TT	GG	TC	AC	AA	GG	TG	GG	AA	AG	AG	AA	CT	AG	CC	No Call	AA	AA
D48-29	AA	TC	TG	AG	AG	GG	GG	AG	No Call	CC	GG	AG	TT	AG	TC	AG	CC	AG	AA	GG	GG	TC	GG	TT	AA	GG	AA	GG	AG	GG	AG	TC	GG	TT	AA	AA	AG	GG	AG	AG	AG	AA	AA	CC	AG	No Call	No Call	AG	AC
D48-30	AG	CC	TT	AA	GG	GG	GG	AA	No Call	TC	AG	AA	TC	AG	TC	GG	CC	AA	AG	AG	AA	CC	AG	TT	AA	GG	GG	AG	AG	GG	AA	CC	AG	CC	AC	AA	AA	GG	AG	AA	AG	AG	AA	TT	AG	CT	No Call	AA	CC
D48-31	AG	CC	TG	AG	GG	AG	AG	AA	No Call	TC	AG	No Call	CC	GG	CC	AG	CG	AG	AG	AA	AG	TC	GG	TT	AA	AG	GG	AA	AG	AG	AG	CC	GG	CC	AC	AA	AG	TG	AG	AA	GG	AG	AA	TT	GG	CT	No Call	AG	CC
D49-01	AG	TC	GG	GG	AA	AA	AA	AG	No Call	TC	AA	GG	TT	AG	CC	AG	CG	GG	AG	AG	AG	CC	AG	TT	GG	AG	AG	AA	GG	AG	AA	TT	GG	CC	CC	AC	AG	GG	AG	GG	AG	AG	AA	CC	AG	CT	No Call	GG	CC
D49-02	GG	CC	GG	AA	GG	AA	AG	GG	No Call	CC	AA	AA	TT	AG	CC	AG	GG	GG	AA	AA	AG	TC	AG	TT	AG	AG	AG	AG	GG	AG	AG	TT	GG	TC	AC	AA	GG	GG	AG	AG	GG	AG	GG	CT	GG	CT	No Call	AA	CC
D49-03	AA	TC	GG	GG	AA	AA	GG	AG	No Call	CC	AG	AG	TC	No Call	TC	AG	CC	AG	AG	AA	GG	TT	AA	TT	AG	GG	AA	AA	AA	GG	AG	TT	GG	TC	AA	AA	AA	GG	GG	GG	AG	GG	AG	TT	AA	CT	No Call	AA	AC
D49-04	AG	TC	GG	AG	AG	AG	GG	AG	No Call	TC	AG	AG	TT	GG	TT	GG	CG	AG	AA	AG	GG	TC	AG	TG	AA	AG	AG	AG	AA	GG	AA	TT	GG	TT	CC	AC	GG	TT	GG	AG	AG	AG	AG	CC	GG	CT	No Call	AG	AC
D49-05	GG	TT	GG	AG	GG	GG	AG	AA	No Call	TT	AA	GG	TT	AA	TT	No Call	GG	GG	AG	AG	AA	TC	AG	TT	GG	AG	AA	AA	AA	GG	AG	TC	GG	TT	AA	AC	No Call	TG	GG	GG	GG	AA	AA	TT	AG	No Call	No Call	GG	AA
D49-06	AG	TC	TG	AA	AG	AA	AG	AG	No Call	TC	AG	GG	TT	GG	TC	AG	CG	GG	AG	AG	AG	TT	AA	TT	AG	AG	AG	GG	AG	AG	AG	CC	AG	TC	AA	CC	AG	No Call	AG	GG	AG	AA	AG	TT	AG	CC	No Call	GG	No Call
D49-07	AA	TT	GG	GG	AG	AG	GG	GG	No Call	TT	AG	AG	TT	AG	CC	AA	CC	AG	AG	GG	AG	TC	GG	TT	AG	GG	AG	AA	AG	AG	AG	TT	AG	TC	AA	AC	AA	GG	GG	AG	AG	AG	AG	TT	AG	CC	No Call	AG	No Call
D49-08	AG	TC	TG	AG	AG	AG	GG	AG	No Call	TC	AA	AG	TC	GG	TT	GG	CC	AG	AA	AG	AA	TC	No Call	TG	AA	AG	AG	AA	AG	GG	AA	TC	GG	TC	AC	AA	AA	TG	GG	AG	AG	AA	GG	CC	GG	CT	No Call	AA	AA
D49-09	AG	CC	GG	AA	AG	AG	AG	AA	No Call	TC	AA	AA	TT	AA	TC	GG	CC	GG	AA	AG	AG	CC	AG	TT	AG	AG	AG	AA	AG	GG	AG	TT	GG	TC	AA	AA	AG	TT	AG	AG	AG	AA	AG	CT	GG	CT	No Call	AA	AC
D49-10	No Call	TC	GG	AG	AG	AG	GG	AA	No Call	TC	AA	AG	TC	GG	CC	AG	CC	GG	AG	AA	AG	CC	AA	TT	GG	GG	AG	GG	AA	AG	AG	TC	GG	TT	No Call	AC	AG	GG	AG	GG	GG	AG	AG	CC	AG	CC	No Call	AG	AC
D49-11	GG	CC	TG	AG	GG	GG	GG	GG	No Call	CC	AG	AG	TT	GG	TT	AG	GG	AG	AG	AG	AG	TC	AA	TT	AA	GG	AA	GG	AG	AG	AG	TC	GG	CC	AA	AC	GG	GG	GG	AG	AA	AA	AG	CC	GG	CT	No Call	AG	AC
D49-12	AG	TC	GG	AA	AG	AG	GG	AG	No Call	TC	AG	No Call	TT	AG	TT	GG	CC	AA	GG	AG	AA	TT	AA	TT	AA	AG	GG	AG	AG	GG	AG	TT	GG	CC	AA	AA	AA	TT	AA	AG	AG	AG	AA	CT	AA	CC	No Call	AG	CC
D49-13	AA	TC	TG	AA	AG	AG	GG	AG	No Call	TC	GG	AG	TC	GG	TT	AG	CC	AG	GG	AG	AA	TT	AG	TT	AG	AG	GG	GG	AG	GG	AA	TC	AG	TC	AA	AA	AA	TG	AA	AG	AG	AA	AG	CT	AG	CC	No Call	AG	CC
D49-14	AG	TC	GG	GG	GG	AG	GG	AG	No Call	TC	GG	GG	TT	GG	CC	GG	CG	GG	AG	No Call	AG	TT	AA	TG	GG	GG	AG	GG	AA	AG	AG	TC	AG	CC	AA	AC	AA	TT	AG	GG	AG	AG	AG	TT	GG	CT	No Call	GG	AC
D49-15	AG	TC	GG	GG	AG	GG	AG	AG	No Call	TT	AA	GG	TT	AA	TT	AG	CG	GG	AA	AA	No Call	CC	AA	TT	GG	AA	AA	AA	AG	GG	AG	TC	GG	TT	AA	AC	AG	No Call	GG	GG	GG	AA	AG	CT	AG	CC	No Call	AG	AC
D49-16	AA	CC	GG	AA	GG	AG	AG	GG	No Call	TC	AG	AA	TC	GG	TC	AG	CC	AA	GG	AG	AG	TT	GG	TT	AA	AA	AG	GG	AA	AG	GG	CC	GG	TC	AA	AA	AG	GG	AG	AG	AG	AA	GG	TT	AA	TT	No Call	AA	AC
D49-17	AA	CC	TG	GG	AG	AG	GG	AA	No Call	CC	GG	AA	TT	AA	CC	AG	CG	GG	AG	AA	GG	TC	AA	TT	GG	AA	No Call	AG	GG	GG	AG	TT	GG	TC	CC	AA	AG	GG	AG	AG	AA	AA	AG	CT	AG	TT	TT	AA	AC
D49-18	AA	TC	TG	AA	No Call	GG	GG	AA	No Call	CC	GG	AA	CC	GG	CC	AG	CC	GG	GG	GG	GG	TT	AA	TT	No Call	GG	GG	GG	AA	AA	No Call	CC	GG	CC	AA	AA	AA	GG	No Call	GG	GG	No Call	AG	No Call	No Call	No Call	No Call	No Call	AA
D49-19	AA	TT	GG	AA	AA	GG	GG	AA	No Call	CC	GG	AA	TC	AA	CC	AA	CC	AG	AG	No Call	AG	CC	GG	TT	AA	GG	No Call	GG	AA	AG	GG	TC	GG	TT	AA	AC	AA	GG	AG	GG	GG	AA	GG	CC	AG	CC	No Call	AG	AA
D49-20	AA	TC	TG	AG	GG	AG	GG	AA	No Call	TC	GG	GG	TC	GG	TC	GG	CC	GG	AG	AA	AA	TC	AG	TT	AG	AG	AG	AG	AG	GG	AG	TC	GG	CC	AA	AC	AG	TG	AG	AG	AG	AG	AG	CT	AA	CC	No Call	GG	AC
D49-21	AG	CC	TG	AG	AG	AG	GG	AA	No Call	TC	AG	AA	TT	GG	CC	AA	CC	AG	AG	AG	AG	TC	AA	TT	GG	GG	GG	AG	AA	AG	AG	CC	GG	TC	AC	AA	AA	TT	GG	GG	GG	AA	GG	CT	AG	CC	No Call	AA	AA
D49-22	AA	TC	GG	AA	AG	AA	AG	AA	No Call	TC	AG	AA	TT	GG	TT	GG	CG	AA	GG	AG	AG	TT	AA	TT	AG	AA	AG	AA	AG	GG	AA	TC	AG	TC	CC	AA	AG	GG	AA	GG	GG	AA	AA	TT	AG	CC	No Call	AA	CC
D49-23	GG	CC	TT	AG	AG	AG	AA	AA	No Call	TT	AG	AG	TT	GG	CC	AG	CC	GG	AA	AG	GG	TC	AG	No Call	No Call	AA	AG	GG	AG	GG	GG	TT	GG	CC	AA	CC	AA	GG	GG	GG	GG	AA	AA	CT	AA	TT	No Call	AG	AA
D49-24	AG	CC	TG	AG	GG	AG	GG	AG	No Call	TC	AG	AG	TT	AG	TC	AG	CG	GG	AG	GG	GG	TC	AG	TG	AA	GG	AG	AA	GG	GG	AG	TC	AG	TT	AC	AC	No Call	TT	AA	AG	AG	AG	AG	CT	AG	CT	No Call	AG	CC
D49-25	AA	CC	GG	AG	AG	AG	GG	AG	No Call	TC	AG	AG	CC	AA	TC	GG	CG	AA	GG	GG	GG	CC	AA	TT	GG	AG	GG	AA	GG	GG	GG	TC	No Call	TT	AC	AC	AG	No Call	AA	AG	GG	AA	AA	TT	AG	CC	No Call	AG	CC
D49-26	AA	TC	GG	GG	AA	AA	GG	GG	No Call	TC	AG	AG	TT	AG	CC	GG	CG	AG	GG	AG	GG	TC	AG	TT	AA	GG	AG	AA	AA	GG	AA	TT	GG	TC	AC	AC	GG	TT	AG	AG	AG	AG	AG	CC	GG	No Call	No Call	AG	CC
D49-27	AG	TC	GG	AG	AG	AG	AG	AA	No Call	TC	AA	GG	TC	GG	CC	AG	CC	AG	AG	AA	AG	TC	AA	TG	AA	AG	AG	GG	AG	AG	AG	TC	GG	TT	CC	AC	AA	TT	AA	AG	GG	AG	AG	TT	AA	CC	No Call	GG	CC
D49-28	AA	CC	GG	AG	AA	AA	GG	GG	No Call	TC	AG	No Call	TT	GG	CC	AG	CG	AA	AG	No Call	GG	TT	GG	TT	GG	AA	AG	AA	AG	AG	AG	TT	AG	TT	AA	AC	GG	GG	GG	AG	AG	AG	AA	TT	AG	CC	No Call	AG	AA
D49-29	AG	CC	TG	GG	GG	AA	GG	AG	No Call	TC	AG	AG	TT	AA	CC	AG	CG	GG	AA	AG	GG	TT	GG	TG	GG	GG	AA	AA	AA	AG	GG	TT	AG	TC	AC	AC	AA	No Call	AG	GG	GG	AG	AA	TT	AG	CT	No Call	AG	CC
D49-30	AA	CC	GG	GG	AA	AG	GG	AG	No Call	TT	AA	GG	TT	GG	CC	AG	CG	AG	AG	GG	GG	TT	AG	TG	AA	AG	AG	AG	AG	AG	GG	TT	AG	TC	CC	AC	AA	No Call	AG	AG	AG	AG	AG	CT	AG	CC	No Call	GG	AC
D49-31	GG	TC	GG	AA	AA	AA	AG	AG	No Call	TC	AG	GG	TT	AG	CC	GG	CG	AA	AG	GG	AG	TT	AA	TT	GG	AG	GG	AG	GG	AG	AG	TT	GG	TC	CC	AC	AG	No Call	AA	AG	GG	AG	GG	CT	AA	TT	No Call	GG	CC
D49-32	AA	TT	TG	AG	AG	GG	AG	AG	No Call	TC	GG	GG	TC	AG	TC	GG	CC	GG	AA	AG	GG	TT	AA	TT	AA	AG	AG	AA	No Call	GG	AA	TC	GG	CC	AA	AC	AG	TG	GG	GG	GG	AG	AA	CC	AG	TT	No Call	GG	AA
D49-33	AG	TC	TG	AG	GG	AG	AG	GG	No Call	TC	GG	AG	TT	AG	TT	AG	CC	AG	AG	AG	AG	TT	AA	TT	AA	AA	AA	AG	AG	GG	AA	TT	GG	CC	AA	AA	AA	No Call	AG	GG	AG	AG	AG	TT	AA	TT	No Call	AG	AC
D49-34	AG	TT	GG	AG	AG	AA	AG	AA	No Call	CC	AG	GG	TT	GG	TC	GG	CC	AG	GG	No Call	GG	TC	AG	TT	GG	AG	GG	AA	AA	No Call	GG	TT	GG	No Call	AA	AC	GG	GG	AG	AG	GG	AG	AG	CT	AG	No Call	No Call	GG	CC
D49-35	AA	TT	TG	GG	AG	AG	GG	AG	No Call	TT	AG	AA	TT	AG	TC	AA	CG	AG	AA	GG	AG	TC	AG	TG	AG	AG	GG	AG	GG	AG	GG	TT	AG	TC	AC	AA	AA	TT	AG	AG	GG	AA	AG	CC	GG	CC	No Call	AA	AC
D49-36	AG	TC	GG	AA	AA	AA	AA	AA	No Call	TC	AG	GG	TT	AG	TC	AG	CG	GG	GG	AG	AA	TC	AA	TT	AG	GG	AG	AA	AA	GG	AG	CC	GG	CC	CC	AC	GG	GG	AA	AG	GG	AG	GG	CC	GG	CT	No Call	GG	CC
D49-37	AA	TC	TG	GG	AG	AA	GG	AG	No Call	TC	AG	AG	TC	AA	TC	AG	CG	GG	AA	GG	GG	CC	GG	GG	GG	AG	AG	AG	AG	AG	GG	TC	GG	TC	AC	CC	AA	TG	AG	AG	GG	AG	AG	CT	AG	CT	No Call	AG	CC
D49-38	GG	TC	TG	AG	AG	AG	GG	AG	No Call	TC	AG	AG	TT	GG	TT	GG	CC	AG	AG	AA	AG	TC	AA	TT	GG	AG	AG	AG	AG	GG	AA	TT	GG	TC	AA	AA	AG	TT	AG	AG	GG	AA	AG	CT	AG	TT	No Call	AG	AC
D49-39	AG	CC	TG	AA	AG	AG	AG	AA	No Call	TC	AG	AA	TT	GG	CC	AA	CC	AG	AG	AA	AG	CC	AA	TT	AA	GG	AG	GG	AA	AG	AG	TT	GG	TC	AA	AA	AA	GG	AG	GG	GG	AA	AG	CT	GG	CC	No Call	AA	AC
D49-40	AG	CC	TG	AG	AA	AA	AA	AG	No Call	TC	AG	GG	TC	AG	TC	AG	CC	AA	AA	AA	GG	TT	AA	TG	GG	GG	AG	AG	AG	AA	GG	TT	GG	TT	AC	AA	GG	TG	AG	GG	GG	AG	AA	CC	AG	CT	No Call	GG	AA
D49-41	AA	CC	GG	AG	AA	AG	GG	GG	No Call	CC	AA	GG	TC	AG	CC	AA	CG	AA	AG	GG	GG	TC	GG	TT	AG	AA	AA	AG	AA	AG	GG	No Call	GG	TC	AA	AC	AG	TG	AG	AG	AG	AG	AA	TT	No Call	CC	No Call	GG	AA
D49-42	AG	CC	TG	AG	AG	AG	GG	AA	No Call	TT	AG	AG	TC	AG	TC	AG	CC	AG	AA	No Call	AG	TT	AG	TT	AA	GG	AG	AA	GG	AG	AA	TC	AG	TC	CC	AC	AG	GG	GG	GG	GG	AA	No Call	TT	AG	TT	No Call	AG	AC
D49-43	AG	CC	TG	AG	AG	AG	GG	AA	No Call	TC	AG	AG	TT	GG	TC	AG	CG	GG	AG	AA	GG	CC	AA	TG	AG	AA	AG	AA	AA	AG	AG	TC	GG	No Call	AC	AC	AA	GG	GG	GG	GG	AG	AA	TT	AA	TT	No Call	AG	AA
D49-44	GG	TC	TT	AA	AG	AA	AG	AG	No Call	TT	AG	AG	TT	GG	TC	AA	CG	GG	AG	AG	AG	TC	AA	TG	AA	GG	GG	GG	AG	AA	GG	TC	AG	TC	AA	AC	AA	TT	GG	AG	AG	AA	AG	CT	GG	CC	No Call	AG	AA
D49-45	AG	CC	TG	AG	GG	AA	GG	AG	No Call	TC	AG	GG	TT	AG	TC	AG	CG	AG	AG	AG	AG	TC	AG	TT	AG	AG	AG	AG	GG	GG	AG	TC	AG	CC	AA	CC	AA	TT	AA	GG	AA	GG	GG	TT	AA	CC	No Call	GG	CC
D49-46	GG	TC	GG	AG	AA	AG	AG	AA	No Call	TC	AG	AG	TC	GG	TC	AG	CG	AG	No Call	AG	AG	TT	AG	TT	GG	AG	AG	AA	AG	AA	GG	TT	GG	TC	CC	AA	AG	GG	AG	GG	GG	GG	AG	CT	GG	CC	No Call	AG	AC
D49-47	AA	TC	GG	AG	AG	AG	AG	AA	No Call	TT	AG	AG	TT	GG	TT	AG	CG	GG	GG	GG	GG	CC	AA	TT	GG	AA	AG	GG	GG	AG	GG	CC	GG	TT	CC	AC	AG	GG	AG	GG	GG	AG	AG	CT	AG	TT	No Call	AG	AC
D49-48	GG	TC	TG	AA	AG	AA	GG	AG	No Call	CC	AG	AG	TT	AG	TC	AA	CG	AG	AA	GG	AG	TC	AG	TT	AA	GG	GG	AG	AG	GG	AA	TT	GG	TC	AC	AC	No Call	TG	AG	GG	AG	AG	AG	CT	GG	CC	No Call	AG	AC
D49-49	GG	CC	TG	GG	GG	AG	AG	GG	No Call	TC	AG	GG	TT	AG	TC	AG	CC	GG	AA	GG	GG	CC	AG	TT	GG	GG	AA	AG	GG	GG	AG	TT	GG	No Call	AC	AA	AA	TT	GG	GG	GG	AG	AA	CT	AG	CC	No Call	AG	AC
D49-50	AA	CC	TG	GG	GG	AA	AG	AG	No Call	TC	AG	AG	TC	No Call	CC	AG	CG	AG	AG	AG	GG	TC	AA	TG	GG	AG	AA	AG	GG	AG	GG	TC	AG	TC	CC	AA	GG	TT	AA	AG	AA	AG	AA	CT	AG	TT	No Call	AG	CC
D49-51	AG	CC	TG	AA	GG	AG	AG	AA	No Call	TC	AG	GG	TC	AG	TC	AG	CG	AG	AG	AG	GG	TC	AA	TT	AG	AG	GG	AA	GG	AG	GG	TC	AG	CC	CC	CC	AA	TT	GG	AG	AG	AG	AG	CT	AA	CC	No Call	GG	AA
D49-52	AA	CC	GG	AA	AG	AA	AG	AG	No Call	TC	GG	GG	CC	AG	TT	GG	CG	GG	AG	AA	GG	CC	AG	TT	AA	GG	AA	AA	GG	GG	AA	TT	GG	TC	AA	AC	AG	TG	GG	GG	GG	AA	AG	CT	AG	CT	No Call	AG	CC
D49-53	AA	CC	GG	AG	GG	AG	GG	AG	No Call	TC	AG	AG	TT	GG	TC	GG	CG	GG	AA	AA	AA	CC	AG	TT	AG	AG	GG	AG	AG	GG	GG	TT	AG	TT	CC	AA	AA	TG	AG	AG	AA	GG	GG	CT	AG	CC	No Call	AG	CC
D49-54	AG	TC	TG	AA	AA	AG	GG	AG	No Call	TT	AG	AG	TC	GG	TC	AA	CG	AG	AG	AG	AG	TC	AA	TG	AG	AG	AG	GG	AA	AG	AG	TT	AG	TC	AC	AC	AA	GG	GG	AA	GG	AA	GG	CC	AG	CC	No Call	AG	AC
D49-55	AG	CC	TG	AG	AG	AG	AG	GG	No Call	TC	AG	GG	TT	GG	CC	AG	CC	GG	AA	GG	AG	TT	AA	TT	AG	AA	AG	AG	AG	AG	GG	TT	GG	CC	AA	CC	AG	GG	AG	GG	AG	AG	AG	TT	AA	CT	No Call	AG	AC
D49-56	AG	TC	GG	AG	AG	AA	GG	GG	No Call	CC	GG	AG	CC	AA	TC	GG	CC	AG	AG	AA	AG	TT	No Call	TT	AA	AG	GG	AG	AG	AG	GG	TT	GG	TC	AA	AC	AG	No Call	AG	AG	GG	AA	AG	TT	AA	CT	No Call	AG	AC
D49-57	AG	TC	TG	AA	AG	AA	GG	GG	No Call	CC	AG	AG	TC	GG	TC	AG	CG	GG	GG	AA	AG	TC	AA	TT	AA	AG	AG	GG	AA	GG	GG	TT	AG	CC	AA	AC	AG	TG	AG	GG	AG	AA	AG	CT	AA	CT	No Call	AG	CC
D49-58	AA	TC	TG	AA	AG	AA	GG	AG	No Call	TC	AG	No Call	CC	AA	TT	AG	CC	AG	GG	AG	GG	TC	AG	TG	AG	AG	AG	GG	AA	AA	GG	TT	GG	TT	AA	AC	AA	TG	GG	AG	AG	AA	AG	TT	AG	CT	No Call	AG	AC
D49-59	AA	CC	No Call	AA	GG	GG	GG	AA	No Call	CC	AA	AG	CC	GG	CC	AA	CC	GG	AA	AA	GG	TC	AA	TT	GG	GG	AG	GG	AA	AA	AG	TC	GG	TC	No Call	CC	AA	No Call	AG	GG	GG	AA	No Call	TT	No Call	CC	No Call	AG	AC
D49-60	AG	CC	TG	AA	AG	AG	AG	AA	No Call	CC	AG	AG	TC	GG	TC	AA	CG	AG	AA	AG	GG	TC	AA	TT	AA	AG	AA	AG	GG	AG	GG	TC	AA	TC	AA	AC	AG	GG	AA	AG	AG	AG	AG	CT	AG	CT	No Call	AG	CC
D49-61	AA	TT	TG	AG	AG	AG	GG	AA	No Call	TC	AG	AG	TC	AG	CC	AG	CC	AG	AG	AA	AG	TC	AG	TT	AG	GG	AG	GG	AG	AG	AG	TC	GG	TC	AA	AC	AG	GG	AG	GG	GG	AG	AA	CT	AA	CC	No Call	AG	AC
D49-62	AA	TC	TG	AA	AG	AG	GG	AA	No Call	TC	AG	No Call	TC	AA	TT	GG	CC	AG	AG	AA	AA	TC	AA	TT	AG	AG	GG	AG	AG	GG	AA	TC	AG	CC	AA	AA	AA	TG	AA	AG	GG	AG	AG	CT	AG	CC	No Call	AG	CC
D49-63	AA	TC	TG	AG	AG	AG	AG	AA	No Call	TC	AG	AG	TT	AA	TT	AG	CC	AG	AA	AG	GG	TT	GG	No Call	AG	AA	AG	AA	AG	AA	GG	TT	GG	CC	CC	AC	AA	TG	AG	GG	AG	AG	AG	TT	AA	CT	No Call	AG	CC
D49-64	AA	TC	GG	AG	AA	AA	GG	AA	No Call	TT	AG	GG	TC	GG	TC	GG	GG	AG	GG	GG	GG	TC	AG	TT	AG	AG	GG	AA	AA	AG	GG	TT	AA	TC	AA	AC	AA	TG	AA	GG	GG	AA	AA	CT	AG	CT	No Call	AG	CC
D49-65	AG	TT	GG	AG	AG	AG	GG	GG	No Call	TC	AG	GG	TC	GG	TT	GG	CG	AA	AA	AG	GG	TT	GG	TG	AA	AG	AG	AG	AA	GG	AA	TT	GG	TC	AA	AC	AG	TG	GG	AG	AA	AA	AA	CT	AA	CC	No Call	GG	AC
D49-66	AG	TT	GG	AG	AG	AG	GG	GG	No Call	TC	AG	GG	TC	GG	TT	GG	CG	AA	AA	AG	GG	TT	AG	TG	AA	AG	AG	AG	GG	GG	AA	TT	GG	TC	AA	AC	AG	GG	GG	AG	AA	AA	AG	CT	AA	CC	No Call	GG	AC
D49-67	AA	TC	TG	AG	AG	AG	AG	AA	No Call	TC	AA	AG	TC	GG	TC	AG	CC	GG	AA	AA	GG	CC	GG	TT	AG	AA	AG	AG	AG	AG	AA	TT	AG	TC	AA	AA	GG	TG	AA	AG	GG	GG	GG	CT	AG	TT	No Call	AG	CC
D49-68	AA	TC	GG	AG	AG	AG	AG	GG	No Call	CC	AG	AG	No Call	AG	TC	AG	CG	AG	GG	AG	AG	TT	AG	TT	AA	AA	AG	AG	AG	AG	GG	TC	GG	TC	AA	AC	AG	GG	AG	AG	GG	AG	AA	TT	AG	CC	No Call	AG	AC
D49-69	AA	TC	TT	GG	AG	AA	GG	AA	No Call	TT	GG	AG	TC	AA	CC	GG	CC	AG	AG	AA	GG	TT	AG	TT	AG	AG	AA	AA	GG	GG	AA	TC	GG	TC	AA	AA	AG	GG	AA	AG	AG	AA	AA	CT	AA	CT	No Call	AG	CC
D49-70	AA	CC	TG	AG	AG	GG	GG	AA	No Call	TC	AG	GG	TT	AG	TT	AG	CG	GG	AA	AG	GG	TT	AG	TG	AG	AA	AA	AG	AG	AA	GG	TT	AG	CC	CC	CC	AA	TG	AG	GG	GG	AG	AG	CT	AA	CC	No Call	GG	CC
D52-01	No Call	No Call	TT	No Call	No Call	No Call	AA	AG	No Call	No Call	No Call	AG	No Call	No Call	TC	No Call	CC	No Call	AA	AA	GG	No Call	No Call	No Call	GG	GG	No Call	No Call	No Call	No Call	GG	No Call	No Call	CC	No Call	No Call	No Call	No Call	GG	No Call	GG	No Call	No Call	CT	AA	No Call	CT	No Call	No Call
D52-02	AG	TC	TT	GG	AG	GG	GG	GG	No Call	CC	GG	AG	TC	AA	CC	AG	CC	GG	No Call	AG	AG	TC	GG	TT	GG	AA	AG	AG	No Call	AG	GG	TT	GG	CC	AA	AA	GG	TG	AA	AA	AA	No Call	AG	CT	GG	No Call	CC	AG	AA
D52-03	AA	TC	TG	GG	GG	AG	AA	AA	No Call	CC	AG	GG	TC	AG	CC	GG	CC	AA	AA	AA	AG	TC	GG	TT	AG	AG	AG	GG	AG	AA	GG	TC	AG	TC	AA	No Call	AG	GG	GG	AA	GG	AG	GG	CT	AG	TT	No Call	GG	AC
D52-04	GG	CC	TT	AA	GG	No Call	No Call	AG	No Call	CC	AG	AG	CC	GG	TT	AG	CC	AG	AG	AA	AG	CC	GG	TG	No Call	AG	AG	AG	AA	AA	GG	TT	GG	CC	CC	AA	No Call	TT	GG	AA	GG	GG	AG	TT	AA	No Call	TT	AG	AA
D52-05	GG	TT	TG	AG	AA	GG	GG	No Call	No Call	TT	AG	GG	TC	GG	TC	AG	GG	GG	AA	AG	AA	TC	GG	GG	No Call	AG	AG	AG	AG	AA	AG	TT	GG	CC	No Call	AA	GG	GG	GG	No Call	GG	AA	AA	CT	AG	No Call	No Call	AG	AC
D52-06	GG	TT	TT	AA	GG	No Call	GG	AG	No Call	CC	AA	AA	TT	No Call	CC	AA	GG	GG	AG	AA	No Call	CC	No Call	TT	No Call	No Call	AA	AG	No Call	AG	AA	CC	AG	TT	No Call	AA	No Call	TT	AA	GG	No Call	GG	AG	CC	No Call	CC	No Call	AA	CC
D52-07	No Call	No Call	No Call	No Call	No Call	AA	AA	No Call	No Call	CC	No Call	AG	No Call	No Call	No Call	No Call	No Call	No Call	No Call	No Call	No Call	No Call	No Call	No Call	No Call	No Call	No Call	AG	No Call	No Call	AA	No Call	No Call	No Call	No Call	No Call	No Call	No Call	GG	No Call	No Call	No Call	No Call	CT	No Call	No Call	No Call	No Call	No Call
D52-08	AA	TC	TG	AG	AG	AG	AA	AG	No Call	TT	AG	GG	TC	AG	TC	AA	CC	AG	AG	AA	GG	CC	GG	TG	AA	AG	AA	AA	AG	AA	GG	TC	GG	TC	CC	CC	AA	TG	GG	GG	GG	AA	AG	CT	AA	CT	No Call	GG	AC
D52-09	AG	TC	TT	AA	AG	AA	AG	AA	No Call	TT	AG	AG	TC	AG	TC	AA	CG	GG	AG	AG	AG	TC	GG	TG	AG	GG	AA	AG	GG	AG	AG	TT	AA	CC	AC	AA	AA	TG	AG	GG	GG	AA	AA	CT	GG	CT	No Call	AG	AA
D52-10	AG	TC	TT	GG	GG	GG	GG	AA	No Call	CC	GG	No Call	CC	GG	TC	GG	CG	AG	AA	AA	AG	TC	AG	TT	AG	GG	AG	AG	AG	AG	AG	CC	GG	CC	No Call	AA	GG	TT	GG	No Call	AA	GG	AG	CT	AG	CT	No Call	AG	AA
D52-11	AG	TT	TT	AA	AA	AG	AG	AG	No Call	TC	AA	GG	CC	GG	TT	GG	GG	AG	No Call	AA	AA	CC	GG	No Call	GG	AG	AG	No Call	AG	AA	GG	TT	No Call	CC	CC	AA	AA	GG	AA	AG	AA	AA	AG	TT	AA	CC	TT	GG	No Call
D52-12	GG	TC	TT	AA	AA	GG	GG	No Call	No Call	CC	AA	GG	CC	GG	TT	GG	CC	AA	AA	AA	AA	CC	No Call	TT	GG	AA	AA	AG	AG	AA	GG	TC	GG	TT	CC	AA	AA	TT	GG	GG	AA	No Call	No Call	CC	GG	No Call	TT	AA	AA
D52-13	AA	TT	TT	GG	GG	GG	GG	No Call	No Call	TC	GG	AA	TT	GG	TC	AA	GG	AG	AA	AG	GG	CC	AA	TT	No Call	AG	AG	AA	AA	AG	AA	CC	GG	TC	AA	AA	AA	No Call	AG	No Call	GG	No Call	No Call	CT	AA	No Call	No Call	No Call	AC
D52-14	AG	No Call	TT	GG	AA	AG	AG	No Call	No Call	CC	GG	AG	TT	GG	CC	AG	CG	AA	AG	AG	GG	TC	AG	No Call	AA	GG	AA	AG	No Call	AA	AG	CC	GG	No Call	AA	AA	GG	TT	No Call	AG	AA	GG	GG	CT	AA	No Call	TT	AG	AA
D52-15	AA	CC	TT	AG	AG	AG	No Call	AG	No Call	TC	AG	GG	CC	AA	TC	AG	CG	AG	AG	AA	GG	TC	GG	TT	No Call	GG	AG	No Call	GG	AA	GG	TC	GG	No Call	No Call	AC	AA	TT	GG	AA	AA	AG	AA	CT	GG	CC	No Call	AG	AA
D52-16	AG	TT	TG	GG	GG	AA	AG	No Call	No Call	TT	AG	AG	CC	AA	TC	AG	GG	AG	AA	No Call	AA	TT	GG	TT	No Call	AA	AA	AG	GG	GG	AG	CC	GG	TT	No Call	AA	AG	GG	GG	GG	GG	No Call	GG	CT	AA	TT	TT	AG	AC
D52-17	AA	TC	TT	AG	AG	GG	AG	AA	No Call	TC	AG	AA	TC	AG	TT	GG	CG	GG	AA	AG	GG	CC	GG	TG	GG	GG	AG	GG	GG	AA	GG	TC	AG	TC	AC	AA	AG	GG	GG	AG	AA	AG	AA	CC	GG	TT	No Call	AA	AA
D52-18	GG	TT	TT	AA	AG	GG	AA	GG	No Call	CC	AG	AG	TC	AG	TC	AA	GG	AG	AG	AA	AG	CC	AG	GG	GG	GG	AA	AG	No Call	AA	AG	TC	GG	TC	AC	AA	AG	TG	AG	GG	AA	GG	AA	CT	AG	CC	No Call	AG	CC
D52-19	AG	TC	No Call	No Call	No Call	AG	No Call	AG	No Call	TC	AA	AG	TT	AG	No Call	AA	CC	No Call	GG	No Call	No Call	CC	No Call	GG	No Call	No Call	AG	AG	AA	GG	GG	CC	AG	CC	No Call	AA	AA	No Call	AG	GG	AA	AA	GG	CC	No Call	No Call	No Call	No Call	AA
D52-20	AA	TT	TT	AG	AA	No Call	AA	No Call	No Call	TT	AG	No Call	TC	No Call	CC	AA	CG	AG	AA	AG	GG	No Call	GG	GG	AA	AA	GG	GG	GG	AA	GG	CC	AA	TT	CC	AA	No Call	No Call	AG	AA	No Call	GG	AA	CC	GG	No Call	No Call	AA	CC
D52-21	GG	CC	TG	AG	AG	AG	AA	AA	No Call	CC	GG	GG	CC	GG	TT	AA	CG	AG	AA	AG	GG	CC	AG	TT	No Call	GG	AG	GG	GG	GG	AA	TC	AG	CC	AC	CC	No Call	TT	AG	GG	AA	AA	AA	CT	GG	No Call	No Call	AG	AA
D52-22	AA	CC	No Call	No Call	No Call	No Call	AA	No Call	No Call	TT	GG	GG	CC	GG	CC	No Call	GG	GG	AA	No Call	GG	TT	GG	No Call	No Call	GG	No Call	AG	No Call	No Call	AG	No Call	AG	TT	No Call	No Call	AA	No Call	AA	No Call	No Call	No Call	No Call	CT	No Call	No Call	TT	AA	CC
D52-23	AG	TC	TT	AG	AG	AG	GG	AA	No Call	TT	AG	GG	TC	GG	CC	AA	CG	AG	AG	AG	GG	TC	AG	TT	AG	GG	AA	AA	GG	AG	AA	TC	AA	CC	AA	AC	AA	No Call	AG	AG	GG	AA	AG	CT	AG	CT	No Call	GG	AA
D52-24	GG	No Call	GG	AA	No Call	AG	AA	AG	No Call	TC	GG	GG	CC	GG	TC	AA	CG	AG	AA	AA	GG	TT	GG	GG	AA	GG	AA	AA	AA	AA	GG	TT	AG	CC	No Call	CC	AG	GG	GG	GG	AG	AA	GG	CC	GG	No Call	No Call	GG	AA
D52-25	AA	TC	No Call	AA	AG	GG	AG	AG	No Call	TC	AA	AG	TT	GG	TC	AA	CG	AG	AG	AG	AG	TT	GG	TG	AA	GG	AA	AG	AG	AA	GG	CC	GG	TT	CC	AA	No Call	TG	AA	AG	AA	AG	GG	CC	AG	No Call	No Call	AG	AC
D52-26	AA	TT	No Call	No Call	AG	AA	AG	AA	No Call	CC	GG	AG	TT	No Call	TT	No Call	No Call	No Call	No Call	AA	GG	TT	No Call	No Call	No Call	AA	AA	AG	No Call	No Call	AA	CC	AA	TT	No Call	No Call	No Call	No Call	AA	No Call	No Call	GG	No Call	CT	No Call	No Call	No Call	AA	No Call
D52-27	GG	TT	TG	AA	AG	GG	GG	AA	No Call	TC	AA	AG	CC	AG	TC	AG	CG	AA	AA	AG	AA	CC	AG	TG	GG	AG	AG	No Call	AG	AA	GG	CC	AG	TC	CC	AA	AA	No Call	AG	GG	AA	AA	GG	CT	GG	No Call	No Call	AG	AC
D52-28	AA	TT	TT	AA	GG	GG	GG	No Call	No Call	TT	AG	AG	TC	GG	TC	AG	CG	AG	AA	GG	AG	TC	AG	GG	AA	GG	AG	GG	GG	No Call	AG	TT	GG	TC	CC	AA	AA	GG	AA	AG	AG	GG	AG	TT	GG	No Call	No Call	AG	CC
D52-29	GG	TC	TT	AA	AG	GG	GG	AA	No Call	TT	AG	AG	TC	GG	TC	AG	CG	GG	AA	AG	AG	TC	AG	TG	GG	GG	AG	GG	AG	AA	GG	TT	GG	TC	CC	AA	AA	GG	AA	AG	AA	AG	GG	CT	AG	CC	No Call	AG	CC
D52-30	GG	TT	GG	AA	GG	AA	AG	GG	No Call	No Call	AA	AG	TC	GG	TC	GG	GG	AG	AG	AA	AG	CC	AG	No Call	GG	AG	AA	AA	GG	AA	GG	TT	GG	No Call	CC	AA	No Call	No Call	No Call	No Call	GG	AG	GG	TT	GG	No Call	No Call	AG	CC
D52-31	GG	No Call	GG	No Call	No Call	AA	GG	No Call	No Call	CC	No Call	GG	No Call	GG	TT	AA	GG	GG	AG	AG	No Call	CC	No Call	TT	GG	AG	AA	AG	No Call	AA	GG	No Call	AG	No Call	CC	No Call	No Call	TT	GG	No Call	GG	AA	No Call	CT	No Call	No Call	No Call	GG	No Call
D52-32	GG	TT	GG	No Call	GG	GG	No Call	AA	No Call	TC	AA	AG	No Call	AA	No Call	No Call	CC	AA	AA	No Call	GG	TT	GG	No Call	No Call	AA	No Call	AG	AG	No Call	AA	TT	No Call	CC	AA	No Call	No Call	TT	No Call	GG	No Call	No Call	No Call	CC	No Call	No Call	No Call	No Call	AC
D52-33	No Call	TT	No Call	GG	AA	No Call	No Call	No Call	No Call	CC	No Call	No Call	No Call	No Call	TC	No Call	No Call	No Call	No Call	AG	No Call	TT	No Call	GG	No Call	No Call	No Call	AG	No Call	No Call	GG	No Call	No Call	No Call	No Call	No Call	No Call	TT	No Call	No Call	No Call	No Call	No Call	CT	No Call	No Call	No Call	No Call	No Call
D53-01	No Call	CC	No Call	No Call	GG	No Call	No Call	AA	No Call	CC	No Call	GG	No Call	No Call	TC	No Call	No Call	No Call	No Call	GG	No Call	TC	No Call	No Call	No Call	No Call	No Call	AG	No Call	No Call	AA	No Call	No Call	No Call	No Call	No Call	No Call	No Call	No Call	No Call	AA	GG	No Call	CT	No Call	No Call	No Call	No Call	CC
D53-02	AA	No Call	No Call	No Call	AG	AA	GG	AG	No Call	No Call	No Call	AG	TT	AA	TT	No Call	CC	No Call	GG	GG	GG	CC	AA	TT	No Call	AG	AG	AG	No Call	No Call	AG	No Call	GG	No Call	AA	AA	No Call	TT	AA	AA	No Call	No Call	No Call	TT	No Call	No Call	No Call	No Call	CC
D53-03	GG	No Call	No Call	No Call	GG	GG	No Call	No Call	No Call	CC	No Call	AG	No Call	No Call	TC	No Call	No Call	No Call	GG	No Call	GG	No Call	AA	GG	No Call	No Call	AA	GG	AA	No Call	AA	No Call	GG	No Call	AA	CC	AA	No Call	GG	No Call	No Call	GG	No Call	CC	AA	No Call	No Call	GG	No Call
D53-04	AA	CC	TG	No Call	GG	GG	GG	AG	No Call	No Call	AG	AA	No Call	AA	CC	GG	GG	GG	No Call	No Call	No Call	TC	AA	GG	No Call	GG	AG	AG	AA	AA	AG	No Call	No Call	CC	AA	AA	No Call	No Call	AA	No Call	No Call	GG	AG	CT	AA	No Call	TT	AG	No Call
D53-05	No Call	No Call	No Call	No Call	No Call	No Call	AA	No Call	No Call	No Call	GG	GG	No Call	No Call	No Call	No Call	No Call	No Call	No Call	No Call	No Call	TC	No Call	No Call	No Call	No Call	No Call	AG	No Call	No Call	AA	No Call	AA	No Call	AC	No Call	No Call	No Call	No Call	No Call	No Call	No Call	No Call	CT	No Call	No Call	No Call	No Call	No Call
D53-06	GG	CC	No Call	AA	AA	GG	AG	AA	No Call	CC	No Call	AG	No Call	GG	No Call	GG	GG	AA	No Call	No Call	GG	TC	AG	TT	No Call	GG	No Call	AG	No Call	AA	AA	No Call	GG	TT	AA	AC	No Call	TT	AG	No Call	No Call	GG	No Call	CC	No Call	TT	No Call	No Call	No Call
D53-07	AA	TC	TG	GG	GG	AA	AG	AG	No Call	TC	AG	AG	TT	GG	TC	AG	CG	AG	AG	AG	GG	TC	AA	TT	AA	GG	AA	AA	AA	AA	GG	TT	GG	TT	CC	AC	AG	TT	AA	AA	AA	GG	GG	CT	AA	CT	No Call	AG	CC
D53-08	No Call	No Call	TT	AG	AA	GG	No Call	No Call	No Call	CC	AA	No Call	No Call	GG	No Call	AA	CC	GG	No Call	AA	No Call	TT	No Call	No Call	No Call	AG	GG	AG	AA	No Call	AG	TC	AG	No Call	CC	No Call	AG	No Call	GG	No Call	AA	No Call	No Call	TT	AA	No Call	No Call	AG	AA
D53-09	GG	TT	No Call	No Call	No Call	No Call	GG	AA	No Call	TC	AA	AA	No Call	No Call	No Call	No Call	No Call	No Call	No Call	No Call	GG	CC	GG	No Call	GG	No Call	No Call	No Call	No Call	AA	GG	No Call	AG	No Call	CC	No Call	No Call	No Call	AA	No Call	No Call	No Call	No Call	CT	No Call	No Call	TT	AG	No Call
D53-10	GG	No Call	No Call	AG	No Call	No Call	No Call	AA	No Call	CC	No Call	AG	No Call	No Call	TC	No Call	No Call	No Call	No Call	No Call	GG	No Call	No Call	No Call	No Call	No Call	No Call	AG	No Call	No Call	AA	TT	No Call	No Call	No Call	No Call	No Call	No Call	No Call	No Call	No Call	No Call	No Call	No Call	No Call	No Call	No Call	GG	No Call
D53-11	GG	No Call	No Call	GG	No Call	No Call	No Call	AG	No Call	CC	AG	GG	TT	AA	TC	No Call	CC	AA	AA	AG	No Call	CC	No Call	GG	No Call	GG	No Call	AG	GG	AA	AA	No Call	AG	No Call	CC	No Call	No Call	No Call	GG	No Call	GG	No Call	No Call	TT	GG	No Call	No Call	AA	No Call
D53-12	GG	No Call	GG	AG	No Call	AA	GG	No Call	No Call	TC	No Call	AG	TT	GG	TC	GG	CC	No Call	GG	No Call	GG	No Call	GG	TT	No Call	GG	AG	No Call	No Call	No Call	AG	No Call	AG	TC	No Call	AA	No Call	TT	GG	AA	No Call	GG	No Call	CC	No Call	No Call	TT	No Call	CC
D53-13	GG	CC	No Call	No Call	GG	No Call	No Call	No Call	No Call	CC	AA	AG	TT	No Call	TT	AA	GG	AA	No Call	No Call	No Call	No Call	No Call	No Call	No Call	No Call	AA	AG	AA	No Call	AA	No Call	No Call	TT	No Call	No Call	No Call	No Call	No Call	No Call	No Call	No Call	GG	CT	No Call	No Call	No Call	No Call	No Call
D53-14	No Call	No Call	No Call	No Call	No Call	No Call	No Call	No Call	No Call	CC	No Call	AG	No Call	No Call	CC	No Call	CC	No Call	No Call	No Call	No Call	No Call	No Call	No Call	No Call	No Call	No Call	AG	No Call	No Call	AA	No Call	No Call	No Call	No Call	AA	No Call	No Call	No Call	No Call	No Call	No Call	No Call	CT	No Call	No Call	No Call	No Call	No Call
D53-15	AA	CC	TT	GG	GG	GG	GG	GG	No Call	No Call	AG	GG	No Call	AG	TC	GG	GG	AA	GG	GG	AG	CC	AG	TT	AA	AG	AA	AG	AG	AA	AA	CC	GG	TT	AC	No Call	No Call	No Call	AG	No Call	No Call	GG	GG	TT	AA	No Call	No Call	GG	CC
D53-16	AA	TT	GG	GG	GG	GG	GG	AG	No Call	No Call	AA	AA	TC	GG	TC	GG	CC	GG	No Call	No Call	No Call	TT	GG	TG	GG	No Call	AA	GG	GG	AA	AA	TT	GG	CC	AA	AC	AA	TT	GG	AA	AG	GG	No Call	CT	AG	No Call	No Call	AG	AA
D53-17	AA	No Call	No Call	No Call	No Call	No Call	No Call	No Call	No Call	CC	GG	AG	No Call	No Call	No Call	No Call	No Call	No Call	No Call	No Call	No Call	No Call	No Call	No Call	No Call	GG	No Call	AG	No Call	No Call	AA	TT	AA	No Call	No Call	CC	No Call	No Call	No Call	No Call	No Call	No Call	No Call	CT	No Call	No Call	No Call	No Call	No Call
D53-18	GG	No Call	TT	No Call	AG	GG	No Call	GG	No Call	CC	No Call	GG	TT	No Call	TT	AA	CC	AA	AG	No Call	GG	CC	AG	GG	No Call	No Call	AA	No Call	No Call	AG	GG	TT	No Call	CC	CC	AC	No Call	No Call	AA	No Call	GG	AA	AA	CT	AA	CC	No Call	No Call	AC
D53-19	No Call	No Call	No Call	No Call	No Call	No Call	No Call	No Call	No Call	CC	No Call	AG	No Call	No Call	TC	No Call	No Call	No Call	No Call	AG	No Call	No Call	No Call	No Call	No Call	No Call	No Call	AG	No Call	No Call	AA	No Call	No Call	TC	No Call	No Call	No Call	No Call	No Call	No Call	No Call	No Call	No Call	CT	No Call	No Call	No Call	No Call	CC
D53-20	GG	CC	No Call	GG	GG	AA	GG	No Call	No Call	CC	No Call	AA	TT	AA	CC	No Call	CC	AA	GG	AG	GG	CC	GG	No Call	No Call	No Call	No Call	AG	GG	AA	AA	No Call	AG	CC	No Call	No Call	No Call	No Call	AA	No Call	AA	GG	AA	CC	GG	No Call	No Call	AA	CC
D53-21	GG	TT	TT	AA	GG	AA	AA	No Call	No Call	CC	AA	AG	TC	AG	TT	AA	CC	AA	No Call	AG	GG	No Call	AA	No Call	No Call	GG	AG	AA	GG	AA	GG	TT	AG	TT	No Call	No Call	AA	No Call	GG	No Call	AG	AA	AG	CC	No Call	No Call	No Call	No Call	AA
D53-22	AG	No Call	No Call	GG	AA	AG	No Call	No Call	No Call	CC	AA	AG	No Call	No Call	TT	No Call	GG	AA	No Call	GG	No Call	TC	No Call	TT	No Call	GG	GG	GG	No Call	AG	AA	No Call	No Call	TC	No Call	No Call	No Call	No Call	No Call	GG	No Call	No Call	No Call	CT	No Call	No Call	No Call	No Call	No Call
D53-23	GG	No Call	GG	No Call	GG	No Call	No Call	No Call	No Call	CC	No Call	GG	No Call	No Call	No Call	No Call	GG	No Call	No Call	AG	GG	No Call	AA	TT	No Call	No Call	No Call	AG	AA	AG	AA	No Call	No Call	TT	No Call	No Call	No Call	No Call	No Call	No Call	No Call	No Call	No Call	CC	No Call	No Call	TT	GG	AA
D53-24	No Call	TT	No Call	GG	No Call	AA	No Call	No Call	No Call	No Call	No Call	No Call	No Call	No Call	CC	No Call	GG	No Call	No Call	No Call	No Call	No Call	No Call	No Call	No Call	No Call	No Call	AG	AA	No Call	AA	No Call	No Call	No Call	AA	CC	No Call	GG	AA	No Call	No Call	No Call	No Call	CT	No Call	No Call	No Call	No Call	CC
D53-25	AA	TC	GG	GG	GG	AA	GG	No Call	No Call	TC	AG	GG	TT	AG	TC	GG	GG	GG	GG	AG	GG	No Call	AA	TT	No Call	GG	AA	AG	AA	AG	AG	TT	GG	TC	No Call	AA	AA	TT	AA	AA	AA	AA	No Call	CT	AA	No Call	No Call	GG	CC
[truncated: 2,122 more rows]
[truncated: 47 more columns]
